# Supplementary material for: Crystal structure of tris­(4,7-diphenyl-1,10-phenanthroline-κ2 N,N′)cobalt(III) tris­(hexa­fluoro­phosphate) monohydrate
Source: Acta Crystallogr E Crystallogr Commun. 2022 Feb 10;78(Pt 3):313–6. doi: 10.1107/S2056989022001359 (PMC8900514; doi:10.1107/S2056989022001359)
Supplement: Supplementary file 1 [file e-78-00313-sup1.cif]

##############################################################################
#                                                                            #
# This CIF contains the data in a paper accepted for publication in          #
# Acta Crystallographica Section E. It conforms to the requirements of       #
# Notes for Authors for Acta Crystallographica Section E, and has been       #
# peer reviewed under the auspices of the IUCr Commission on Journals.       #
#                                                                            #
# Full details of the Crystallographic Information File format               #
# are given in the paper "The Crystallographic Information File (CIF):       #
# a New Standard Archive File for Crystallography" by S. R. Hall, F. H.      #
# Allen and I. D. Brown [Acta Cryst. (1991), A47, 655-685].                  #
#                                                                            #
# The current version of the core CIF dictionary is obtainable from          #
# ftp://ftp.iucr.org/pub/cif_core.dic.                                       #
#                                                                            #
# Software is freely available for graphical display of the structure(s)     #
# in this CIF. For information consult the CIF software page                 #
# http://www.iucr.org/resources/cif/software.                                #
#                                                                            #
# This file may be used for bona fide research purposes within the           #
# scientific community so long as proper attribution is given to the journal # 
# article from which it was obtained.                                        #
#                                                                            #
##############################################################################
data_I
_audit_creation_method
;
Olex2 1.5
(compiled 2021.11.18 svn.ra9532c28 for OlexSys, GUI svn.r6429)
;
_journal_date_recd_electronic     2022-01-17
_journal_date_accepted     2022-02-03
_journal_name_full     'Acta Crystallographica, Section E'
_journal_year     2022
_journal_volume     78
_journal_issue      3
_journal_page_first     0
_journal_page_last     0
_journal_paper_category     GM
_journal_paper_doi     10.1107/S2056989022001359
_journal_coeditor_code     WM5634
_publ_contact_author_name     'Olivier Blacque'
_publ_contact_author_address
;
Department of Chemistry, University of Zurich, Winterthurerstrasse 190, CH-8057
Zurich,
Switzerland
;
_publ_contact_author_email     olivier.blacque@chem.uzh.ch
_publ_contact_author_fax     ?
_publ_contact_author_phone     ?
_publ_section_title
;
Crystal structure of
tris(4,7-diphenyl-1,10-phenanthroline-\k^2^<i>N</i>,<i>N</i>')cobalt(III)
tris(hexafluorophosphate) monohydrate
;
_publ_section_title_footnote     .
loop_
    _publ_author_name
    _publ_author_footnote
    _publ_author_address
    'Mani, Asma' .
;
Carthage University, National Institute of Applied Sciences and Technology,
EcoChimie Laboratory, Tunis,
Tunisia
Chimie ParisTech, PSL University, CNRS, Institute of Chemistry for Life and
Health Sciences, Laboratory for Inorganic Chemical Biology, F-75005 Paris,
.
France
;
    'Belgaied, Jamel Eddine' .
;
Carthage University, National Institute of Applied Sciences and Technology,
EcoChimie Laboratory, Tunis,
Tunisia
;
    'Gasser, Gilles' .
;
Chimie ParisTech, PSL University, CNRS, Institute of Chemistry for Life and
Health Sciences, Laboratory for Inorganic Chemical Biology, F-75005 Paris,
.
France
;
    'Blacque, Olivier' .
;
Department of Chemistry, University of Zurich, Winterthurerstrasse 190, CH-8057
Zurich,
Switzerland
;
_publ_section_synopsis
;
The title compound acts as a potential photosensitizer in photodynamic therapy
against tumoral cells. It co-crystallizes with one solvent molecule of water.
In the crystal, intermolecular \p--\p stacking interactions, C---H...\p,
C---H...F, and O---H...F and interactions are present.
;
_chemical_name_systematic
;
Tris(4,7-diphenyl-1,10-phenanthroline-\k^2^<i>N</i>,<i>N</i>')cobalt(III)
tris(hexafluorophosphate) monohydrate
;
_chemical_name_common     ?
_chemical_formula_moiety     'C72 H48 Co N6 3+, 3(F6 P -), H2 O'
_chemical_formula_sum     'C72 H50 Co F18 N6 O P3'
_chemical_formula_iupac     '[Co (C24 H16 N2)3] (P F6)3, H2 O'
_chemical_formula_weight     1509.02
_chemical_melting_point     ?
_space_group_crystal_system     monoclinic
_space_group_name_H-M_alt     'P 1 21/c 1'
_space_group_name_Hall     '-P 2ybc'
loop_
    _space_group_symop_operation_xyz
    'x, y, z'
    '-x, y+1/2, -z+1/2'
    '-x, -y, -z'
    'x, -y-1/2, z-1/2'
_cell_length_a     11.23448(10)
_cell_length_b     25.0698(2)
_cell_length_c     23.3956(2)
_cell_angle_alpha     90
_cell_angle_beta     96.9903(8)
_cell_angle_gamma     90
_cell_volume     6540.29(10)
_cell_formula_units_Z     4
_cell_measurement_reflns_used     32214
_cell_measurement_theta_min     2.6
_cell_measurement_theta_max     78.7
_cell_measurement_temperature     160.0(10)
_exptl_crystal_description     plate
_exptl_crystal_colour     yellow
_exptl_crystal_size_max     0.18
_exptl_crystal_size_mid     0.12
_exptl_crystal_size_min     0.02
_exptl_crystal_density_diffrn     1.533
_exptl_crystal_density_meas     ?
_exptl_crystal_density_method     ?
_exptl_crystal_F_000     3064
loop_
    _exptl_crystal_face_index_h
    _exptl_crystal_face_index_k
    _exptl_crystal_face_index_l
    _exptl_crystal_face_perp_dist
    0 1 0 0.0064
    0 -1 0 0.0134
    0 1 5 0.0616
    1 -1 -5 0.0446
    -1 0 0 0.0904
    5 0 3 0.0715
    0 -1 -5 0.0574
_exptl_absorpt_coefficient_mu     3.660
_exptl_absorpt_correction_type     analytical
_exptl_absorpt_process_details
;
[(CrysAlisPro; Rigaku OD (2019)
based on expressions derived by Clark & Reid, 1995]
;
_exptl_absorpt_correction_T_min     0.595
_exptl_absorpt_correction_T_max     0.929
_diffrn_ambient_temperature     160.0(10)
_diffrn_source     'micro-focus sealed X-ray tube'
_diffrn_radiation_type     'Cu K\a'
_diffrn_radiation_wavelength     1.54184
_diffrn_radiation_monochromator     mirror
_diffrn_measurement_device_type     'XtaLAB Synergy, Dualflex, Pilatus 200K'
_diffrn_measurement_device     'four-circle diffractometer'
_diffrn_measurement_method     '\w scans'
_diffrn_detector     'Hybrid Pixel Array Detector'
_diffrn_detector_area_resol_mean     5.8140
_diffrn_reflns_number     71503
_diffrn_reflns_av_R_equivalents     0.0398
_diffrn_reflns_av_unetI/netI     0.0266
_diffrn_reflns_theta_min     2.594
_diffrn_reflns_theta_max     74.499
_diffrn_reflns_theta_full     67.684
_diffrn_measured_fraction_theta_max     0.998
_diffrn_measured_fraction_theta_full     1.000
_diffrn_reflns_limit_h_min     -14
_diffrn_reflns_limit_h_max     13
_diffrn_reflns_limit_k_min     -31
_diffrn_reflns_limit_k_max     31
_diffrn_reflns_limit_l_min     -29
_diffrn_reflns_limit_l_max     26
_diffrn_radiation_probe     x-ray
_refine_special_details     ?
_reflns_number_total     13335
_reflns_number_gt     11500
_reflns_threshold_expression     'I > 2\s(I)'
_refine_ls_structure_factor_coef     Fsqd
_refine_ls_matrix_type     full
_refine_ls_R_factor_all     0.0874
_refine_ls_R_factor_gt     0.0798
_refine_ls_wR_factor_gt     0.2348
_refine_ls_wR_factor_ref     0.2431
_refine_ls_goodness_of_fit_ref     1.037
_refine_ls_restrained_S_all     1.099
_refine_ls_number_reflns     13335
_refine_ls_number_parameters     953
_refine_ls_number_restraints     272
_refine_ls_hydrogen_treatment     mixed
_refine_ls_weighting_scheme     calc
_refine_ls_weighting_details
             'w=1/[\s^2^(Fo^2^)+(0.1493P)^2^+10.0383P] where P=(Fo^2^+2Fc^2^)/3'
_atom_sites_solution_hydrogens     mixed
_atom_sites_solution_primary     dual
_atom_sites_solution_secondary     ?
_refine_ls_shift/su_max     0.002
_refine_ls_shift/su_mean     0.000
_refine_diff_density_max     1.879
_refine_diff_density_min     -1.051
_refine_ls_extinction_method     none
_refine_ls_extinction_coef     .
loop_
    _atom_type_symbol
    _atom_type_description
    _atom_type_scat_dispersion_real
    _atom_type_scat_dispersion_imag
    _atom_type_scat_source
    'C' 'C' 0.0181 0.0091
                         'International Tables Vol C Tables 4.2.6.8 and 6.1.1.4'
    'H' 'H' 0.0000 0.0000
                         'International Tables Vol C Tables 4.2.6.8 and 6.1.1.4'
    'Co' 'Co' -2.3653 3.6143
                         'International Tables Vol C Tables 4.2.6.8 and 6.1.1.4'
    'F' 'F' 0.0727 0.0534
                         'International Tables Vol C Tables 4.2.6.8 and 6.1.1.4'
    'N' 'N' 0.0311 0.0180
                         'International Tables Vol C Tables 4.2.6.8 and 6.1.1.4'
    'O' 'O' 0.0492 0.0322
                         'International Tables Vol C Tables 4.2.6.8 and 6.1.1.4'
    'P' 'P' 0.2955 0.4335
                         'International Tables Vol C Tables 4.2.6.8 and 6.1.1.4'
_computing_data_collection
;
CrysAlisPro (Rigaku OD, 2019)
;
_computing_cell_refinement
;
CrysAlisPro (Rigaku OD, 2019)
;
_computing_data_reduction
;
CrysAlisPro (Rigaku OD, 2019)
;
_computing_structure_solution
;
SHELXT  (Sheldrick, 2015a)
;
_computing_structure_refinement
;
SHELXL (Sheldrick, 2015b)
;
_computing_molecular_graphics
;
<i>OLEX2</i> (Dolomanov <i>et al.</i>,  2009)
;
_computing_publication_material
;
publCIF (Westrip, 2010)
;
loop_
    _atom_site_type_symbol
    _atom_site_label
    _atom_site_fract_x
    _atom_site_fract_y
    _atom_site_fract_z
    _atom_site_U_iso_or_equiv
    _atom_site_adp_type
    _atom_site_calc_flag
    _atom_site_occupancy
    _atom_site_disorder_assembly
    _atom_site_disorder_group
    C C1 0.4968(4) 0.63319(16) 0.71887(18) 0.0419(8) Uani d 1 . .
    H H1 0.436429 0.642234 0.688364 0.050 Uiso calc 1 . .
    C C2 0.4754(4) 0.59200(17) 0.75643(18) 0.0447(9) Uani d 1 . .
    H H2 0.400029 0.574379 0.751734 0.054 Uiso calc 1 . .
    C C3 0.5613(4) 0.57648(15) 0.79997(17) 0.0401(8) Uani d 1 . .
    C C4 0.6716(3) 0.60482(14) 0.80685(16) 0.0366(7) Uani d 1 . .
    C C5 0.6857(3) 0.64682(14) 0.76893(15) 0.0337(7) Uani d 1 . .
    C C6 0.7914(3) 0.67862(14) 0.77523(15) 0.0330(7) Uani d 1 . .
    C C7 0.8836(3) 0.66881(14) 0.81965(15) 0.0344(7) Uani d 1 . .
    C C8 0.9882(3) 0.70185(15) 0.82297(16) 0.0372(8) Uani d 1 . .
    C C9 0.9894(3) 0.74058(15) 0.78113(17) 0.0392(8) Uani d 1 . .
    H H9 1.057717 0.762959 0.781641 0.047 Uiso calc 1 . .
    C C10 0.8936(3) 0.74789(15) 0.73821(16) 0.0371(8) Uani d 1 . .
    H H10 0.898217 0.775162 0.710376 0.044 Uiso calc 1 . .
    C C11 0.7676(4) 0.59493(15) 0.85110(17) 0.0420(8) Uani d 1 . .
    H H11 0.760653 0.566427 0.877238 0.050 Uiso calc 1 . .
    C C12 0.8689(4) 0.62497(15) 0.85710(17) 0.0410(8) Uani d 1 . .
    H H12 0.931331 0.616638 0.886880 0.049 Uiso calc 1 . .
    C C13 0.5409(4) 0.53348(16) 0.84122(18) 0.0430(9) Uani d 1 . .
    C C14 0.6087(4) 0.48711(17) 0.84560(19) 0.0476(9) Uani d 1 . .
    H H14 0.666919 0.481392 0.819985 0.057 Uiso calc 1 . .
    C C15 0.5927(4) 0.44903(19) 0.8869(2) 0.0558(11) Uani d 1 . .
    H H15 0.638969 0.417219 0.889383 0.067 Uiso calc 1 . .
    C C16 0.5082(5) 0.4578(2) 0.9246(2) 0.0623(13) Uani d 1 . .
    H H16 0.497500 0.432103 0.953341 0.075 Uiso calc 1 . .
    C C17 0.4402(5) 0.5034(2) 0.9205(2) 0.0612(13) Uani d 1 . .
    H H17 0.383720 0.509189 0.946977 0.073 Uiso calc 1 . .
    C C18 0.4524(4) 0.54113(19) 0.8785(2) 0.0530(10) Uani d 1 . .
    H H18 0.402162 0.571714 0.874737 0.064 Uiso calc 1 . .
    C C19 1.0915(3) 0.69433(15) 0.86768(17) 0.0398(8) Uani d 1 . .
    C C20 1.2076(4) 0.69364(18) 0.8510(2) 0.0498(10) Uani d 1 . .
    H H20 1.218902 0.698542 0.811734 0.060 Uiso calc 1 . .
    C C21 1.3058(4) 0.6857(2) 0.8924(2) 0.0597(12) Uani d 1 . .
    H H21 1.384291 0.685222 0.881279 0.072 Uiso calc 1 . .
    C C22 1.2903(5) 0.67864(19) 0.9492(2) 0.0616(13) Uani d 1 . .
    H H22 1.357999 0.672767 0.977012 0.074 Uiso calc 1 . .
    C C23 1.1762(5) 0.68000(18) 0.9662(2) 0.0552(11) Uani d 1 . .
    H H23 1.166012 0.675357 1.005603 0.066 Uiso calc 1 . .
    C C24 1.0770(4) 0.68816(16) 0.92563(18) 0.0448(9) Uani d 1 . .
    H H24 0.999071 0.689531 0.937390 0.054 Uiso calc 1 . .
    C C25 0.7630(4) 0.78075(15) 0.59100(17) 0.0393(8) Uani d 1 . .
    H H25 0.776432 0.748309 0.571790 0.047 Uiso calc 1 . .
    C C26 0.8000(4) 0.82847(17) 0.56893(17) 0.0417(8) Uani d 1 . .
    H H26 0.836290 0.827849 0.534316 0.050 Uiso calc 1 . .
    C C27 0.7860(3) 0.87685(16) 0.59549(16) 0.0376(8) Uani d 1 . .
    C C28 0.7286(3) 0.87611(15) 0.64690(15) 0.0355(7) Uani d 1 . .
    C C29 0.6894(3) 0.82666(15) 0.66521(15) 0.0336(7) Uani d 1 . .
    C C30 0.6204(3) 0.82295(14) 0.71241(15) 0.0336(7) Uani d 1 . .
    C C31 0.5873(3) 0.86886(15) 0.74036(15) 0.0353(7) Uani d 1 . .
    C C32 0.5039(3) 0.86268(16) 0.78164(16) 0.0385(8) Uani d 1 . .
    C C33 0.4640(4) 0.81197(18) 0.79079(17) 0.0448(9) Uani d 1 . .
    H H33 0.406076 0.806748 0.816649 0.054 Uiso calc 1 . .
    C C34 0.5064(4) 0.76813(17) 0.76310(17) 0.0417(8) Uani d 1 . .
    H H34 0.479814 0.733505 0.772105 0.050 Uiso calc 1 . .
    C C35 0.7016(4) 0.92207(16) 0.67916(16) 0.0411(8) Uani d 1 . .
    H H35 0.732044 0.955821 0.669557 0.049 Uiso calc 1 . .
    C C36 0.6333(4) 0.91869(15) 0.72329(16) 0.0404(8) Uani d 1 . .
    H H36 0.615865 0.950239 0.743172 0.048 Uiso calc 1 . .
    C C37 0.8235(3) 0.92742(16) 0.57065(17) 0.0406(8) Uani d 1 . .
    C C38 0.7885(4) 0.93826(17) 0.51282(18) 0.0452(9) Uani d 1 . .
    H H38 0.746110 0.912285 0.488768 0.054 Uiso calc 1 . .
    C C39 0.8163(5) 0.98768(19) 0.4904(2) 0.0546(11) Uani d 1 . .
    H H39 0.791980 0.995228 0.450898 0.066 Uiso calc 1 . .
    C C40 0.8775(5) 1.0252(2) 0.5241(2) 0.0642(13) Uani d 1 . .
    H H40 0.893511 1.059098 0.508530 0.077 Uiso calc 1 . .
    C C41 0.9166(5) 1.0136(2) 0.5815(2) 0.0694(14) Uani d 1 . .
    H H41 0.961487 1.039373 0.604837 0.083 Uiso calc 1 . .
    C C42 0.8908(4) 0.9650(2) 0.6047(2) 0.0553(11) Uani d 1 . .
    H H42 0.918661 0.957125 0.643728 0.066 Uiso calc 1 . .
    C C43 0.4570(4) 0.91008(17) 0.80923(17) 0.0438(9) Uani d 1 . .
    C C44 0.5344(4) 0.94603(19) 0.84093(18) 0.0497(10) Uani d 1 . .
    H H44 0.617986 0.938852 0.847674 0.060 Uiso calc 1 . .
    C C45 0.4885(5) 0.9920(2) 0.8623(2) 0.0669(14) Uani d 1 . .
    H H45 0.540387 1.015941 0.884830 0.080 Uiso calc 1 . .
    C C46 0.3678(6) 1.0033(2) 0.8512(3) 0.0749(16) Uani d 1 . .
    H H46 0.337699 1.035581 0.865191 0.090 Uiso calc 1 . .
    C C47 0.2904(5) 0.9684(3) 0.8202(3) 0.0775(17) Uani d 1 . .
    H H47 0.207405 0.976544 0.812452 0.093 Uiso calc 1 . .
    C C48 0.3352(4) 0.9214(2) 0.8003(2) 0.0599(12) Uani d 1 . .
    H H48 0.281748 0.896444 0.780217 0.072 Uiso calc 1 . .
    C C49 0.8241(3) 0.64466(15) 0.63394(16) 0.0369(8) Uani d 1 . .
    H H49 0.883090 0.655760 0.664172 0.044 Uiso calc 1 . .
    C C50 0.8531(3) 0.60596(15) 0.59594(16) 0.0370(8) Uani d 1 . .
    H H50 0.931940 0.591600 0.600143 0.044 Uiso calc 1 . .
    C C51 0.7700(3) 0.58771(14) 0.55201(15) 0.0328(7) Uani d 1 . .
    C C52 0.6528(3) 0.61036(14) 0.54691(15) 0.0316(7) Uani d 1 . .
    C C53 0.6319(3) 0.64999(13) 0.58581(15) 0.0308(7) Uani d 1 . .
    C C54 0.5186(3) 0.67625(14) 0.58226(15) 0.0327(7) Uani d 1 . .
    C C55 0.4255(3) 0.66234(14) 0.53978(15) 0.0329(7) Uani d 1 . .
    C C56 0.3169(3) 0.69295(15) 0.53654(17) 0.0373(8) Uani d 1 . .
    C C57 0.3126(4) 0.73284(17) 0.57683(19) 0.0442(9) Uani d 1 . .
    H H57 0.242483 0.754196 0.575696 0.053 Uiso calc 1 . .
    C C58 0.4091(3) 0.74269(16) 0.61940(18) 0.0424(9) Uani d 1 . .
    H H58 0.401972 0.770082 0.646843 0.051 Uiso calc 1 . .
    C C59 0.5533(3) 0.59306(15) 0.50671(16) 0.0357(7) Uani d 1 . .
    H H59 0.563429 0.563724 0.482060 0.043 Uiso calc 1 . .
    C C60 0.4445(3) 0.61795(15) 0.50324(16) 0.0354(7) Uani d 1 . .
    H H60 0.380459 0.605677 0.476192 0.042 Uiso calc 1 . .
    C C61 0.8004(3) 0.54451(15) 0.51347(16) 0.0358(7) Uani d 1 . .
    C C62 0.8472(3) 0.49669(16) 0.53789(18) 0.0410(8) Uani d 1 . .
    H H62 0.861949 0.493119 0.578564 0.049 Uiso calc 1 . .
    C C63 0.8717(4) 0.45475(17) 0.5028(2) 0.0485(10) Uani d 1 . .
    H H63 0.902871 0.422302 0.519458 0.058 Uiso calc 1 . .
    C C64 0.8514(4) 0.45979(19) 0.4442(2) 0.0509(10) Uani d 1 . .
    H H64 0.864681 0.430264 0.420356 0.061 Uiso calc 1 . .
    C C65 0.8114(4) 0.5080(2) 0.41955(19) 0.0542(11) Uani d 1 . .
    H H65 0.802035 0.512000 0.378877 0.065 Uiso calc 1 . .
    C C66 0.7852(4) 0.55008(18) 0.45419(17) 0.0453(9) Uani d 1 . .
    H H66 0.756653 0.582820 0.437249 0.054 Uiso calc 1 . .
    C C67 0.2124(3) 0.68412(15) 0.49285(18) 0.0393(8) Uani d 1 . .
    C C68 0.2249(4) 0.67567(16) 0.43524(18) 0.0425(8) Uani d 1 . .
    H H68 0.302622 0.674836 0.423196 0.051 Uiso calc 1 . .
    C C69 0.1243(4) 0.66842(18) 0.3950(2) 0.0515(10) Uani d 1 . .
    H H69 0.133435 0.662434 0.355684 0.062 Uiso calc 1 . .
    C C70 0.0104(4) 0.66996(19) 0.4125(2) 0.0551(11) Uani d 1 . .
    H H70 -0.058344 0.664926 0.385150 0.066 Uiso calc 1 . .
    C C71 -0.0030(4) 0.67879(17) 0.4697(2) 0.0536(11) Uani d 1 . .
    H H71 -0.081008 0.680011 0.481433 0.064 Uiso calc 1 . .
    C C72 0.0967(3) 0.68585(16) 0.5098(2) 0.0453(9) Uani d 1 . .
    H H72 0.086903 0.691887 0.549084 0.054 Uiso calc 1 . .
    Co Co1 0.65174(5) 0.71899(2) 0.67893(2) 0.03151(17) Uani d 1 . .
    N N1 0.6003(3) 0.66029(12) 0.72480(13) 0.0348(6) Uani d 1 . .
    N N2 0.7953(3) 0.71751(11) 0.73518(13) 0.0333(6) Uani d 1 . .
    N N3 0.7088(3) 0.77952(12) 0.63882(13) 0.0343(6) Uani d 1 . .
    N N4 0.5829(3) 0.77309(12) 0.72446(13) 0.0350(6) Uani d 1 . .
    N N5 0.7153(3) 0.66689(12) 0.62928(13) 0.0317(6) Uani d 1 . .
    N N6 0.5105(3) 0.71465(12) 0.62244(14) 0.0356(6) Uani d 1 . .
    F F1 0.7023(3) 0.70768(14) 0.47885(13) 0.0702(8) Uani d 1 . .
    F F2 0.5998(3) 0.78510(16) 0.47147(16) 0.0821(10) Uani d 1 . .
    F F3 0.7786(3) 0.77811(14) 0.43789(14) 0.0705(9) Uani d 1 . .
    F F4 0.6076(3) 0.78566(14) 0.37517(14) 0.0766(10) Uani d 1 . .
    F F5 0.7095(3) 0.70887(17) 0.38305(15) 0.0810(10) Uani d 1 . .
    F F6 0.5304(3) 0.71560(14) 0.41707(13) 0.0715(9) Uani d 1 . .
    P P1 0.65426(9) 0.74674(5) 0.42702(5) 0.0482(3) Uani d 1 . .
    F F7 0.1732(3) 0.82570(15) 0.72944(19) 0.0954(12) Uani d 1 . .
    F F8 0.1590(2) 0.90313(11) 0.67956(13) 0.0646(8) Uani d 1 . .
    F F9 -0.0012(2) 0.84994(12) 0.68175(14) 0.0641(7) Uani d 1 . .
    F F10 0.0829(4) 0.85907(17) 0.60049(16) 0.0907(11) Uani d 1 . .
    F F11 0.0985(3) 0.78177(13) 0.6499(2) 0.0893(12) Uani d 1 . .
    F F12 0.2617(3) 0.83455(14) 0.6485(2) 0.1071(14) Uani d 1 . .
    P P2 0.12975(10) 0.84315(5) 0.66478(6) 0.0546(3) Uani d 1 . .
    F F13 0.0178(3) 0.52703(16) 0.67741(13) 0.0883(10) Uani d 1 . .
    F F14 0.1488(5) 0.5855(2) 0.7846(2) 0.1456(16) Uani d 1 . .
    F F15A -0.0113(13) 0.5394(7) 0.7751(6) 0.118(3) Uani d 0.303(5) A 1
    F F15B 0.0464(8) 0.5084(3) 0.7714(3) 0.1140(18) Uani d 0.697(5) A 2
    F F16A 0.1522(16) 0.5012(5) 0.7440(7) 0.121(2) Uani d 0.303(5) A 1
    F F16B 0.2034(5) 0.5305(3) 0.7229(3) 0.1017(16) Uani d 0.697(5) A 2
    F F17A 0.1890(11) 0.5803(7) 0.6993(6) 0.118(3) Uani d 0.303(5) A 1
    F F17B 0.1091(8) 0.6030(3) 0.6892(3) 0.1148(18) Uani d 0.697(5) A 2
    F F18A 0.0146(12) 0.6121(4) 0.7185(5) 0.113(2) Uani d 0.303(5) A 1
    F F18B -0.0489(6) 0.5801(3) 0.7374(3) 0.1184(18) Uani d 0.697(5) A 2
    P P3 0.08027(17) 0.55560(6) 0.73172(6) 0.0755(5) Uani d 1 . .
    O O1 0.2529(5) 0.6951(3) 0.7055(3) 0.1140(19) Uani d 1 . .
    H H1A 0.235(8) 0.666(2) 0.722(4) 0.171 Uiso d 1 . .
    H H1B 0.186(5) 0.705(4) 0.685(4) 0.171 Uiso d 1 . .
loop_
    _atom_site_aniso_label
    _atom_site_aniso_U_11
    _atom_site_aniso_U_22
    _atom_site_aniso_U_33
    _atom_site_aniso_U_12
    _atom_site_aniso_U_13
    _atom_site_aniso_U_23
    C1 0.0364(19) 0.043(2) 0.047(2) -0.0070(16) 0.0041(16) -0.0024(16)
    C2 0.038(2) 0.045(2) 0.051(2) -0.0085(17) 0.0065(16) -0.0037(18)
    C3 0.047(2) 0.0334(18) 0.0419(19) -0.0061(15) 0.0133(16) -0.0050(15)
    C4 0.0432(19) 0.0307(17) 0.0366(17) -0.0028(15) 0.0080(15) -0.0044(14)
    C5 0.0342(17) 0.0308(16) 0.0370(17) 0.0017(13) 0.0077(14) -0.0049(13)
    C6 0.0337(17) 0.0295(16) 0.0360(17) 0.0021(13) 0.0057(13) -0.0055(13)
    C7 0.0355(17) 0.0304(16) 0.0374(17) 0.0010(14) 0.0051(14) -0.0056(14)
    C8 0.0363(18) 0.0357(18) 0.0390(18) 0.0025(15) 0.0019(14) -0.0074(15)
    C9 0.0357(18) 0.0365(19) 0.045(2) -0.0051(15) 0.0047(15) -0.0021(15)
    C10 0.0364(18) 0.0341(18) 0.0404(19) -0.0044(14) 0.0037(15) -0.0006(14)
    C11 0.052(2) 0.0317(18) 0.042(2) -0.0030(16) 0.0038(17) 0.0031(15)
    C12 0.047(2) 0.0338(18) 0.0404(19) -0.0001(16) -0.0003(16) 0.0009(15)
    C13 0.045(2) 0.0393(19) 0.045(2) -0.0108(16) 0.0089(16) -0.0042(16)
    C14 0.048(2) 0.044(2) 0.051(2) -0.0096(18) 0.0052(18) 0.0020(18)
    C15 0.056(3) 0.048(2) 0.062(3) -0.013(2) -0.002(2) 0.008(2)
    C16 0.069(3) 0.064(3) 0.052(3) -0.029(3) 0.000(2) 0.015(2)
    C17 0.071(3) 0.063(3) 0.053(3) -0.026(3) 0.021(2) -0.006(2)
    C18 0.059(3) 0.047(2) 0.056(2) -0.013(2) 0.020(2) -0.0057(19)
    C19 0.0374(19) 0.0333(18) 0.047(2) -0.0022(15) -0.0012(16) -0.0043(15)
    C20 0.039(2) 0.047(2) 0.063(3) 0.0004(17) 0.0015(18) -0.006(2)
    C21 0.040(2) 0.053(3) 0.082(3) 0.0034(19) -0.005(2) -0.014(2)
    C22 0.052(3) 0.045(2) 0.079(3) 0.004(2) -0.025(2) -0.005(2)
    C23 0.064(3) 0.044(2) 0.053(2) -0.004(2) -0.013(2) 0.0004(19)
    C24 0.045(2) 0.0359(19) 0.051(2) -0.0025(16) -0.0055(17) -0.0027(16)
    C25 0.041(2) 0.041(2) 0.0380(19) 0.0063(15) 0.0094(15) -0.0003(15)
    C26 0.043(2) 0.046(2) 0.0382(19) 0.0017(16) 0.0099(15) -0.0009(16)
    C27 0.0348(18) 0.0404(19) 0.0370(18) 0.0005(15) 0.0019(14) 0.0011(15)
    C28 0.0334(17) 0.0374(18) 0.0350(17) 0.0018(14) 0.0009(14) 0.0006(14)
    C29 0.0307(16) 0.0369(18) 0.0328(16) 0.0041(14) 0.0023(13) -0.0019(14)
    C30 0.0319(17) 0.0356(18) 0.0328(16) 0.0021(14) 0.0014(13) -0.0008(14)
    C31 0.0346(17) 0.0388(19) 0.0317(16) 0.0038(14) 0.0015(13) -0.0038(14)
    C32 0.0368(18) 0.044(2) 0.0345(17) 0.0033(15) 0.0017(14) -0.0065(15)
    C33 0.042(2) 0.054(2) 0.040(2) -0.0024(18) 0.0118(16) -0.0048(17)
    C34 0.042(2) 0.0412(19) 0.043(2) -0.0034(16) 0.0110(16) -0.0015(16)
    C35 0.048(2) 0.0366(19) 0.0388(19) 0.0003(16) 0.0033(16) -0.0009(15)
    C36 0.049(2) 0.0347(18) 0.0377(18) 0.0037(16) 0.0041(16) -0.0033(15)
    C37 0.0382(19) 0.041(2) 0.044(2) -0.0007(15) 0.0093(15) -0.0009(16)
    C38 0.051(2) 0.044(2) 0.043(2) 0.0030(18) 0.0130(17) 0.0009(17)
    C39 0.071(3) 0.048(2) 0.048(2) 0.005(2) 0.020(2) 0.0078(19)
    C40 0.085(4) 0.049(3) 0.064(3) -0.008(2) 0.027(3) 0.000(2)
    C41 0.079(4) 0.062(3) 0.070(3) -0.029(3) 0.019(3) -0.009(3)
    C42 0.057(3) 0.056(3) 0.053(2) -0.015(2) 0.010(2) -0.002(2)
    C43 0.045(2) 0.049(2) 0.0397(19) 0.0013(17) 0.0107(16) -0.0102(17)
    C44 0.050(2) 0.058(3) 0.041(2) 0.000(2) 0.0060(17) -0.0137(19)
    C45 0.072(3) 0.067(3) 0.065(3) -0.012(3) 0.022(3) -0.031(3)
    C46 0.076(4) 0.066(3) 0.087(4) 0.005(3) 0.028(3) -0.034(3)
    C47 0.057(3) 0.082(4) 0.096(4) 0.016(3) 0.022(3) -0.028(3)
    C48 0.046(2) 0.067(3) 0.068(3) 0.001(2) 0.014(2) -0.025(2)
    C49 0.0300(17) 0.0394(19) 0.0405(18) 0.0048(14) 0.0010(14) -0.0018(15)
    C50 0.0284(16) 0.0383(18) 0.0446(19) 0.0084(14) 0.0057(14) 0.0016(15)
    C51 0.0300(16) 0.0328(17) 0.0361(17) 0.0053(13) 0.0067(13) 0.0044(14)
    C52 0.0283(16) 0.0328(16) 0.0340(16) 0.0057(13) 0.0045(13) 0.0040(13)
    C53 0.0281(16) 0.0286(16) 0.0357(17) 0.0041(13) 0.0036(13) 0.0044(13)
    C54 0.0298(16) 0.0297(16) 0.0390(17) 0.0045(13) 0.0063(13) -0.0001(13)
    C55 0.0258(15) 0.0329(17) 0.0396(18) 0.0059(13) 0.0023(13) 0.0037(14)
    C56 0.0287(17) 0.0361(18) 0.047(2) 0.0056(14) 0.0031(14) 0.0035(15)
    C57 0.0332(18) 0.044(2) 0.054(2) 0.0123(16) -0.0005(16) -0.0041(18)
    C58 0.0354(19) 0.042(2) 0.049(2) 0.0125(16) 0.0021(16) -0.0072(17)
    C59 0.0330(17) 0.0353(18) 0.0380(18) 0.0062(14) 0.0013(14) -0.0015(14)
    C60 0.0279(16) 0.0373(18) 0.0398(18) 0.0039(14) -0.0007(13) -0.0002(15)
    C61 0.0280(16) 0.0392(19) 0.0404(18) 0.0073(14) 0.0050(14) -0.0025(15)
    C62 0.0371(19) 0.0384(19) 0.048(2) 0.0066(15) 0.0083(16) 0.0017(16)
    C63 0.041(2) 0.039(2) 0.067(3) 0.0078(17) 0.0133(19) -0.0022(19)
    C64 0.0326(19) 0.055(2) 0.066(3) 0.0083(18) 0.0083(18) -0.018(2)
    C65 0.043(2) 0.074(3) 0.045(2) 0.018(2) 0.0034(17) -0.012(2)
    C66 0.040(2) 0.054(2) 0.042(2) 0.0165(18) 0.0045(16) -0.0006(17)
    C67 0.0291(17) 0.0308(17) 0.056(2) 0.0043(14) -0.0011(15) 0.0028(16)
    C68 0.0334(18) 0.043(2) 0.049(2) 0.0037(15) -0.0016(16) 0.0079(17)
    C69 0.049(2) 0.048(2) 0.054(2) 0.0029(19) -0.0098(19) 0.0081(19)
    C70 0.039(2) 0.049(2) 0.072(3) -0.0013(18) -0.016(2) 0.013(2)
    C71 0.0287(19) 0.040(2) 0.089(3) 0.0037(16) -0.002(2) 0.006(2)
    C72 0.0306(18) 0.041(2) 0.064(3) 0.0064(15) 0.0042(17) -0.0010(18)
    Co1 0.0292(3) 0.0306(3) 0.0345(3) 0.0026(2) 0.0030(2) -0.0013(2)
    N1 0.0307(14) 0.0323(15) 0.0411(16) 0.0006(12) 0.0029(12) -0.0025(12)
    N2 0.0321(15) 0.0323(15) 0.0356(15) -0.0016(11) 0.0049(12) -0.0019(11)
    N3 0.0327(15) 0.0353(16) 0.0349(15) 0.0038(12) 0.0034(12) -0.0009(12)
    N4 0.0345(15) 0.0353(15) 0.0349(15) 0.0010(12) 0.0035(12) -0.0010(12)
    N5 0.0263(13) 0.0314(14) 0.0370(15) 0.0038(11) 0.0024(11) 0.0007(12)
    N6 0.0314(15) 0.0331(15) 0.0422(16) 0.0067(12) 0.0046(12) -0.0014(12)
    F1 0.0608(17) 0.083(2) 0.0634(17) -0.0028(15) -0.0056(14) 0.0286(15)
    F2 0.0568(18) 0.109(3) 0.078(2) 0.0160(17) -0.0011(16) -0.0121(19)
    F3 0.0454(15) 0.094(2) 0.0692(18) -0.0200(14) -0.0024(13) 0.0168(16)
    F4 0.0611(18) 0.095(2) 0.0685(19) -0.0068(16) -0.0116(15) 0.0352(17)
    F5 0.0593(18) 0.115(3) 0.0678(19) 0.0129(18) 0.0040(15) -0.0164(18)
    F6 0.0462(15) 0.102(2) 0.0642(18) -0.0228(15) 0.0000(13) 0.0158(16)
    P1 0.0321(5) 0.0658(7) 0.0457(6) -0.0021(5) 0.0007(4) 0.0134(5)
    F7 0.073(2) 0.074(2) 0.130(3) -0.0179(17) -0.029(2) 0.026(2)
    F8 0.0610(17) 0.0442(15) 0.090(2) -0.0024(12) 0.0151(15) -0.0051(13)
    F9 0.0478(14) 0.0667(17) 0.0801(19) 0.0022(13) 0.0170(13) 0.0018(14)
    F10 0.097(3) 0.106(3) 0.073(2) -0.022(2) 0.0282(19) -0.0089(19)
    F11 0.079(2) 0.0545(18) 0.140(3) -0.0101(15) 0.037(2) -0.0263(19)
    F12 0.0606(19) 0.0581(18) 0.212(4) 0.0066(15) 0.055(2) -0.008(2)
    P2 0.0403(6) 0.0423(6) 0.0830(8) 0.0009(4) 0.0152(5) -0.0074(5)
    F13 0.095(2) 0.111(2) 0.0591(17) 0.024(2) 0.0099(16) 0.0028(17)
    F14 0.194(4) 0.137(3) 0.098(3) -0.002(3) -0.015(3) -0.031(3)
    F15A 0.143(5) 0.126(5) 0.085(4) 0.022(5) 0.019(4) 0.003(4)
    F15B 0.144(4) 0.125(4) 0.073(3) 0.020(3) 0.013(3) 0.028(3)
    F16A 0.142(5) 0.122(5) 0.095(4) 0.025(4) 0.001(4) 0.002(4)
    F16B 0.092(3) 0.113(4) 0.096(3) 0.012(3) -0.004(3) -0.015(3)
    F17A 0.133(5) 0.120(5) 0.093(4) -0.012(5) -0.020(4) 0.008(4)
    F17B 0.146(4) 0.091(3) 0.110(3) -0.013(3) 0.025(3) -0.006(3)
    F18A 0.138(5) 0.104(4) 0.098(4) 0.026(4) 0.017(4) 0.004(4)
    F18B 0.147(4) 0.127(4) 0.085(3) 0.061(3) 0.031(3) -0.005(3)
    P3 0.1056(12) 0.0701(9) 0.0491(7) 0.0314(8) 0.0027(7) -0.0029(6)
    O1 0.097(4) 0.114(4) 0.140(5) 0.022(3) 0.053(4) 0.037(4)
_geom_special_details
;
 All esds (except the esd in the dihedral angle between two l.s. planes)
 are estimated using the full covariance matrix.  The cell esds are taken
 into account individually in the estimation of esds in distances, angles
 and torsion angles; correlations between esds in cell parameters are only
 used when they are defined by crystal symmetry.  An approximate (isotropic)
 treatment of cell esds is used for estimating esds involving l.s. planes.
;
loop_
    _geom_bond_atom_site_label_1
    _geom_bond_atom_site_label_2
    _geom_bond_site_symmetry_2
    _geom_bond_distance
    _geom_bond_publ_flag
    C1 H1 . 0.9500 ?
    C1 C2 . 1.395(6) ?
    C1 N1 . 1.339(5) ?
    C2 H2 . 0.9500 ?
    C2 C3 . 1.371(6) ?
    C3 C4 . 1.421(5) ?
    C3 C13 . 1.483(5) ?
    C4 C5 . 1.398(5) ?
    C4 C11 . 1.423(6) ?
    C5 C6 . 1.424(5) ?
    C5 N1 . 1.363(5) ?
    C6 C7 . 1.396(5) ?
    C6 N2 . 1.357(5) ?
    C7 C8 . 1.432(5) ?
    C7 C12 . 1.428(5) ?
    C8 C9 . 1.380(6) ?
    C8 C19 . 1.477(5) ?
    C9 H9 . 0.9500 ?
    C9 C10 . 1.391(5) ?
    C10 H10 . 0.9500 ?
    C10 N2 . 1.336(5) ?
    C11 H11 . 0.9500 ?
    C11 C12 . 1.357(6) ?
    C12 H12 . 0.9500 ?
    C13 C14 . 1.387(6) ?
    C13 C18 . 1.413(6) ?
    C14 H14 . 0.9500 ?
    C14 C15 . 1.385(6) ?
    C15 H15 . 0.9500 ?
    C15 C16 . 1.390(8) ?
    C16 H16 . 0.9500 ?
    C16 C17 . 1.372(8) ?
    C17 H17 . 0.9500 ?
    C17 C18 . 1.383(7) ?
    C18 H18 . 0.9500 ?
    C19 C20 . 1.406(6) ?
    C19 C24 . 1.394(6) ?
    C20 H20 . 0.9500 ?
    C20 C21 . 1.391(7) ?
    C21 H21 . 0.9500 ?
    C21 C22 . 1.372(8) ?
    C22 H22 . 0.9500 ?
    C22 C23 . 1.388(8) ?
    C23 H23 . 0.9500 ?
    C23 C24 . 1.388(6) ?
    C24 H24 . 0.9500 ?
    C25 H25 . 0.9500 ?
    C25 C26 . 1.387(6) ?
    C25 N3 . 1.338(5) ?
    C26 H26 . 0.9500 ?
    C26 C27 . 1.381(6) ?
    C27 C28 . 1.432(5) ?
    C27 C37 . 1.478(5) ?
    C28 C29 . 1.400(5) ?
    C28 C35 . 1.430(5) ?
    C29 C30 . 1.428(5) ?
    C29 N3 . 1.363(5) ?
    C30 C31 . 1.396(5) ?
    C30 N4 . 1.359(5) ?
    C31 C32 . 1.434(5) ?
    C31 C36 . 1.427(5) ?
    C32 C33 . 1.373(6) ?
    C32 C43 . 1.479(5) ?
    C33 H33 . 0.9500 ?
    C33 C34 . 1.389(6) ?
    C34 H34 . 0.9500 ?
    C34 N4 . 1.327(5) ?
    C35 H35 . 0.9500 ?
    C35 C36 . 1.362(6) ?
    C36 H36 . 0.9500 ?
    C37 C38 . 1.389(6) ?
    C37 C42 . 1.394(6) ?
    C38 H38 . 0.9500 ?
    C38 C39 . 1.396(6) ?
    C39 H39 . 0.9500 ?
    C39 C40 . 1.359(7) ?
    C40 H40 . 0.9500 ?
    C40 C41 . 1.392(8) ?
    C41 H41 . 0.9500 ?
    C41 C42 . 1.380(7) ?
    C42 H42 . 0.9500 ?
    C43 C44 . 1.400(6) ?
    C43 C48 . 1.389(6) ?
    C44 H44 . 0.9500 ?
    C44 C45 . 1.381(7) ?
    C45 H45 . 0.9500 ?
    C45 C46 . 1.379(8) ?
    C46 H46 . 0.9500 ?
    C46 C47 . 1.377(9) ?
    C47 H47 . 0.9500 ?
    C47 C48 . 1.385(7) ?
    C48 H48 . 0.9500 ?
    C49 H49 . 0.9500 ?
    C49 C50 . 1.381(5) ?
    C49 N5 . 1.336(5) ?
    C50 H50 . 0.9500 ?
    C50 C51 . 1.380(5) ?
    C51 C52 . 1.426(5) ?
    C51 C61 . 1.476(5) ?
    C52 C53 . 1.386(5) ?
    C52 C59 . 1.437(5) ?
    C53 C54 . 1.427(5) ?
    C53 N5 . 1.363(4) ?
    C54 C55 . 1.396(5) ?
    C54 N6 . 1.356(5) ?
    C55 C56 . 1.435(5) ?
    C55 C60 . 1.435(5) ?
    C56 C57 . 1.379(6) ?
    C56 C67 . 1.476(5) ?
    C57 H57 . 0.9500 ?
    C57 C58 . 1.402(6) ?
    C58 H58 . 0.9500 ?
    C58 N6 . 1.334(5) ?
    C59 H59 . 0.9500 ?
    C59 C60 . 1.365(5) ?
    C60 H60 . 0.9500 ?
    C61 C62 . 1.402(5) ?
    C61 C66 . 1.384(5) ?
    C62 H62 . 0.9500 ?
    C62 C63 . 1.382(6) ?
    C63 H63 . 0.9500 ?
    C63 C64 . 1.367(7) ?
    C64 H64 . 0.9500 ?
    C64 C65 . 1.390(7) ?
    C65 H65 . 0.9500 ?
    C65 C66 . 1.384(6) ?
    C66 H66 . 0.9500 ?
    C67 C68 . 1.388(6) ?
    C67 C72 . 1.406(5) ?
    C68 H68 . 0.9500 ?
    C68 C69 . 1.392(6) ?
    C69 H69 . 0.9500 ?
    C69 C70 . 1.391(7) ?
    C70 H70 . 0.9500 ?
    C70 C71 . 1.381(8) ?
    C71 H71 . 0.9500 ?
    C71 C72 . 1.383(6) ?
    C72 H72 . 0.9500 ?
    Co1 N1 . 1.950(3) y
    Co1 N2 . 1.954(3) y
    Co1 N3 . 1.934(3) y
    Co1 N4 . 1.942(3) y
    Co1 N5 . 1.941(3) y
    Co1 N6 . 1.940(3) y
    F1 P1 . 1.600(3) ?
    F2 P1 . 1.592(4) ?
    F3 P1 . 1.596(3) ?
    F4 P1 . 1.595(3) ?
    F5 P1 . 1.581(4) ?
    F6 P1 . 1.588(3) ?
    F7 P2 . 1.593(4) ?
    F8 P2 . 1.569(3) ?
    F9 P2 . 1.579(3) ?
    F10 P2 . 1.583(4) ?
    F11 P2 . 1.607(3) ?
    F12 P2 . 1.590(3) ?
    F13 P3 . 1.550(4) ?
    F14 P3 . 1.567(4) ?
    F15A P3 . 1.583(9) ?
    F15B P3 . 1.580(6) ?
    F16A P3 . 1.593(9) ?
    F16B P3 . 1.557(6) ?
    F17A P3 . 1.636(9) ?
    F17B P3 . 1.608(6) ?
    F18A P3 . 1.610(7) ?
    F18B P3 . 1.596(5) ?
    O1 H1A . 0.872(5) ?
    O1 H1B . 0.870(5) ?
loop_
    _geom_contact_atom_site_label_1
    _geom_contact_atom_site_label_2
    _geom_contact_distance
    _geom_contact_site_symmetry_1
    _geom_contact_site_symmetry_2
    _geom_contact_publ_flag
    Cg1 Cg2 3.707(3) 1_555 4_676 yes
loop_
    _geom_angle_atom_site_label_1
    _geom_angle_atom_site_label_2
    _geom_angle_atom_site_label_3
    _geom_angle_site_symmetry_1
    _geom_angle_site_symmetry_3
    _geom_angle
    _geom_angle_publ_flag
    C2 C1 H1 . . 119.2 ?
    N1 C1 H1 . . 119.2 ?
    N1 C1 C2 . . 121.6(4) ?
    C1 C2 H2 . . 119.4 ?
    C3 C2 C1 . . 121.3(4) ?
    C3 C2 H2 . . 119.4 ?
    C2 C3 C4 . . 117.8(4) ?
    C2 C3 C13 . . 122.7(4) ?
    C4 C3 C13 . . 119.4(4) ?
    C3 C4 C11 . . 124.7(4) ?
    C5 C4 C3 . . 118.0(4) ?
    C5 C4 C11 . . 117.3(3) ?
    C4 C5 C6 . . 120.9(3) ?
    N1 C5 C4 . . 122.9(3) ?
    N1 C5 C6 . . 116.2(3) ?
    C7 C6 C5 . . 120.8(3) ?
    N2 C6 C5 . . 115.3(3) ?
    N2 C6 C7 . . 123.9(3) ?
    C6 C7 C8 . . 117.9(3) ?
    C6 C7 C12 . . 117.5(3) ?
    C12 C7 C8 . . 124.6(3) ?
    C7 C8 C19 . . 122.3(3) ?
    C9 C8 C7 . . 116.6(3) ?
    C9 C8 C19 . . 121.2(4) ?
    C8 C9 H9 . . 119.0 ?
    C8 C9 C10 . . 122.1(4) ?
    C10 C9 H9 . . 119.0 ?
    C9 C10 H10 . . 119.2 ?
    N2 C10 C9 . . 121.6(3) ?
    N2 C10 H10 . . 119.2 ?
    C4 C11 H11 . . 119.0 ?
    C12 C11 C4 . . 122.0(4) ?
    C12 C11 H11 . . 119.0 ?
    C7 C12 H12 . . 119.3 ?
    C11 C12 C7 . . 121.5(4) ?
    C11 C12 H12 . . 119.3 ?
    C14 C13 C3 . . 122.0(4) ?
    C14 C13 C18 . . 119.3(4) ?
    C18 C13 C3 . . 118.6(4) ?
    C13 C14 H14 . . 119.6 ?
    C15 C14 C13 . . 120.8(4) ?
    C15 C14 H14 . . 119.6 ?
    C14 C15 H15 . . 120.3 ?
    C14 C15 C16 . . 119.4(5) ?
    C16 C15 H15 . . 120.3 ?
    C15 C16 H16 . . 119.8 ?
    C17 C16 C15 . . 120.4(4) ?
    C17 C16 H16 . . 119.8 ?
    C16 C17 H17 . . 119.5 ?
    C16 C17 C18 . . 121.1(5) ?
    C18 C17 H17 . . 119.5 ?
    C13 C18 H18 . . 120.5 ?
    C17 C18 C13 . . 119.0(5) ?
    C17 C18 H18 . . 120.5 ?
    C20 C19 C8 . . 118.7(4) ?
    C24 C19 C8 . . 121.9(4) ?
    C24 C19 C20 . . 119.4(4) ?
    C19 C20 H20 . . 120.3 ?
    C21 C20 C19 . . 119.4(5) ?
    C21 C20 H20 . . 120.3 ?
    C20 C21 H21 . . 119.7 ?
    C22 C21 C20 . . 120.7(5) ?
    C22 C21 H21 . . 119.7 ?
    C21 C22 H22 . . 119.9 ?
    C21 C22 C23 . . 120.3(4) ?
    C23 C22 H22 . . 119.9 ?
    C22 C23 H23 . . 120.0 ?
    C22 C23 C24 . . 120.0(5) ?
    C24 C23 H23 . . 120.0 ?
    C19 C24 H24 . . 119.9 ?
    C23 C24 C19 . . 120.1(4) ?
    C23 C24 H24 . . 119.9 ?
    C26 C25 H25 . . 119.4 ?
    N3 C25 H25 . . 119.4 ?
    N3 C25 C26 . . 121.3(3) ?
    C25 C26 H26 . . 118.8 ?
    C27 C26 C25 . . 122.3(4) ?
    C27 C26 H26 . . 118.8 ?
    C26 C27 C28 . . 117.0(3) ?
    C26 C27 C37 . . 121.5(3) ?
    C28 C27 C37 . . 121.4(3) ?
    C29 C28 C27 . . 117.3(3) ?
    C29 C28 C35 . . 117.2(3) ?
    C35 C28 C27 . . 125.4(3) ?
    C28 C29 C30 . . 121.0(3) ?
    N3 C29 C28 . . 123.8(3) ?
    N3 C29 C30 . . 115.2(3) ?
    C31 C30 C29 . . 120.6(3) ?
    N4 C30 C29 . . 115.5(3) ?
    N4 C30 C31 . . 123.7(3) ?
    C30 C31 C32 . . 117.3(3) ?
    C30 C31 C36 . . 117.7(3) ?
    C36 C31 C32 . . 124.9(3) ?
    C31 C32 C43 . . 120.2(4) ?
    C33 C32 C31 . . 117.2(3) ?
    C33 C32 C43 . . 122.4(4) ?
    C32 C33 H33 . . 119.2 ?
    C32 C33 C34 . . 121.5(4) ?
    C34 C33 H33 . . 119.2 ?
    C33 C34 H34 . . 119.0 ?
    N4 C34 C33 . . 122.1(4) ?
    N4 C34 H34 . . 119.0 ?
    C28 C35 H35 . . 119.1 ?
    C36 C35 C28 . . 121.7(4) ?
    C36 C35 H35 . . 119.1 ?
    C31 C36 H36 . . 119.2 ?
    C35 C36 C31 . . 121.5(4) ?
    C35 C36 H36 . . 119.2 ?
    C38 C37 C27 . . 119.4(4) ?
    C38 C37 C42 . . 119.6(4) ?
    C42 C37 C27 . . 121.1(4) ?
    C37 C38 H38 . . 120.3 ?
    C37 C38 C39 . . 119.3(4) ?
    C39 C38 H38 . . 120.3 ?
    C38 C39 H39 . . 119.4 ?
    C40 C39 C38 . . 121.1(4) ?
    C40 C39 H39 . . 119.4 ?
    C39 C40 H40 . . 120.2 ?
    C39 C40 C41 . . 119.6(5) ?
    C41 C40 H40 . . 120.2 ?
    C40 C41 H41 . . 119.8 ?
    C42 C41 C40 . . 120.5(5) ?
    C42 C41 H41 . . 119.8 ?
    C37 C42 H42 . . 120.1 ?
    C41 C42 C37 . . 119.8(5) ?
    C41 C42 H42 . . 120.1 ?
    C44 C43 C32 . . 121.1(4) ?
    C48 C43 C32 . . 119.6(4) ?
    C48 C43 C44 . . 119.1(4) ?
    C43 C44 H44 . . 120.2 ?
    C45 C44 C43 . . 119.6(4) ?
    C45 C44 H44 . . 120.2 ?
    C44 C45 H45 . . 119.8 ?
    C46 C45 C44 . . 120.4(5) ?
    C46 C45 H45 . . 119.8 ?
    C45 C46 H46 . . 119.6 ?
    C47 C46 C45 . . 120.8(5) ?
    C47 C46 H46 . . 119.6 ?
    C46 C47 H47 . . 120.4 ?
    C46 C47 C48 . . 119.1(5) ?
    C48 C47 H47 . . 120.4 ?
    C43 C48 H48 . . 119.5 ?
    C47 C48 C43 . . 121.0(5) ?
    C47 C48 H48 . . 119.5 ?
    C50 C49 H49 . . 119.2 ?
    N5 C49 H49 . . 119.1 ?
    N5 C49 C50 . . 121.7(3) ?
    C49 C50 H50 . . 119.3 ?
    C51 C50 C49 . . 121.4(3) ?
    C51 C50 H50 . . 119.3 ?
    C50 C51 C52 . . 117.7(3) ?
    C50 C51 C61 . . 120.8(3) ?
    C52 C51 C61 . . 121.4(3) ?
    C51 C52 C59 . . 124.8(3) ?
    C53 C52 C51 . . 117.3(3) ?
    C53 C52 C59 . . 117.8(3) ?
    C52 C53 C54 . . 120.9(3) ?
    N5 C53 C52 . . 123.8(3) ?
    N5 C53 C54 . . 115.3(3) ?
    C55 C54 C53 . . 120.8(3) ?
    N6 C54 C53 . . 114.9(3) ?
    N6 C54 C55 . . 124.3(3) ?
    C54 C55 C56 . . 117.5(3) ?
    C54 C55 C60 . . 117.7(3) ?
    C60 C55 C56 . . 124.8(3) ?
    C55 C56 C67 . . 123.7(3) ?
    C57 C56 C55 . . 116.9(3) ?
    C57 C56 C67 . . 119.4(3) ?
    C56 C57 H57 . . 119.2 ?
    C56 C57 C58 . . 121.7(3) ?
    C58 C57 H57 . . 119.2 ?
    C57 C58 H58 . . 119.1 ?
    N6 C58 C57 . . 121.8(4) ?
    N6 C58 H58 . . 119.1 ?
    C52 C59 H59 . . 119.3 ?
    C60 C59 C52 . . 121.3(3) ?
    C60 C59 H59 . . 119.3 ?
    C55 C60 H60 . . 119.5 ?
    C59 C60 C55 . . 121.1(3) ?
    C59 C60 H60 . . 119.5 ?
    C62 C61 C51 . . 118.8(3) ?
    C66 C61 C51 . . 121.9(3) ?
    C66 C61 C62 . . 119.3(4) ?
    C61 C62 H62 . . 120.0 ?
    C63 C62 C61 . . 120.0(4) ?
    C63 C62 H62 . . 120.0 ?
    C62 C63 H63 . . 119.9 ?
    C64 C63 C62 . . 120.2(4) ?
    C64 C63 H63 . . 119.9 ?
    C63 C64 H64 . . 119.9 ?
    C63 C64 C65 . . 120.2(4) ?
    C65 C64 H64 . . 119.9 ?
    C64 C65 H65 . . 120.0 ?
    C66 C65 C64 . . 120.0(4) ?
    C66 C65 H65 . . 120.0 ?
    C61 C66 C65 . . 120.0(4) ?
    C61 C66 H66 . . 120.0 ?
    C65 C66 H66 . . 120.0 ?
    C68 C67 C56 . . 122.0(3) ?
    C68 C67 C72 . . 119.0(4) ?
    C72 C67 C56 . . 119.0(4) ?
    C67 C68 H68 . . 119.8 ?
    C67 C68 C69 . . 120.5(4) ?
    C69 C68 H68 . . 119.8 ?
    C68 C69 H69 . . 120.1 ?
    C70 C69 C68 . . 119.8(5) ?
    C70 C69 H69 . . 120.1 ?
    C69 C70 H70 . . 119.9 ?
    C71 C70 C69 . . 120.2(4) ?
    C71 C70 H70 . . 119.9 ?
    C70 C71 H71 . . 119.9 ?
    C70 C71 C72 . . 120.2(4) ?
    C72 C71 H71 . . 119.9 ?
    C67 C72 H72 . . 119.8 ?
    C71 C72 C67 . . 120.3(4) ?
    C71 C72 H72 . . 119.8 ?
    N1 Co1 N2 . . 83.72(13) y
    N3 Co1 N1 . . 175.62(13) y
    N3 Co1 N2 . . 92.66(13) y
    N3 Co1 N4 . . 84.01(13) y
    N3 Co1 N5 . . 94.01(13) y
    N3 Co1 N6 . . 90.31(13) y
    N4 Co1 N1 . . 93.48(13) y
    N4 Co1 N2 . . 89.70(13) y
    N5 Co1 N1 . . 88.67(13) y
    N5 Co1 N2 . . 93.26(12) y
    N5 Co1 N4 . . 176.52(13) y
    N6 Co1 N1 . . 93.44(13) y
    N6 Co1 N2 . . 175.65(13) y
    N6 Co1 N4 . . 93.77(13) y
    N6 Co1 N5 . . 83.36(12) y
    C1 N1 C5 . . 118.3(3) ?
    C1 N1 Co1 . . 129.6(3) ?
    C5 N1 Co1 . . 112.1(2) ?
    C6 N2 Co1 . . 112.7(2) ?
    C10 N2 C6 . . 118.0(3) ?
    C10 N2 Co1 . . 129.4(3) ?
    C25 N3 C29 . . 118.2(3) ?
    C25 N3 Co1 . . 129.4(3) ?
    C29 N3 Co1 . . 112.3(2) ?
    C30 N4 Co1 . . 112.0(2) ?
    C34 N4 C30 . . 118.0(3) ?
    C34 N4 Co1 . . 130.0(3) ?
    C49 N5 C53 . . 118.0(3) ?
    C49 N5 Co1 . . 129.2(3) ?
    C53 N5 Co1 . . 112.7(2) ?
    C54 N6 Co1 . . 113.2(2) ?
    C58 N6 C54 . . 117.8(3) ?
    C58 N6 Co1 . . 129.0(3) ?
    F2 P1 F1 . . 89.8(2) ?
    F2 P1 F3 . . 89.8(2) ?
    F2 P1 F4 . . 90.6(2) ?
    F3 P1 F1 . . 88.44(17) ?
    F4 P1 F1 . . 179.46(19) ?
    F4 P1 F3 . . 91.15(17) ?
    F5 P1 F1 . . 90.1(2) ?
    F5 P1 F2 . . 179.5(2) ?
    F5 P1 F3 . . 89.7(2) ?
    F5 P1 F4 . . 89.5(2) ?
    F5 P1 F6 . . 90.9(2) ?
    F6 P1 F1 . . 91.10(17) ?
    F6 P1 F2 . . 89.6(2) ?
    F6 P1 F3 . . 179.26(18) ?
    F6 P1 F4 . . 89.32(17) ?
    F7 P2 F11 . . 88.6(2) ?
    F8 P2 F7 . . 91.27(19) ?
    F8 P2 F9 . . 91.02(16) ?
    F8 P2 F10 . . 90.2(2) ?
    F8 P2 F11 . . 179.4(2) ?
    F8 P2 F12 . . 90.37(18) ?
    F9 P2 F7 . . 88.7(2) ?
    F9 P2 F10 . . 90.0(2) ?
    F9 P2 F11 . . 88.40(18) ?
    F9 P2 F12 . . 178.3(2) ?
    F10 P2 F7 . . 178.0(2) ?
    F10 P2 F11 . . 89.8(2) ?
    F10 P2 F12 . . 91.0(3) ?
    F12 P2 F7 . . 90.2(3) ?
    F12 P2 F11 . . 90.2(2) ?
    F13 P3 F14 . . 176.9(3) ?
    F13 P3 F15A . . 98.2(7) ?
    F13 P3 F15B . . 91.1(3) ?
    F13 P3 F16A . . 85.5(7) ?
    F13 P3 F16B . . 91.4(3) ?
    F13 P3 F17A . . 94.8(6) ?
    F13 P3 F17B . . 86.5(3) ?
    F13 P3 F18A . . 95.6(4) ?
    F13 P3 F18B . . 85.4(3) ?
    F14 P3 F15A . . 84.9(7) ?
    F14 P3 F15B . . 91.4(4) ?
    F14 P3 F16A . . 94.4(7) ?
    F14 P3 F17A . . 82.0(6) ?
    F14 P3 F17B . . 91.1(4) ?
    F14 P3 F18A . . 84.3(4) ?
    F14 P3 F18B . . 96.6(3) ?
    F15A P3 F16A . . 91.2(6) ?
    F15A P3 F17A . . 166.9(9) ?
    F15A P3 F18A . . 91.7(8) ?
    F15B P3 F17B . . 177.3(4) ?
    F15B P3 F18B . . 87.3(4) ?
    F16A P3 F17A . . 91.0(9) ?
    F16A P3 F18A . . 176.7(9) ?
    F16B P3 F14 . . 86.5(3) ?
    F16B P3 F15B . . 93.3(4) ?
    F16B P3 F17B . . 88.1(4) ?
    F16B P3 F18B . . 176.8(3) ?
    F18A P3 F17A . . 85.9(5) ?
    F18B P3 F17B . . 91.2(4) ?
    H1A O1 H1B . . 104.3(13) ?
loop_
    _geom_torsion_atom_site_label_1
    _geom_torsion_atom_site_label_2
    _geom_torsion_atom_site_label_3
    _geom_torsion_atom_site_label_4
    _geom_torsion_site_symmetry_1
    _geom_torsion_site_symmetry_2
    _geom_torsion_site_symmetry_3
    _geom_torsion_site_symmetry_4
    _geom_torsion
    _geom_torsion_publ_flag
    C1 C2 C3 C4 . . . . 1.9(6) ?
    C1 C2 C3 C13 . . . . 179.0(4) ?
    C2 C1 N1 C5 . . . . -0.2(6) ?
    C2 C1 N1 Co1 . . . . -179.7(3) ?
    C2 C3 C4 C5 . . . . 0.2(5) ?
    C2 C3 C4 C11 . . . . 177.6(4) ?
    C2 C3 C13 C14 . . . . 118.2(5) ?
    C2 C3 C13 C18 . . . . -64.2(5) ?
    C3 C4 C5 C6 . . . . 176.8(3) ?
    C3 C4 C5 N1 . . . . -2.4(5) ?
    C3 C4 C11 C12 . . . . -176.9(4) ?
    C3 C13 C14 C15 . . . . 176.1(4) ?
    C3 C13 C18 C17 . . . . -174.3(4) ?
    C4 C3 C13 C14 . . . . -64.8(5) ?
    C4 C3 C13 C18 . . . . 112.8(5) ?
    C4 C5 C6 C7 . . . . -0.3(5) ?
    C4 C5 C6 N2 . . . . 178.9(3) ?
    C4 C5 N1 C1 . . . . 2.4(5) ?
    C4 C5 N1 Co1 . . . . -177.9(3) ?
    C4 C11 C12 C7 . . . . 1.0(6) ?
    C5 C4 C11 C12 . . . . 0.5(6) ?
    C5 C6 C7 C8 . . . . 179.1(3) ?
    C5 C6 C7 C12 . . . . 1.8(5) ?
    C5 C6 N2 C10 . . . . -178.6(3) ?
    C5 C6 N2 Co1 . . . . 0.0(4) ?
    C6 C5 N1 C1 . . . . -176.8(3) ?
    C6 C5 N1 Co1 . . . . 2.9(4) ?
    C6 C7 C8 C9 . . . . -0.7(5) ?
    C6 C7 C8 C19 . . . . -179.0(3) ?
    C6 C7 C12 C11 . . . . -2.1(6) ?
    C7 C6 N2 C10 . . . . 0.6(5) ?
    C7 C6 N2 Co1 . . . . 179.2(3) ?
    C7 C8 C9 C10 . . . . 0.8(6) ?
    C7 C8 C19 C20 . . . . 132.8(4) ?
    C7 C8 C19 C24 . . . . -47.5(5) ?
    C8 C7 C12 C11 . . . . -179.3(4) ?
    C8 C9 C10 N2 . . . . -0.3(6) ?
    C8 C19 C20 C21 . . . . -178.9(4) ?
    C8 C19 C24 C23 . . . . 178.6(4) ?
    C9 C8 C19 C20 . . . . -45.5(5) ?
    C9 C8 C19 C24 . . . . 134.3(4) ?
    C9 C10 N2 C6 . . . . -0.5(5) ?
    C9 C10 N2 Co1 . . . . -178.8(3) ?
    C11 C4 C5 C6 . . . . -0.9(5) ?
    C11 C4 C5 N1 . . . . 180.0(3) ?
    C12 C7 C8 C9 . . . . 176.5(4) ?
    C12 C7 C8 C19 . . . . -1.9(6) ?
    C13 C3 C4 C5 . . . . -177.0(3) ?
    C13 C3 C4 C11 . . . . 0.5(6) ?
    C13 C14 C15 C16 . . . . -0.6(7) ?
    C14 C13 C18 C17 . . . . 3.4(7) ?
    C14 C15 C16 C17 . . . . 0.9(7) ?
    C15 C16 C17 C18 . . . . 1.1(8) ?
    C16 C17 C18 C13 . . . . -3.2(7) ?
    C18 C13 C14 C15 . . . . -1.6(6) ?
    C19 C8 C9 C10 . . . . 179.2(4) ?
    C19 C20 C21 C22 . . . . 0.0(7) ?
    C20 C19 C24 C23 . . . . -1.7(6) ?
    C20 C21 C22 C23 . . . . -0.9(7) ?
    C21 C22 C23 C24 . . . . 0.5(7) ?
    C22 C23 C24 C19 . . . . 0.8(6) ?
    C24 C19 C20 C21 . . . . 1.3(6) ?
    C25 C26 C27 C28 . . . . -1.3(6) ?
    C25 C26 C27 C37 . . . . -178.6(4) ?
    C26 C25 N3 C29 . . . . 0.7(6) ?
    C26 C25 N3 Co1 . . . . -178.7(3) ?
    C26 C27 C28 C29 . . . . -1.3(5) ?
    C26 C27 C28 C35 . . . . -177.3(4) ?
    C26 C27 C37 C38 . . . . 48.8(5) ?
    C26 C27 C37 C42 . . . . -132.9(4) ?
    C27 C28 C29 C30 . . . . -173.4(3) ?
    C27 C28 C29 N3 . . . . 3.8(5) ?
    C27 C28 C35 C36 . . . . 171.4(4) ?
    C27 C37 C38 C39 . . . . 175.2(4) ?
    C27 C37 C42 C41 . . . . -174.9(5) ?
    C28 C27 C37 C38 . . . . -128.4(4) ?
    C28 C27 C37 C42 . . . . 49.9(6) ?
    C28 C29 C30 C31 . . . . 1.9(5) ?
    C28 C29 C30 N4 . . . . 177.1(3) ?
    C28 C29 N3 C25 . . . . -3.5(5) ?
    C28 C29 N3 Co1 . . . . 176.0(3) ?
    C28 C35 C36 C31 . . . . 1.3(6) ?
    C29 C28 C35 C36 . . . . -4.6(6) ?
    C29 C30 C31 C32 . . . . 171.2(3) ?
    C29 C30 C31 C36 . . . . -5.1(5) ?
    C29 C30 N4 C34 . . . . -171.9(3) ?
    C29 C30 N4 Co1 . . . . 7.0(4) ?
    C30 C29 N3 C25 . . . . 173.8(3) ?
    C30 C29 N3 Co1 . . . . -6.6(4) ?
    C30 C31 C32 C33 . . . . 0.6(5) ?
    C30 C31 C32 C43 . . . . -174.8(3) ?
    C30 C31 C36 C35 . . . . 3.6(6) ?
    C31 C30 N4 C34 . . . . 3.2(5) ?
    C31 C30 N4 Co1 . . . . -177.9(3) ?
    C31 C32 C33 C34 . . . . 2.7(6) ?
    C31 C32 C43 C44 . . . . -58.4(5) ?
    C31 C32 C43 C48 . . . . 117.0(5) ?
    C32 C31 C36 C35 . . . . -172.4(4) ?
    C32 C33 C34 N4 . . . . -3.3(6) ?
    C32 C43 C44 C45 . . . . 175.0(4) ?
    C32 C43 C48 C47 . . . . -172.8(5) ?
    C33 C32 C43 C44 . . . . 126.5(5) ?
    C33 C32 C43 C48 . . . . -58.2(6) ?
    C33 C34 N4 C30 . . . . 0.3(6) ?
    C33 C34 N4 Co1 . . . . -178.3(3) ?
    C35 C28 C29 C30 . . . . 3.0(5) ?
    C35 C28 C29 N3 . . . . -179.9(3) ?
    C36 C31 C32 C33 . . . . 176.6(4) ?
    C36 C31 C32 C43 . . . . 1.2(6) ?
    C37 C27 C28 C29 . . . . 176.1(3) ?
    C37 C27 C28 C35 . . . . 0.1(6) ?
    C37 C38 C39 C40 . . . . 0.4(7) ?
    C38 C37 C42 C41 . . . . 3.3(7) ?
    C38 C39 C40 C41 . . . . 2.1(8) ?
    C39 C40 C41 C42 . . . . -1.8(9) ?
    C40 C41 C42 C37 . . . . -0.9(8) ?
    C42 C37 C38 C39 . . . . -3.1(6) ?
    C43 C32 C33 C34 . . . . 178.0(4) ?
    C43 C44 C45 C46 . . . . -1.9(8) ?
    C44 C43 C48 C47 . . . . 2.7(8) ?
    C44 C45 C46 C47 . . . . 1.9(10) ?
    C45 C46 C47 C48 . . . . 0.4(10) ?
    C46 C47 C48 C43 . . . . -2.7(10) ?
    C48 C43 C44 C45 . . . . -0.4(7) ?
    C49 C50 C51 C52 . . . . 0.3(5) ?
    C49 C50 C51 C61 . . . . -177.0(3) ?
    C50 C49 N5 C53 . . . . 0.5(5) ?
    C50 C49 N5 Co1 . . . . 176.9(3) ?
    C50 C51 C52 C53 . . . . 1.4(5) ?
    C50 C51 C52 C59 . . . . -174.8(3) ?
    C50 C51 C61 C62 . . . . 53.0(5) ?
    C50 C51 C61 C66 . . . . -126.4(4) ?
    C51 C52 C53 C54 . . . . 177.5(3) ?
    C51 C52 C53 N5 . . . . -2.3(5) ?
    C51 C52 C59 C60 . . . . -177.9(4) ?
    C51 C61 C62 C63 . . . . 177.3(4) ?
    C51 C61 C66 C65 . . . . -178.0(4) ?
    C52 C51 C61 C62 . . . . -124.1(4) ?
    C52 C51 C61 C66 . . . . 56.4(5) ?
    C52 C53 C54 C55 . . . . 0.5(5) ?
    C52 C53 C54 N6 . . . . -179.2(3) ?
    C52 C53 N5 C49 . . . . 1.4(5) ?
    C52 C53 N5 Co1 . . . . -175.6(3) ?
    C52 C59 C60 C55 . . . . -0.1(6) ?
    C53 C52 C59 C60 . . . . 5.8(5) ?
    C53 C54 C55 C56 . . . . -175.9(3) ?
    C53 C54 C55 C60 . . . . 5.2(5) ?
    C53 C54 N6 C58 . . . . 176.3(3) ?
    C53 C54 N6 Co1 . . . . -5.5(4) ?
    C54 C53 N5 C49 . . . . -178.4(3) ?
    C54 C53 N5 Co1 . . . . 4.6(4) ?
    C54 C55 C56 C57 . . . . -1.6(5) ?
    C54 C55 C56 C67 . . . . 177.9(3) ?
    C54 C55 C60 C59 . . . . -5.4(5) ?
    C55 C54 N6 C58 . . . . -3.4(6) ?
    C55 C54 N6 Co1 . . . . 174.7(3) ?
    C55 C56 C57 C58 . . . . -0.8(6) ?
    C55 C56 C67 C68 . . . . -43.7(6) ?
    C55 C56 C67 C72 . . . . 138.2(4) ?
    C56 C55 C60 C59 . . . . 175.8(4) ?
    C56 C57 C58 N6 . . . . 1.2(7) ?
    C56 C67 C68 C69 . . . . -178.9(4) ?
    C56 C67 C72 C71 . . . . 178.7(4) ?
    C57 C56 C67 C68 . . . . 135.8(4) ?
    C57 C56 C67 C72 . . . . -42.3(5) ?
    C57 C58 N6 C54 . . . . 0.8(6) ?
    C57 C58 N6 Co1 . . . . -177.0(3) ?
    C59 C52 C53 C54 . . . . -6.0(5) ?
    C59 C52 C53 N5 . . . . 174.2(3) ?
    C60 C55 C56 C57 . . . . 177.2(4) ?
    C60 C55 C56 C67 . . . . -3.2(6) ?
    C61 C51 C52 C53 . . . . 178.7(3) ?
    C61 C51 C52 C59 . . . . 2.4(5) ?
    C61 C62 C63 C64 . . . . 0.4(6) ?
    C62 C61 C66 C65 . . . . 2.6(6) ?
    C62 C63 C64 C65 . . . . 3.1(7) ?
    C63 C64 C65 C66 . . . . -3.8(7) ?
    C64 C65 C66 C61 . . . . 1.0(7) ?
    C66 C61 C62 C63 . . . . -3.3(6) ?
    C67 C56 C57 C58 . . . . 179.7(4) ?
    C67 C68 C69 C70 . . . . 0.4(6) ?
    C68 C67 C72 C71 . . . . 0.5(6) ?
    C68 C69 C70 C71 . . . . 0.2(7) ?
    C69 C70 C71 C72 . . . . -0.4(7) ?
    C70 C71 C72 C67 . . . . 0.0(6) ?
    C72 C67 C68 C69 . . . . -0.7(6) ?
    N1 C1 C2 C3 . . . . -2.0(6) ?
    N1 C5 C6 C7 . . . . 178.9(3) ?
    N1 C5 C6 N2 . . . . -1.9(4) ?
    N2 C6 C7 C8 . . . . 0.0(5) ?
    N2 C6 C7 C12 . . . . -177.4(3) ?
    N3 C25 C26 C27 . . . . 1.7(6) ?
    N3 C29 C30 C31 . . . . -175.5(3) ?
    N3 C29 C30 N4 . . . . -0.3(5) ?
    N4 C30 C31 C32 . . . . -3.7(5) ?
    N4 C30 C31 C36 . . . . -180.0(3) ?
    N5 C49 C50 C51 . . . . -1.3(6) ?
    N5 C53 C54 C55 . . . . -179.7(3) ?
    N5 C53 C54 N6 . . . . 0.6(5) ?
    N6 C54 C55 C56 . . . . 3.8(5) ?
    N6 C54 C55 C60 . . . . -175.1(3) ?
loop_
    _geom_hbond_atom_site_label_D
    _geom_hbond_atom_site_label_H
    _geom_hbond_atom_site_label_A
    _geom_hbond_site_symmetry_A
    _geom_hbond_distance_DH
    _geom_hbond_distance_HA
    _geom_hbond_distance_DA
    _geom_hbond_angle_DHA
    _geom_hbond_publ_flag
    C1 H1 O1 . 0.95 2.52 3.132(7) 121.9 no
    C2 H2 F17A . 0.95 2.54 3.344(14) 142.8 no
    C9 H9 F7 1_655 0.95 2.46 3.300(5) 147.9 yes
    C10 H10 F9 1_655 0.95 2.33 3.173(5) 147.7 yes
    C10 H10 F11 1_655 0.95 2.80 3.383(5) 120.2 no
    C25 H25 F1 . 0.95 2.45 3.204(5) 135.9 yes
    C26 H26 F3 . 0.95 2.59 3.297(5) 131.5 no
    C42 H42 F15B 2_656 0.95 2.36 3.096(7) 134.3 yes
    C48 H48 F7 . 0.95 2.39 3.328(6) 171.5 yes
    C48 H48 F8 . 0.95 2.59 3.278(6) 130.0 no
    C49 H49 F18A 1_655 0.95 2.13 2.850(9) 131.6 yes
    C50 H50 F13 1_655 0.95 2.53 3.180(5) 125.9 no
    C50 H50 F17B 1_655 0.95 2.72 3.392(10) 128.8 no
    C57 H57 F11 . 0.95 2.61 3.349(5) 135.3 no
    C58 H58 F12 . 0.95 2.26 2.963(5) 130.1 yes
    O1 H1A F17A . 0.872(5) 2.25(7) 2.965(17) 139(9) yes
    O1 H1A F17B . 0.872(5) 2.19(8) 2.817(10) 128(8) yes
    O1 H1B F11 . 0.870(5) 2.28(7) 2.977(7) 137(8) yes
    C17 H17 Cg3 2_646 0.95 2.80 3.525(6) 134 yes
    C46 H46 Cg4 2_656 0.95 2.72 3.670(6) 177 yes
    C63 H63 Cg5 3_666 0.95 2.59 3.466(5) 154 yes
_shelx_space_group_comment
;
The symmetry employed for this shelxl refinement is uniquely defined
by the following loop, which should always be used as a source of
symmetry information in preference to the above space-group names.
They are only intended as comments.
;
_shelx_estimated_absorpt_T_min     0.559
_shelx_estimated_absorpt_T_max     0.930
_shelx_hkl_file
;
   0   0  -2 62728.7 2263.82  29
   0   0  -3-5.01500 10.8399  29
   0   0  -4 227.325 19.3902  29
   0   0  -5-7.15300 19.9956  29
   0   0  -6 696.174 38.8020  29
   0   0  -7 4.88720 23.4216  29
   0   0  -7 8.47605 21.0183  15
   0   0  -7 3.07824 18.8798   6
   0   0  -8 1496.06 65.7155  29
   0   0  -8 1397.57 63.2933  15
   0   0   8 1348.12 53.3125   5
   0   0  -8 1412.33 61.4655   6
   0   0  -9-14.3401 28.6681  29
   0   0  -9 4.73689 13.8269  28
   0   0  -9 1.77161 27.4450  15
   0   0   9-9.15372 10.5737   5
   0   0  -9-9.66014 26.5922   6
   0   0 -10 199.248 18.5927  28
   0   0 -10 176.455 34.2690  15
   0   0  10 180.044 14.4679   5
   0   0 -10 161.533 31.9055   6
   0   0 -11-13.0795 17.8296  28
   0   0 -11 1.17206 38.4322  15
   0   0 -11 26.5570 33.8215   6
   0   0  11-7.28660 11.6091   5
   0   0 -12 11113.4 419.737  28
   0   0 -12 11449.0 433.720  15
   0   0 -13-6.31085 22.9496  28
   0   0 -13-2.24144 42.3780   6
   0   0 -13-28.8284 51.1973  15
   0   0 -14 1646.63 84.0319   6
   0   0 -14 1180.38 89.6004  15
   0   0 -15 13.6510 20.9772  12
   0   0 -15 14.1408 21.3294  11
   0   0 -15-0.93469 21.1636  17
   0   0 -15-40.0094 51.6183   6
   0   0 -15-3.66897 23.7118   7
   0   0 -15 1.67495 20.4668  14
   0   0 -15 7.78593 54.4998  15
   0   0 -16 184.544 26.8599  11
   0   0 -16 236.419 26.1467  17
   0   0 -16 179.111 30.8127   7
   0   0 -16 314.336 58.7784   6
   0   0 -16 244.992 69.5318  15
   0   0 -16 229.605 26.3758  14
   0   0 -17 9.92863 25.7878  11
   0   0 -17 0.36311 25.9417  17
   0   0 -17 11.9721 29.9488   7
   0   0 -17-28.2330 22.5999   8
   0   0 -17 97.5209 58.8548   6
   0   0 -17-48.6641 65.7144  15
   0   0 -17-7.12929 26.5515  14
   0   0 -18 995.906 49.2553  11
   0   0 -18 877.944 48.6330  17
   0   0 -18 1017.19 87.5246   6
   0   0 -18 961.987 52.0785   7
   0   0 -18 992.043 48.0933   8
   0   0 -18 898.705 48.7108  14
   0   0 -18 867.367 97.0277  15
   0   0 -19-14.8372 32.3133  11
   0   0 -19 21.5757 31.4422  17
   0   0 -19-69.5775 89.1177  15
   0   0 -19-30.0072 32.4148  14
   0   0 -19 5.22633 31.1472   8
   0   0 -19 5.26234 36.7747   7
   0   0 -20 12160.1 449.848  14
   0   0 -20 11236.6 488.257  15
   0   0 -20 12471.9 450.821  11
   0   0 -20 12710.9 451.388   7
   0   0 -20 12065.7 449.613   8
   0   0 -21-2.67176 39.2383  14
   0   0 -21-82.5142 93.1874  15
   0   0 -21-4.58302 38.3436  11
   0   0 -21 8.51991 42.0025   7
   0   0 -21-0.42232 33.6672   8
   0   0 -22 4871.38 237.998  15
   0   0 -22 4983.65 191.828  11
   0   0 -22 5059.33 189.169   8
   0   0 -23 10.1815 81.4769  15
   0   0 -23 26.9739 34.3687   8
   0   0 -23 2.03528 38.2965  11
   0   0 -23 30.9569 33.3172   9
   0   0 -24 173.864 34.8745   8
   0   0 -24 187.846 34.4429   9
   0   0 -24 213.338 39.7358  11
   0   0 -25-42.2107 29.7284   8
   0   0 -25 6.51782 32.2628   9
   0   0 -25-2.68671 35.9378  11
   0   0 -26 639.304 37.9690   9
   0   0 -26 710.216 38.3864   8
   0   0 -26 641.374 42.7461  11
   0   0 -27-3.62170 22.6091   8
   0   0 -27 18.9742 25.2714  11
   0   0 -27-22.6021 22.3709   9
   0   0 -28 189.011 20.3493  11
   0   0 -28 230.428 20.7649   9
   0  -1  -1 446.868 12.8308   6
   0   1  -1 464.759 13.1314  15
   0  -1  -1 408.528 12.9762   3
   0   1  -2 31060.2 1131.32  29
   0  -1   2 30971.4 1129.61   5
   0  -1  -2 31190.9 1130.73   6
   0   1  -2 30754.1 1131.15  15
   0  -1  -2 31846.3 1130.64   4
   0  -1  -2 32734.7 1130.96   3
   0   1  -3 36122.3 1342.86  29
   0   1  -3 35542.7 1342.61  15
   0  -1  -3 37378.7 1342.09   6
   0  -1   3 37750.8 1340.33   5
   0   1  -4 107769. 3761.63  29
   0   1  -4 100102. 3760.86  15
   0  -1   4 107692. 3757.98   5
   0  -1  -4 108282. 3760.37   6
   0  -1  -5 15006.3 613.414  29
   0   1  -5 17694.4 614.375  29
   0  -1  -5 14756.4 613.167  15
   0  -1   5 17770.0 609.515   5
   0   1  -6 733.591 39.2953  29
   0  -1  -6 745.864 39.0309  29
   0  -1  -6 697.012 38.6043  15
   0  -1   6 714.837 28.4280   5
   0  -1  -7 2153.87 91.5505  29
   0   1  -7 2285.07 92.5079  29
   0   1  -7 2150.24 90.7322  15
   0  -1  -7 1939.30 91.2830  15
   0   1  -7 2195.12 89.6161   6
   0  -1   7 2327.25 83.2809   5
   0  -1  -7 2351.47 89.8638   6
   0   1  -8 106.905 28.0439  29
   0  -1  -8 67.9280 25.6621  29
   0   1  -8 116.168 25.4264  15
   0  -1  -8 95.6840 27.2079  15
   0  -1   8 75.3181 9.90994   5
   0   1  -8 76.0394 22.6326   6
   0  -1  -8 109.127 23.7329   6
   0   1  -9 214.302 18.1066  28
   0   1  -9 227.958 35.7626  15
   0  -1  -9 210.589 36.1136  15
   0   1  -9 268.938 29.7177   6
   0  -1  -9 324.619 32.9902   6
   0  -1   9 303.601 15.2123   5
   0   1 -10 3337.64 129.094  28
   0  -1 -10 3334.47 140.658  15
   0   1 -10 3374.64 140.621  15
   0   1  10 3656.87 129.610   5
   0   1 -10 3577.87 136.866   6
   0  -1  10 3354.89 127.542   5
   0   1 -11 508.238 27.5533  28
   0   1 -11 487.360 46.7619  15
   0  -1 -11 450.812 47.3021  15
   0   1  11 518.377 26.1801   5
   0   1 -11 572.040 42.5694   6
   0  -1  11 473.632 22.1474   5
   0   1 -12 235.829 23.0177  28
   0   1 -12 170.531 47.4771  15
   0  -1 -12 184.520 47.7016  15
   0   1 -12 179.195 42.2680   6
   0   1  12 164.983 16.8352   5
   0  -1 -12 149.235 42.3385   6
   0   1 -13 774.831 41.5163  28
   0  -1 -13 963.123 61.9796   6
   0   1 -13 965.383 61.7517   6
   0   1 -13 838.061 63.0498  15
   0  -1 -13 741.143 64.7961  15
   0  -1 -14 3982.31 160.534   6
   0   1 -14 3621.83 158.758   6
   0   1 -14 3797.79 164.746  15
   0  -1 -14 3878.35 164.939  15
   0  -1 -15 171.382 23.5738  11
   0   1 -15 168.752 22.2542  11
   0   1 -15 177.055 23.1597  12
   0  -1 -15 173.911 22.8213  17
   0   1 -15 189.162 23.4960  17
   0  -1 -15 176.205 25.4365   7
   0  -1 -15 77.3991 51.5453   6
   0   1 -15 156.003 50.8920   6
   0   1 -15 184.117 22.1434  14
   0  -1 -15 205.955 58.4187  15
   0  -1 -15 181.280 23.1114  14
   0   1 -15 209.862 60.7084  15
   0   1 -16 9274.86 339.881  12
   0  -1 -16 9588.49 339.897  11
   0   1 -16 9260.71 339.568  11
   0  -1 -16 9125.57 339.348  17
   0   1 -16 9230.46 339.327  17
   0  -1 -16 9403.01 339.221   8
   0  -1 -16 9759.48 340.422   7
   0   1 -16 9025.47 356.650   6
   0  -1 -16 9873.51 359.349   6
   0   1 -16 9565.25 367.092  15
   0  -1 -16 8756.70 366.879  15
   0   1 -16 9009.24 338.901  14
   0  -1 -16 8889.30 338.867  14
   0   1 -17 623.090 36.9825  11
   0  -1 -17 588.904 39.2740  11
   0   1 -17 605.428 38.0176  17
   0  -1 -17 607.244 37.1957  17
   0  -1 -17 759.994 70.8102   6
   0  -1 -17 640.755 36.2619   8
   0  -1 -17 622.538 40.0664   7
   0  -1 -17 608.876 37.3840  14
   0  -1 -17 627.217 84.7830  15
   0   1 -17 624.281 83.2950  15
   0   1 -17 591.627 37.2876  14
   0  -1 -18 467.522 36.4981  11
   0   1 -18 424.968 35.2063  11
   0  -1 -18 473.301 35.4756  17
   0  -1 -18 346.074 71.2671   6
   0  -1 -18 404.959 32.7141   8
   0  -1 -18 478.426 39.0522   7
   0   1 -18 527.257 80.8842  15
   0   1 -18 419.911 36.0319  14
   0  -1 -18 335.872 79.0633  15
   0  -1 -18 422.908 36.2595  14
   0  -1 -19 92.3141 27.6800  10
   0  -1 -19 88.4343 34.0812  11
   0   1 -19 51.6038 33.3145  11
   0  -1 -19 82.3126 32.8080  17
   0  -1 -19 91.9668 34.5875  14
   0   1 -19 48.7769 33.6118  14
   0  -1 -19 36.9387 84.7533  15
   0   1 -19 109.264 80.5808  15
   0  -1 -19 76.2754 30.7013   8
   0   1 -19 84.1514 29.7500   8
   0  -1 -19 109.732 36.8097   7
   0   1 -20 1973.54 80.9759  14
   0   1 -20 2052.22 131.815  15
   0  -1 -20 1680.29 129.913  15
   0  -1 -20 1976.27 82.2045  14
   0   1 -20 1860.99 81.8712  11
   0  -1 -20 1889.62 81.2434  11
   0   1 -20 1788.93 78.3641   8
   0  -1 -20 1800.09 79.1760   8
   0  -1 -20 1722.56 82.5472   7
   0   1 -21 1159.17 62.3856  14
   0   1 -21 1252.85 113.282  15
   0  -1 -21 1226.70 61.0031  14
   0   1 -21 1142.22 62.2036  11
   0  -1 -21 1163.89 62.8941  11
   0   1 -21 1169.09 58.1872   8
   0  -1 -21 1210.99 58.5141   8
   0  -1 -21 1102.66 63.3713   7
   0   1 -22 102.092 86.0658  15
   0  -1 -22 53.9464 41.1957  14
   0   1 -22 28.2656 38.6067  11
   0  -1 -22 59.7623 38.7418  11
   0  -1 -22 48.7097 34.3466   9
   0   1 -22 55.3194 34.3218   8
   0  -1 -22-1.66601 35.8622   8
   0   1 -23 1032.95 109.896  15
   0  -1 -23 1111.76 57.2791   9
   0  -1 -23 1077.91 54.0642   8
   0   1 -23 1034.83 57.8420  11
   0  -1 -23 1151.25 58.7465  11
   0   1 -23 1031.34 54.7752   8
   0  -1 -24 2113.37 89.8215  11
   0   1 -24 2018.96 89.4414  11
   0  -1 -24 2158.56 87.0853   9
   0  -1 -24 2171.01 86.8284   8
   0   1 -24 1948.01 85.6265   8
   0   1 -24 2118.67 86.9055   9
   0   1 -25 21.2675 34.9339  11
   0   1 -25 17.0165 30.7752   9
   0  -1 -25 17.5555 36.1790  11
   0  -1 -25 35.1357 30.3117   9
   0   1 -25 68.1055 30.9820   8
   0  -1 -25 86.0625 31.8458   8
   0  -1 -26 164.522 28.3376   9
   0  -1 -26 237.844 34.2982  11
   0   1 -26 246.989 28.2370   9
   0   1 -26 217.211 32.7605  11
   0  -1 -26 189.919 28.0799   8
   0   1 -26 200.178 27.4699   8
   0  -1 -27-4.02422 22.6186   9
   0   1 -27 0.29634 24.4974  11
   0   1 -27 30.3002 22.5173   9
   0  -1 -27 15.4473 27.3392  11
   0  -1 -27 34.4265 23.5941   8
   0  -1 -28 45.5546 18.0981   9
   0   1 -28 24.5489 18.3198   9
   0  -1 -28 6.43413 20.6821  11
   0   1 -29 15.3829 12.4857   9
   0  -2   0 115658. 4170.93   2
   0  -2  -1 10402.8 370.283   6
   0   2  -1 11306.1 370.576  15
   0  -2  -1 11444.8 371.203   3
   0  -2  -1 11314.9 370.638   2
   0  -2  -2 292.859 14.2925   6
   0  -2   2 294.825 12.4173   5
   0  -2  -2 270.247 14.7911   3
   0  -2  -2 263.087 13.8925   4
   0  -2  -3 6306.22 230.624   6
   0  -2   3 6478.73 229.071   5
   0   2  -3 6011.16 231.194  15
   0  -2  -3 6577.60 230.809   4
   0  -2  -3 6753.15 231.380   3
   0  -2   4 13816.4 481.932   5
   0  -2  -4 13621.4 484.370   6
   0   2  -4 12519.9 484.905  15
   0  -2  -4 13844.4 484.806   3
   0   2  -5 25275.0 916.064  29
   0   2  -5 24265.2 915.505  15
   0  -2  -5 24197.8 914.340   6
   0  -2   5 25798.5 911.515   5
   0   2  -6 9129.27 335.313  29
   0   2  -6 8667.14 334.403  15
   0  -2   6 9146.19 329.373   5
   0  -2  -6 9230.32 333.412   6
   0   2  -7 187.860 25.5097  29
   0   2  -7 156.539 24.9653  15
   0  -2   7 135.122 9.38621   5
   0  -2  -7 136.369 21.0555   6
   0   2  -8 1021.38 52.4586  29
   0   2  -8 937.985 51.0799  15
   0  -2  -8 998.773 48.8392   6
   0  -2   8 1003.42 38.4844   5
   0   2  -9 13836.7 469.442  28
   0  -2  -9 13074.2 469.298  28
   0   2  -9 11665.2 476.234  15
   0  -2   9 12614.5 468.095   5
   0  -2  -9 12609.3 474.996   6
   0   2 -10 64.5187 16.0274  28
   0   2 -10 73.3225 32.9137  15
   0  -2  10 84.4669 8.62321   5
   0  -2 -10 125.186 29.4547   6
   0   2 -11 1578.29 64.3474  28
   0   2 -11 1647.11 79.6318  15
   0  -2 -11 1766.95 76.7872   6
   0   2 -12 427.946 28.3854  28
   0   2 -12 511.467 49.0874  15
   0  -2 -12 584.413 44.1561   6
   0   2  12 509.919 27.2300   5
   0   2 -13 5796.87 208.767  28
   0  -2 -13 6256.58 220.994   6
   0   2 -13 6133.00 226.421  15
   0  -2 -14 105.086 50.1998   6
   0  -2 -14 97.7786 21.5365   7
   0  -2 -14 114.767 19.3186   8
   0   2 -14 130.180 21.8542   7
   0   2 -14 111.794 19.0574  14
   0   2 -14 110.268 52.8363  15
   0   2 -15 1128.90 47.8818  12
   0   2 -15 1053.28 47.6124  11
   0  -2 -15 1096.36 48.6616  11
   0  -2 -15 1103.88 47.8964  17
   0   2 -15 1049.88 48.3607  17
   0  -2 -15 1092.14 49.0452   7
   0  -2 -15 1209.31 72.2084   6
   0  -2 -15 1091.60 46.7936   8
   0  -2 -15 1106.96 47.7107  14
   0   2 -15 1048.53 80.6212  15
   0   2 -15 1036.24 47.6713  14
   0  -2 -16 773.585 40.8422  11
   0   2 -16 758.908 39.3431  11
   0   2 -16 798.498 40.7188  12
   0   2 -16 841.224 40.3931  17
   0  -2 -16 810.776 40.2915  17
   0  -2 -16 720.782 38.9558   8
   0  -2 -16 814.200 68.8779   6
   0  -2 -16 702.071 41.1519   7
   0   2 -16 770.864 39.8194  14
   0  -2 -16 774.827 40.0556  14
   0   2 -16 729.564 75.5742  15
   0   2 -17 451.999 32.8031  11
   0   2 -17 421.354 34.3220  12
   0  -2 -17 469.524 34.2184  11
   0  -2 -17 484.940 34.6553  17
   0  -2 -17 520.437 68.0545   6
   0  -2 -17 497.984 32.8935   8
   0  -2 -17 459.530 35.9575   7
   0  -2 -17 432.872 33.3271  14
   0   2 -17 439.008 32.8242  14
   0   2 -17 372.282 74.4897  15
   0  -2 -18 237.943 34.5474  11
   0   2 -18 223.632 32.0865  11
   0  -2 -18 249.941 32.6861  17
   0  -2 -18 239.318 30.9603   8
   0  -2 -18 222.784 34.5743   7
   0  -2 -18 245.886 66.2659   6
   0   2 -18 223.671 32.9343  14
   0  -2 -18 196.596 31.6140  14
   0   2 -18 312.511 74.3255  15
   0   2 -19 40.0625 31.8635  11
   0  -2 -19 44.5046 36.0005  11
   0  -2 -19 16.2069 29.6447  10
   0  -2 -19 18.8328 31.4776  17
   0  -2 -19 50.5973 35.9019   7
   0  -2 -19 27.3059 30.3533   8
   0   2 -19 57.8302 34.1967  14
   0  -2 -19 14.6103 31.8676  14
   0   2 -19-5.44135 81.1517  15
   0  -2 -20 6438.79 243.174  11
   0  -2 -20 6319.51 240.849  10
   0   2 -20 6369.18 242.922  11
   0  -2 -20 6296.25 241.405  17
   0  -2 -20 6451.03 242.446  14
   0   2 -20 6069.46 281.203  15
   0   2 -20 6518.49 242.453  14
   0  -2 -20 6641.06 241.602   8
   0  -2 -20 6991.57 242.934   7
   0  -2 -21 2265.44 96.5346  11
   0  -2 -21 2129.86 92.6000   9
   0  -2 -21 2344.16 93.0599   8
   0   2 -21 2277.29 95.8836  11
   0  -2 -21 2126.52 91.4400  10
   0   2 -21 2179.09 95.2282  14
   0  -2 -21 2519.93 95.4875  14
   0   2 -21 2297.19 142.899  15
   0  -2 -22 67.4797 41.1725  14
   0   2 -22 124.441 87.3021  15
   0  -2 -22 134.564 35.0755   9
   0   2 -22 66.0515 37.7969  11
   0  -2 -22 4.72368 37.4246  11
   0  -2 -22 79.3555 29.8984  10
   0  -2 -22 79.7534 32.4751   8
   0   2 -23 786.674 52.0193  11
   0  -2 -23 841.303 50.2321   8
   0  -2 -23 835.182 48.5839   9
   0  -2 -23 808.213 53.0640  11
   0   2 -23 932.301 100.428  15
   0  -2 -24 84.1420 34.0596   9
   0  -2 -24 67.5543 37.5345  11
   0   2 -24 56.0607 34.0118   9
   0   2 -24 135.045 36.4131  11
   0  -2 -24 65.6715 32.4320   8
   0   2 -25 19.4326 30.7297   9
   0   2 -25 24.6954 33.1935  11
   0  -2 -25 18.4002 31.5035   9
   0  -2 -25 22.1184 33.1976  11
   0  -2 -25 8.21925 29.8994   8
   0   2 -26 190.325 30.6078  11
   0   2 -26 201.550 28.6390   9
   0  -2 -26 241.562 28.2990   9
   0  -2 -26 202.021 34.9795  11
   0  -2 -26 209.386 29.3788   8
   0   2 -27 378.992 28.6280   9
   0  -2 -27 392.371 28.1914   9
   0  -2 -27 377.352 32.5594  11
   0   2 -27 351.177 27.5253  11
   0   2 -28 701.973 32.1567   9
   0  -2 -28 595.742 33.5977  11
   0  -2 -28 664.106 32.1954   9
   0  -3   0-0.27109 6.67837   2
   0  -3  -1 1690.00 63.8667   6
   0   3  -1 1815.10 63.9037   6
   0   3  -1 1831.72 64.1633  15
   0  -3  -1 1814.00 64.1651  15
   0  -3  -1 1855.06 64.9120   2
   0  -3   1 1886.50 65.3977   2
   0   3  -2 16231.1 625.718  29
   0  -3  -2 17277.3 625.816  29
   0   3  -2 17885.8 625.349   6
   0  -3  -2 17773.9 625.348   6
   0   3  -2 17473.5 625.748  15
   0  -3  -2 16373.8 625.669  15
   0  -3  -2 17636.8 626.386   3
   0  -3  -2 17669.0 625.979   4
   0  -3  -3 74245.7 2587.40  29
   0   3  -3 66759.6 2587.04  29
   0  -3   3 72461.6 2585.54   5
   0  -3  -3 74504.4 2586.56   6
   0   3  -3 73174.8 2586.50   6
   0   3  -3 70394.6 2587.08  15
   0  -3  -3 65150.4 2586.88  15
   0  -3  -3 74815.7 2587.55   3
   0  -3  -3 72957.9 2586.95   4
   0  -3  -4 94622.2 3301.08  29
   0   3  -4 93836.7 3301.11  29
   0  -3   4 91025.9 3298.05   5
   0  -3  -4 93706.2 3299.92   6
   0   3  -4 92817.2 3299.91   6
   0   3  -4 88954.8 3300.63  15
   0  -3  -4 86509.7 3300.56  15
   0  -3  -4 86329.9 3299.90   4
   0  -3  -4 97456.2 3300.97   3
   0  -3  -5 5384.73 185.402  29
   0   3  -5 5477.09 185.434  29
   0  -3   5 4990.87 180.103   5
   0  -3  -5 4903.37 183.319   6
   0   3  -5 5020.11 183.294   6
   0   3  -5 4572.54 184.249  15
   0  -3  -5 4378.60 184.559  15
   0  -3  -5 5052.42 184.257   3
   0  -3  -5 4840.13 183.466   4
   0   3  -6 10118.9 335.899  29
   0  -3  -6 10117.1 335.567  29
   0  -3  -6 8667.52 334.479  15
   0   3  -6 8929.34 334.313  15
   0  -3  -6 9015.64 332.963   6
   0  -3   6 8845.15 329.159   5
   0   3  -6 9162.46 333.016   6
   0   3  -7 4733.77 177.521  29
   0  -3  -7 4571.24 177.197  29
   0   3  -7 4483.21 176.560  15
   0  -3  -7 4331.92 176.455  15
   0   3  -7 4914.30 175.210   6
   0  -3   7 4661.42 169.814   5
   0  -3  -7 4900.33 175.612   6
   0   3  -8 4187.23 160.368  29
   0   3  -8 4167.93 159.513  15
   0  -3  -8 3681.21 159.354  15
   0  -3  -8 4321.05 158.195   6
   0   3  -8 4319.52 158.007   6
   0  -3   8 4123.56 150.669   5
   0  -3  -9 21231.3 822.496  28
   0   3  -9 22733.1 822.627  28
   0   3  -9 24066.1 830.870  15
   0  -3  -9 21503.8 830.088  15
   0   3  -9 22860.3 827.942   6
   0  -3   9 23068.9 821.329   5
   0   3 -10 106.592 15.7872  28
   0  -3 -10 104.773 16.4261  28
   0  -3 -10 100.720 31.8636  15
   0   3 -10 118.924 31.9780  15
   0  -3  10 129.505 8.36021   5
   0  -3 -10 146.234 29.3175   6
   0   3 -10 138.613 28.6367   6
   0   3 -11 5510.91 207.511  28
   0  -3 -11 5476.42 207.634  28
   0   3 -11 5811.01 219.891  15
   0  -3 -11 6140.79 217.457   6
   0   3 -11 6020.13 216.216   6
   0  -3 -12 486.281 28.3869  28
   0   3 -12 504.137 28.8500  28
   0   3 -12 453.217 51.3895  15
   0   3 -12 415.478 46.4121   6
   0  -3 -12 386.283 44.8969   6
   0   3 -13 371.334 29.9250  28
   0  -3 -13 411.536 30.6368  28
   0   3 -13 612.560 50.9271   6
   0   3  13 538.002 29.7675   5
   0  -3 -13 622.763 52.8663   6
   0   3 -13 569.278 58.0076  15
   0  -3 -14 2765.37 106.585  11
   0  -3 -14 2572.92 107.350  16
   0  -3 -14 2809.97 106.749   7
   0  -3 -14 2752.22 105.662   8
   0  -3 -14 3055.61 124.095   6
   0   3 -14 2832.65 121.524   6
   0   3 -14 2970.16 106.773   7
   0   3 -14 2854.76 130.914  15
   0  -3 -15 1745.01 73.9244  11
   0   3 -15 1848.59 72.8357  11
   0   3 -15 1870.61 73.2097  12
   0  -3 -15 1821.35 73.5004  17
   0  -3 -15 1963.19 93.0036   6
   0  -3 -15 1867.64 74.0549   7
   0   3 -15 1968.14 74.1738   7
   0  -3 -15 1827.02 72.3747   8
   0   3 -15 1836.72 92.7367   6
   0   3 -15 1792.18 72.5263  14
   0   3 -15 1819.95 101.021  15
   0  -3 -15 1729.99 72.6637  14
   0  -3 -15 1634.86 98.4899  15
   0  -3 -16 145.171 26.9875  11
   0   3 -16 151.152 26.0374  12
   0   3 -16 131.930 25.2946  11
   0  -3 -16 143.015 26.6301  17
   0   3 -16 144.089 27.7260   7
   0  -3 -16 141.603 58.1192   6
   0  -3 -16 116.111 27.2631   7
   0  -3 -16 120.909 22.8396   8
   0   3 -16 133.542 52.8306   6
   0  -3 -16 132.747 26.2648  14
   0   3 -16 155.518 24.7756  14
   0   3 -16 93.2441 57.0866  15
   0  -3 -16 165.171 62.3229  15
   0  -3 -17 323.534 33.2732  11
   0   3 -17 347.614 30.2401  11
   0   3 -17 354.318 31.4406  12
   0  -3 -17 406.767 32.4561  17
   0  -3 -17 343.914 33.4971   7
   0   3 -17 325.246 33.5837   7
   0  -3 -17 322.880 30.3387   8
   0   3 -17 350.641 61.4942   6
   0  -3 -17 367.170 64.8328   6
   0  -3 -17 388.067 69.3398  15
   0  -3 -17 333.511 32.0137  14
   0   3 -17 370.039 32.0210  14
   0   3 -17 396.050 76.6739  15
   0  -3 -18 1852.33 77.5265  11
   0   3 -18 1756.14 75.0154  12
   0   3 -18 1756.71 76.1133  11
   0  -3 -18 1743.82 74.9757  17
   0   3 -18 1730.55 76.7893   7
   0  -3 -18 1847.19 77.2974   7
   0  -3 -18 1855.12 75.1166   8
   0   3 -18 1784.72 75.7117  14
   0   3 -18 1803.98 113.514  15
   0  -3 -18 1520.94 113.800  15
   0  -3 -18 1866.34 75.8666  14
   0  -3 -19 100.533 35.4797  11
   0   3 -19 88.2383 32.6263  11
   0  -3 -19 104.170 33.2970  17
   0  -3 -19 92.6323 35.2475   7
   0   3 -19 68.2358 35.3824   7
   0  -3 -19 110.844 31.4387   8
   0   3 -19 93.7187 35.1063  14
   0  -3 -19 78.8084 33.7702  14
   0  -3 -19 105.817 82.9312  15
   0   3 -19 190.345 77.5465  15
   0  -3 -20 637.593 44.1606  10
   0  -3 -20 673.666 44.7486   8
   0   3 -20 570.928 45.7173  11
   0  -3 -20 738.729 49.3174  11
   0  -3 -20 757.632 45.4380   9
   0  -3 -20 693.043 45.0693  17
   0  -3 -20 634.774 46.6682   7
   0   3 -20 637.637 47.7899   7
   0  -3 -20 776.345 48.9660  14
   0  -3 -20 731.146 102.141  15
   0   3 -20 746.917 48.0194  14
   0   3 -20 664.808 94.1668  15
   0  -3 -21 487.237 43.1675  17
   0   3 -21 581.667 45.4086  11
   0  -3 -21 548.622 41.7825   9
   0  -3 -21 514.545 46.4108  11
   0  -3 -21 512.953 40.2818   8
   0  -3 -21 556.168 41.1984  10
   0   3 -21 539.267 91.5984  15
   0  -3 -21 584.561 47.4193  14
   0  -3 -21 445.198 95.9154  15
   0  -3 -22-6.32475 78.2279  15
   0  -3 -22 98.7914 41.9233  14
   0   3 -22 64.7648 85.7427  15
   0  -3 -22 40.2390 33.6723   8
   0  -3 -22 30.7952 33.5731   9
   0  -3 -22 112.946 39.7393  11
   0   3 -22 60.7685 36.9043  11
   0  -3 -22 44.3597 32.4937  10
   0  -3  23 425.195 60.6225   2
   0  -3 -23 378.404 36.1341   8
   0  -3 -23 349.181 38.1220   9
   0  -3 -23 335.468 34.8214  10
   0  -3 -23 395.147 45.0642  11
   0   3 -23 387.301 40.6424  11
   0  -3 -23 415.015 93.7232  15
   0   3 -23 490.754 89.8373  15
   0  -3 -24 97.6990 37.2271  11
   0   3 -24 46.9350 33.4508  11
   0  -3 -24 17.7724 33.9132   9
   0  -3 -24 87.6629 33.2385   8
   0   3 -25 209.897 32.0527   9
   0   3 -25 141.243 31.2480  11
   0  -3 -25 230.055 38.5299  11
   0  -3 -25 237.939 31.0640   9
   0  -3 -25 222.492 32.2877   8
   0  -3 -26 21.3065 26.7390   9
   0  -3 -26 22.3501 32.4074  11
   0   3 -26 54.4687 26.8591   9
   0   3 -26 27.7311 26.3357  11
   0  -3 -26 25.5426 25.6369   8
   0   3 -27 35.2116 21.6106   9
   0  -3 -27 4.73887 21.1700   9
   0  -3 -27 75.6525 27.2434  11
   0   3 -28 7.27272 17.4850   9
   0  -3 -28 37.2996 20.6029  11
   0  -4   0 22713.2 821.133   2
   0  -4  -1 1301.75 48.3167   6
   0   4  -1 1321.19 48.2885   6
   0   4  -1 1298.52 48.5731  15
   0  -4  -1 1313.69 48.5733  15
   0  -4  -1 1344.00 50.3130   2
   0  -4   1 1379.86 50.7727   2
   0   4  -2 30473.1 1128.35  29
   0  -4  -2 30383.1 1127.87   6
   0   4  -2 31681.1 1127.92   6
   0  -4  -2 31477.0 1128.38  15
   0   4  -2 32165.6 1128.40  15
   0  -4  -2 30690.4 1128.51   2
   0  -4  -2 32473.6 1129.66   3
   0   4  -3 23887.9 840.777  29
   0  -4  -3 24330.2 840.814  29
   0   4  -3 24174.9 839.977   6
   0  -4  -3 22524.4 839.826   6
   0   4  -3 23350.5 840.589  15
   0  -4  -3 22449.2 840.564  15
   0  -4  -3 22347.4 840.596   4
   0  -4  -3 22795.3 841.437   3
   0  -4  -4 6235.64 216.813  29
   0   4  -4 5924.50 216.672  29
   0  -4  -4 5973.03 215.537   6
   0   4  -4 6004.50 215.539   6
   0   4  -4 5818.93 216.462  15
   0  -4  -4 5400.09 216.406  15
   0  -4  -4 5981.71 217.166   3
   0  -4  -4 5699.40 215.981   4
   0   4  -5 3549.87 143.425  29
   0  -4  -5 3541.74 143.523  29
   0  -4   5 3981.87 139.504   5
   0   4  -5 4006.30 142.518   6
   0  -4  -5 3941.24 142.382   6
   0   4  -5 3432.68 143.365  15
   0  -4  -5 3597.68 143.474  15
   0  -4  -5 4088.53 144.140   3
   0  -4  -5 3790.26 143.023   4
   0  -4  -6 4549.44 176.534  29
   0   4  -6 4347.51 176.087  29
   0  -4   6 4674.09 170.876   5
   0  -4  -6 4758.12 174.760   6
   0   4  -6 4932.18 174.804   6
   0   4  -6 4594.00 175.875  15
   0  -4  -6 4563.16 176.048  15
   0  -4  -6 5044.94 176.365   3
   0  -4  -6 4670.08 175.222   4
   0   4  -7 12134.5 483.534  29
   0  -4  -7 12777.4 483.420  15
   0   4  -7 12891.3 483.290  15
   0   4  -7 14126.2 482.302   6
   0  -4  -7 13931.8 482.424   6
   0  -4   7 13161.7 477.625   5
   0  -4  -8 118.707 26.6475  15
   0   4  -8 113.388 25.2452  15
   0  -4   8 117.333 9.02732   5
   0   4  -8 124.817 25.0945   6
   0  -4  -8 104.106 24.3244   6
   0   4  -9 310.582 20.7633  28
   0  -4  -9 297.706 21.0015  28
   0   4  -9 544.227 35.4894  15
   0  -4  -9 522.511 37.6721  15
   0  -4  -9 636.896 35.3742   6
   0   4  -9 619.296 34.2935   6
   0   4 -10 2625.38 101.817  28
   0  -4 -10 2601.22 101.790  28
   0   4 -10 2774.95 113.453  15
   0  -4 -10 2731.25 112.888  15
   0   4 -10 3009.56 110.928   6
   0  -4 -10 3008.99 111.828   6
   0  -4 -11 309.438 22.1434  28
   0   4 -11 340.996 21.9091  28
   0  -4 -11 309.687 40.3810  15
   0   4 -11 241.695 36.9350  15
   0  -4 -11 268.186 35.8887   6
   0   4 -11 264.687 35.0843   6
   0   4 -12 1438.78 60.3621  28
   0  -4 -12 1401.46 60.3707  28
   0   4 -12 1690.03 75.5324   6
   0  -4 -12 1656.18 74.5709   6
   0   4 -12 1485.07 78.4931  15
   0  -4 -12 1532.29 80.0052  15
   0  -4 -13 146.034 43.1062   6
   0   4 -13 155.727 42.1220   6
   0   4 -13 141.108 49.9295  15
   0  -4 -13 137.303 50.3534  15
   0   4 -14 475.002 27.6733  12
   0  -4 -14 478.476 29.2369  11
   0   4  14 435.009 30.9055   5
   0   4 -14 504.354 54.3791   6
   0  -4 -14 429.380 52.5015   6
   0  -4 -14 451.156 27.0052   8
   0   4 -14 452.059 28.0957   7
   0  -4 -14 455.547 28.4741   7
   0  -4 -14 438.434 62.7838  15
   0   4 -14 491.013 58.6831  15
   0  -4 -15 7733.00 289.228  11
   0   4 -15 7490.86 288.278  11
   0   4 -15 7891.74 288.634  12
   0  -4 -15 7618.88 288.379  17
   0  -4 -15 8184.81 288.222   8
   0  -4 -15 7925.80 288.618   7
   0   4 -15 8252.61 288.728   7
   0   4 -15 8162.83 302.489   6
   0  -4 -15 8011.26 302.646   6
   0   4 -15 7688.15 310.915  15
   0  -4 -15 7777.42 311.886  15
   0  -4 -15 7750.91 288.181  14
   0  -4 -16 1876.23 75.5546  11
   0   4 -16 1790.21 74.1020  11
   0   4 -16 1837.90 74.4641  12
   0  -4 -16 1795.52 74.6720  17
   0  -4 -16 1790.44 74.8957   7
   0  -4 -16 1850.03 73.5899   8
   0  -4 -16 2005.71 96.4123   6
   0   4 -16 1875.90 97.2653   6
   0   4 -16 1906.21 74.5356   7
   0  -4 -16 1644.21 73.7970  14
   0  -4 -16 1929.34 107.640  15
   0   4 -16 2031.75 106.863  15
   0   4 -17 1014.51 48.1281  11
   0   4 -17 1013.99 47.4830  12
   0   4 -17 928.236 44.0625  13
   0  -4 -17 1035.16 51.0152  11
   0  -4 -17 982.520 48.2505  17
   0   4 -17 1048.86 77.9526   6
   0  -4 -17 1092.18 50.3940   7
   0  -4 -17 990.039 80.0986   6
   0   4 -17 940.187 49.6681   7
   0  -4 -17 1013.46 47.2191   8
   0   4 -17 989.185 88.8921  15
   0  -4 -17 1003.05 48.6523  14
   0  -4 -17 932.098 89.9170  15
   0   4 -18 277.489 30.6116  12
   0  -4 -18 282.212 31.2638   9
   0   4 -18 254.836 31.6224  11
   0  -4 -18 339.289 35.5535  11
   0  -4 -18 313.204 32.7037  17
   0  -4 -18 289.237 31.6239   8
   0  -4 -18 331.899 34.6881   7
   0   4 -18 304.297 34.3802   7
   0   4 -18 288.064 72.8542  15
   0  -4 -18 332.368 34.7169  14
   0  -4 -18 287.769 71.1425  15
   0  -4 -19 67.2637 36.5898  11
   0  -4 -19 60.2084 30.1288   9
   0   4 -19 40.7997 31.3729  11
   0   4 -19 109.116 31.6025  12
   0  -4 -19 83.4084 33.1007  17
   0  -4 -19 29.5156 33.4625   7
   0   4 -19 83.8795 33.4256   7
   0  -4 -19 45.9326 28.3663   8
   0  -4 -19 109.545 76.3809  15
   0   4 -19 76.1237 34.1626  14
   0  -4 -19 57.3332 34.5806  14
   0   4 -19-12.9385 77.7825  15
   0  -4 -20 7234.18 275.733  10
   0  -4 -20 7634.27 275.731   9
   0  -4 -20 7566.49 274.972   8
   0  -4 -20 7648.87 277.963  11
   0   4 -20 7336.62 275.987  11
   0  -4 -20 7312.37 275.432  17
   0  -4 -20 7177.23 276.240   7
   0   4 -20 7695.74 275.843   7
   0  -4 -20 7460.14 276.213  14
   0   4 -20 6833.90 311.341  15
   0  -4 -20 7091.83 312.382  15
   0  -4 -21 3630.03 179.155  15
   0   4 -21 3245.75 175.753  15
   0  -4 -21 3556.65 135.046  14
   0  -4 -21 3464.58 133.413   9
   0  -4 -21 3216.93 133.378  10
   0  -4 -21 3469.26 137.267  11
   0  -4 -21 3573.24 133.590   8
   0   4 -21 3215.34 134.327  11
   0  -4 -21 3524.64 133.742  17
   0  -4 -22 549.154 93.2273  15
   0  -4 -22 535.849 46.1376  14
   0   4 -22 568.358 89.0100  15
   0  -4 -22 520.391 41.4113  17
   0  -4 -22 497.400 48.9322  11
   0  -4 -22 552.122 42.0945   9
   0  -4 -22 445.252 39.8616  10
   0   4 -22 462.460 40.0929  11
   0  -4 -22 486.813 40.5624   8
   0  -4  23-13.4870 55.9342   2
   0  -4 -23-82.4609 81.4335  15
   0   4 -23-62.1937 80.0350  15
   0  -4 -23 29.7988 30.3528  10
   0   4 -23 16.9111 33.3602  11
   0  -4 -23 38.5055 41.3554  11
   0  -4 -23 24.0047 34.1847   9
   0  -4 -23 14.2725 34.6308   8
   0   4 -24-15.7557 30.2950  11
   0  -4 -24-26.5346 38.3066  11
   0  -4 -24 11.3488 31.8413   9
   0  -4 -24-3.82846 28.8223  10
   0  -4 -24-0.74175 32.5457   8
   0  -4 -25 40.9613 36.1532  11
   0  -4 -25 77.4952 29.9763   9
   0   4 -25 76.4200 28.3720  11
   0   4 -25 38.6713 31.0288   9
   0  -4 -25 83.0325 31.3248   8
   0   4 -26 160.934 27.7997   9
   0  -4 -26 155.304 27.4333   9
   0  -4 -26 192.747 33.2006  11
   0  -4 -27 82.7807 23.3148   9
   0  -4 -27 80.0667 27.0376  11
   0   4 -27 98.7255 22.8528   9
   0   4 -28 66.4209 17.4498   9
   0  -4 -28 59.9602 21.4692  11
   0   4 -28 50.4329 16.7406   8
   0  -5   0-5.39536 11.3326   2
   0  -5  -1 127.093 12.8039   2
   0  -5   1 136.542 13.4445   2
   0  -5  -2 11661.2 448.651   6
   0   5  -2 12649.2 448.707   6
   0  -5  -2 12423.5 449.146  15
   0   5  -2 12580.2 449.231  15
   0  -5   2 12649.7 450.748   2
   0  -5  -2 12914.7 451.381   3
   0  -5  -2 12594.6 450.017   2
   0  -5  -3 3971.57 150.061   6
   0   5  -3 4310.45 150.344   6
   0   5  -3 4070.11 150.938  15
   0  -5  -3 3944.19 150.956  15
   0  -5  -3 4142.24 152.984   3
   0  -5  -3 4155.84 151.858   4
   0   5  -4 116.484 17.1584  29
   0  -5  -4 88.7134 15.4651   6
   0   5  -4 120.140 16.3166   6
   0   5  -4 115.182 16.5547  15
   0  -5  -4 96.6606 16.7380  15
   0  -5  -4 114.559 17.6363   4
   0  -5  -4 134.003 21.3043   3
   0   5  -5 464.421 31.3933  29
   0   5  -5 686.052 30.6698   6
   0  -5  -5 670.244 30.2105   6
   0  -5  -5 549.581 32.1182  15
   0   5  -5 580.922 31.3989  15
   0  -5  -5 659.269 32.4850   4
   0  -5  -5 754.686 33.9976   3
   0   5  -6 9.37269 17.7931   6
   0  -5  -6 23.9747 18.0783   6
   0   5  -6 27.8605 18.5528  15
   0  -5  -6 0.98468 17.6239  15
   0  -5  -6 41.1062 18.9491   4
   0  -5  -6 17.7852 21.2694   3
   0  -5  -7 75.1461 20.6723   6
   0   5  -7 127.456 22.5012   6
   0   5  -7 110.206 23.4706  15
   0  -5  -7 83.6612 24.1714  15
   0  -5  -7 113.178 26.2682   3
   0  -5  -8 1994.98 87.4654  15
   0   5  -8 1997.35 86.4001  15
   0  -5  -8 2204.66 85.5248   6
   0   5  -8 2162.88 85.2202   6
   0   5  -9 289.740 18.0045  28
   0  -5  -9 262.713 17.5595  28
   0  -5  -9 211.732 30.5498  15
   0   5  -9 235.984 31.2175  15
   0   5  -9 309.491 31.3962   6
   0  -5  -9 249.004 31.9924   6
   0   5 -10 322.552 20.9386  28
   0  -5 -10 261.272 20.8032  28
   0  -5 -10 363.280 36.5425  15
   0   5 -10 424.224 38.0265  15
   0   5 -10 542.029 37.8229   6
   0  -5 -10 492.241 37.0868   6
   0  -5 -11 8099.96 302.579  28
   0   5 -11 8078.47 302.272  28
   0  -5 -11 8817.69 310.463   6
   0   5 -11 8991.59 310.580   6
   0   5 -11 8212.08 313.031  15
   0  -5 -11 8305.43 314.315  15
   0  -5 -12 711.951 53.5969   6
   0   5 -12 793.961 53.4212   6
   0  -5 -12 785.383 54.4956  15
   0   5 -12 707.683 55.0536  15
   0   5 -13 2512.47 108.333   6
   0  -5 -13 2510.07 108.866   6
   0  -5 -13 2362.47 112.369  15
   0   5 -13 2421.56 112.568  15
   0  -5 -14-22.2943 22.6176  11
   0   5 -14 3.52335 20.2646  12
   0  -5 -14 3.17661 19.7857  17
   0   5 -14 16.8181 19.8098   7
   0   5 -14-3.32388 41.2449   6
   0  -5 -14 0.29714 21.2217   7
   0  -5 -14 11.7537 17.7950   8
   0  -5 -14 45.4561 40.4649   6
   0   5 -14 9.70063 20.0370  14
   0  -5 -14-22.2976 49.1417  15
   0   5 -14-16.8848 48.2287  15
   0   5 -15 138.675 24.4304  12
   0   5 -15 162.633 23.2355  11
   0  -5 -15 152.303 23.2778   9
   0  -5 -15 154.208 27.3111  11
   0   5 -15 164.264 20.7295  18
   0  -5 -15 124.986 23.3993  17
   0  -5 -15 164.678 21.5107   8
   0   5 -15 246.582 48.3110   6
   0   5 -15 192.831 24.5953   7
   0  -5 -15 172.001 25.9867   7
   0  -5 -15 205.587 44.8335   6
   0  -5 -15 131.157 24.7548  14
   0  -5 -15 156.643 57.3327  15
   0   5 -15 131.022 24.7550  14
   0   5 -15 258.445 55.9200  15
   0   5 -16 3967.32 151.826  12
   0  -5 -16 4213.43 153.245  11
   0  -5 -16 4060.50 151.565   9
   0   5 -16 3924.53 151.524  11
   0   5 -16 3913.57 150.575  18
   0  -5 -16 3779.61 151.702  17
   0   5 -16 4405.52 171.841   6
   0  -5 -16 4154.58 152.096   7
   0   5 -16 4153.63 152.128   7
   0  -5 -16 4110.15 151.680   8
   0  -5 -16 4339.83 172.486   6
   0  -5 -16 3932.88 151.752  14
   0   5 -16 3972.29 177.587  15
   0  -5 -16 3872.84 177.962  15
   0  -5 -17 131.835 32.8094  11
   0   5 -17 117.189 28.8758  12
   0  -5 -17 164.429 27.4525   9
   0   5 -17 132.148 27.1917  11
   0  -5 -17 134.739 28.7092  17
   0  -5 -17 165.060 60.6822   6
   0   5 -17 97.6577 56.5902   6
   0  -5 -17 144.771 27.9952   8
   0  -5 -17 156.929 30.2518   7
   0   5 -17 121.649 29.2122   7
   0  -5 -17 110.503 29.2956  14
   0  -5 -17 22.3395 69.4412  15
   0   5 -17 109.484 69.5405  15
   0   5 -18 2302.70 95.1667  12
   0  -5 -18 2276.13 97.5352  11
   0  -5 -18 2363.22 94.5364   8
   0   5 -18 2304.64 92.1062  13
   0   5 -18 2264.91 94.3724  11
   0  -5 -18 2334.05 94.4799   9
   0  -5 -18 2286.02 94.7030  17
   0  -5 -18 2525.03 95.5420   7
   0   5 -18 2447.59 95.3986   7
   0  -5 -18 2491.64 131.765  15
   0   5 -18 2449.79 129.569  15
   0  -5 -18 2400.79 94.9797  14
   0  -5 -19 3156.71 125.023   9
   0   5 -19 3091.49 124.779  11
   0   5 -19 3279.63 125.955  12
   0  -5 -19 3229.17 128.615  11
   0  -5 -19 3228.37 124.737   8
   0  -5 -19 3252.76 125.434  17
   0  -5 -19 3138.64 125.399   7
   0   5 -19 3246.03 125.187   7
   0   5 -19 3066.10 164.148  15
   0  -5 -19 3208.82 167.050  15
   0  -5 -19 3366.01 125.920  14
   0  -5 -20 348.116 37.0541   8
   0  -5 -20 337.476 41.5547  11
   0  -5 -20 301.228 39.3901  10
   0   5 -20 314.705 36.4565  11
   0  -5 -20 392.567 36.8531   9
   0  -5 -20 354.859 37.9582  17
   0   5 -20 397.120 37.4300   7
   0  -5 -20 331.022 39.7643   7
   0  -5 -20 409.229 86.9058  15
   0   5 -20 347.692 86.8031  15
   0  -5 -20 313.224 39.5776  14
   0  -5 -21 82.0392 37.0691  10
   0   5 -21 20.3172 31.9229  11
   0  -5 -21 83.4271 34.2647   9
   0  -5 -21 10.2815 43.5360  11
   0  -5 -21 82.3807 37.5194  14
   0  -5 -21-59.4141 79.8130  15
   0   5 -21 97.2606 81.5383  15
   0  -5 -21 15.3861 34.6092  17
   0  -5 -21 57.7689 33.9481   8
   0  -5  22 955.775 75.9257   2
   0  -5 -22 1059.29 53.0854  14
   0  -5 -22 825.901 103.216  15
   0   5 -22 789.473 98.4565  15
   0  -5 -22 962.454 52.3699  17
   0  -5 -22 951.072 51.6663   9
   0  -5 -22 919.782 50.8056   8
   0  -5 -22 857.363 50.9419  10
   0   5 -22 913.254 50.0789  11
   0  -5 -22 924.980 58.9905  11
   0  -5  23 45.9425 56.3497   2
   0  -5 -23-8.89916 75.8522  15
   0   5 -23-5.71273 70.8443  15
   0  -5 -23 43.2953 38.7829  11
   0   5 -23 51.1087 31.3473  11
   0  -5 -23 29.2521 35.5004   9
   0  -5 -23 25.9255 32.7617  10
   0  -5 -23 9.85979 32.4606   8
   0  -5 -24 423.000 36.2977  10
   0  -5 -24 416.661 44.2459  11
   0   5 -24 430.922 34.3733  11
   0  -5 -24 417.545 37.2311   9
   0  -5 -24 471.627 38.9795   8
   0  -5 -25 47.4726 31.5591   9
   0  -5 -25 66.0688 36.5528  11
   0  -5 -25 3.68852 26.1788  10
   0  -5 -25 37.6275 29.1144   8
   0   5 -26 833.464 40.8858   9
   0   5 -26 745.536 40.5069   8
   0  -5 -26 786.369 46.0047  11
   0  -5 -26 823.361 41.5265   9
   0   5 -27 28.9288 20.9287   9
   0  -5 -27 25.6706 25.5444  11
   0   5 -27 80.9156 20.8590   8
   0   5 -28 64.9582 17.2530   9
   0   5 -28 46.6543 16.3833   8
   0  -6   0 29789.9 1077.27   2
   0  -6  -1 16923.4 613.249   2
   0  -6   1 16902.9 613.760   2
   0  -6  -2 20915.8 768.800   6
   0   6  -2 21012.2 768.772   6
   0  -6  -2 21599.7 769.284  15
   0   6  -2 21699.6 769.316  15
   0  -6   2 21741.2 771.623   2
   0  -6  -2 21127.8 770.695   2
   0  -6  -2 21440.0 772.298   3
   0   6  -3 3893.45 138.892   6
   0  -6  -3 3764.32 138.861   6
   0   6  -3 3735.01 139.674  15
   0  -6  -3 3596.59 139.505  15
   0  -6  -3 3872.87 141.558   4
   0  -6   3 3811.65 141.768   2
   0  -6  -3 3847.11 142.651   3
   0   6  -4 16236.6 574.684   6
   0  -6  -4 16031.2 574.701   6
   0   6  -4 16091.5 575.694  15
   0  -6  -4 15157.7 575.482  15
   0  -6  -4 16222.0 577.774   3
   0  -6  -4 15292.3 576.231   4
   0   6  -5 382.592 23.0433   6
   0  -6  -5 375.706 23.2372   6
   0  -6  -5 445.170 25.7509  15
   0   6  -5 413.827 25.7232  15
   0  -6  -5 475.775 29.5078   3
   0  -6  -5 391.510 26.9470   4
   0  -6  -6 1825.80 70.6291   6
   0   6  -6 1841.58 70.2427   6
   0  -6  -6 1573.16 71.2628  15
   0   6  -6 1624.69 71.4218  15
   0  -6  -6 1898.67 74.5697   3
   0  -6  -6 1804.42 72.0174   4
   0  -6  -7 9212.56 340.005   6
   0   6  -7 9627.52 340.034   6
   0   6  -7 9049.48 341.666  15
   0  -6  -7 9125.14 341.730  15
   0  -6  -7 9456.07 342.732   3
   0  -6  -7 9018.98 341.028   4
   0   6  -8 1484.73 62.4084   6
   0  -6  -8 1441.49 62.1649   6
   0  -6  -8 1347.55 64.2813  15
   0   6  -8 1375.86 62.7394  15
   0  -6  -8 1399.57 66.1031   3
   0  -6  -9 262.456 17.6121  28
   0   6  -9 271.213 16.8227  28
   0   6  -9 186.433 31.1723  15
   0  -6  -9 220.242 32.7945  15
   0   6  -9 180.088 29.5126   6
   0  -6  -9 160.988 30.1564   6
   0   6 -10 1776.03 70.5376  28
   0  -6 -10 1778.13 70.6719  28
   0   6 -10 2071.84 80.5988   6
   0  -6 -10 1888.56 80.7503   6
   0   6 -10 1888.03 83.6312  15
   0  -6 -10 1910.01 84.3550  15
   0  -6 -11 187.523 37.1340   6
   0   6 -11 177.350 35.2420   6
   0  -6 -11 156.390 39.2289  15
   0   6 -11 96.9224 36.3861  15
   0   6 -12 39.4516 32.9448   6
   0  -6 -12 53.9907 36.1105   6
   0   6 -12 81.9141 40.6255  15
   0  -6 -12 80.8516 44.1282  15
   0  -6 -13 2830.03 106.463   9
   0   6 -13 2858.01 121.184   6
   0  -6 -13 2856.36 121.874   6
   0   6 -13 2728.63 125.135  15
   0  -6 -13 2703.59 124.346  15
   0   6 -14 48.7604 19.6830  12
   0  -6 -14 18.8926 18.4393   9
   0   6 -14 59.3734 19.1824  18
   0  -6 -14 52.2919 22.7601  17
   0  -6 -14 117.436 38.7069   6
   0  -6 -14 46.5542 21.1910   7
   0   6 -14 61.3433 40.3401   6
   0   6 -14 43.7504 19.7750   7
   0  -6 -14 30.5211 19.7330   8
   0  -6 -14 75.6489 54.9790  15
   0  -6 -14 39.0861 20.4676  14
   0   6 -14 32.4439 48.8692  15
   0   6 -14 35.1287 20.7827  14
   0  -6 -15 8830.15 324.038   8
   0  -6 -15 8747.56 324.259   9
   0   6 -15 8683.98 324.377  12
   0  -6 -15 8237.55 324.762  11
   0  -6 -15 8934.75 324.559  17
   0   6 -15 9174.78 323.522  18
   0   6 -15 9113.82 323.948   7
   0   6 -15 9318.60 337.879   6
   0  -6 -15 8898.43 337.761   6
   0  -6 -15 8770.87 324.000   7
   0  -6 -15 8871.09 346.926  15
   0   6 -15 8704.81 323.776  14
   0   6 -15 9235.90 345.009  15
   0  -6 -15 8956.21 323.745  14
   0   6 -16 7399.12 278.351  12
   0  -6 -16 7408.84 279.141  11
   0  -6 -16 7392.88 278.056   9
   0  -6 -16 7736.15 277.938   8
   0   6 -16 7548.42 277.287  18
   0  -6 -16 7502.89 278.236  17
   0   6 -16 7911.06 293.225   6
   0  -6 -16 7644.72 293.507   6
   0   6 -16 7709.01 277.761   7
   0  -6 -16 7753.96 277.940   7
   0   6 -16 7513.53 301.166  15
   0  -6 -16 7541.31 277.717  14
   0   6 -16 7323.66 277.645  14
   0  -6 -16 7788.33 304.555  15
   0   6 -17 88.5539 26.8224  12
   0  -6 -17 99.4543 27.7738   9
   0  -6 -17 45.0589 33.1449  11
   0  -6 -17 63.8044 29.4154  17
   0   6 -17 70.9778 24.1967  18
   0   6 -17 39.8986 28.5975   7
   0  -6 -17 96.4505 29.3974   7
   0  -6 -17 72.0989 25.7682   8
   0  -6 -17-6.68165 63.7557  15
   0   6 -17 68.3163 64.5004  15
   0   6 -17 71.0758 29.8428  14
   0  -6 -17 32.1664 26.2615  14
   0  -6 -18 30.9801 35.2587  11
   0   6 -18 68.5875 31.2943  12
   0   6 -18 89.1522 28.2468  11
   0  -6 -18 27.6531 30.2237   9
   0  -6 -18 12.1852 31.0088  17
   0   6 -18 56.8071 25.1529  18
   0  -6 -18 27.0773 31.1288   7
   0   6 -18 16.3702 29.9187   7
   0  -6 -18 3.91719 28.9543   8
   0   6 -18 21.0417 67.3564  15
   0   6 -18 37.0486 32.8204  14
   0  -6 -18 18.5985 31.0843  14
   0  -6 -18 24.3834 73.0939  15
   0   6 -19 2215.85 90.9084  13
   0   6 -19 2290.83 94.1677  12
   0   6 -19 2229.74 92.9868  11
   0  -6 -19 2373.59 94.4069   9
   0  -6 -19 2468.26 97.2351  11
   0  -6 -19 2437.46 93.2784   8
   0  -6 -19 2313.88 95.0287  17
   0  -6 -19 2283.48 94.4452   7
   0   6 -19 2209.15 94.1932   7
   0  -6 -19 2301.45 94.0990  14
   0  -6 -19 2362.79 136.794  15
   0   6 -19 2155.79 133.132  15
   0   6 -20 46.9284 31.2624  11
   0  -6 -20 122.195 42.8807  11
   0  -6 -20 116.118 33.3151   9
   0  -6 -20 73.0128 37.6755  10
   0  -6 -20 101.991 35.3802  14
   0  -6 -20 101.515 81.3246  15
   0   6 -20 132.618 78.2245  15
   0  -6 -20 58.8168 35.7139  17
   0  -6 -20 75.5892 34.2152   8
   0  -6  21 1535.80 98.9451   2
   0  -6 -21 1680.73 72.3655  14
   0   6 -21 1522.46 118.262  15
   0  -6 -21 1637.44 119.826  15
   0  -6 -21 1576.47 72.1863  17
   0   6 -21 1467.58 69.5864  11
   0  -6 -21 1748.31 76.9088  11
   0  -6 -21 1572.55 71.9139   8
   0  -6 -21 1685.60 74.7614  10
   0  -6 -21 1595.63 71.3104   9
   0  -6 -22 64.9244 37.6138  10
   0   6 -22 36.2039 29.7503  11
   0  -6 -22-12.6486 33.7090   9
   0  -6 -22-26.4836 43.8448  11
   0   6 -22 84.4836 76.2499  15
   0  -6 -22 32.3343 34.0076  14
   0  -6 -22 82.3243 78.2582  15
   0  -6  22 82.8117 56.9312   2
   0  -6 -22 32.4107 33.2160   8
   0   6 -22 14.9247 34.3199   8
   0  -6 -22 92.2182 35.5440  17
   0  -6 -23 148.850 35.6128   8
   0   6 -23 163.887 34.1826   8
   0  -6 -23 161.957 35.1305   9
   0  -6 -23 160.909 35.9487  10
   0  -6 -23 243.685 41.2674  11
   0   6 -24 488.429 39.0872   8
   0  -6 -24 583.288 47.6290  11
   0  -6 -24 493.101 39.2509  10
   0  -6 -24 579.328 39.3817   8
   0  -6 -24 515.225 39.9087   9
   0   6 -25 122.100 29.5981   8
   0  -6 -25 155.614 28.6472  10
   0  -6 -25 135.591 37.8223  11
   0  -6 -25 91.6115 29.1638   9
   0   6 -26 98.1828 25.4992   8
   0   6 -26 65.9675 24.5384   9
   0  -6 -26 47.4277 31.6768  11
   0   6 -27 136.673 21.5391   8
   0   6 -27 126.891 21.7935   9
   0  -6 -27 125.794 26.2024  11
   0   6 -28 23.9686 14.3032   8
   0   6 -28 9.94268 14.8506   9
   0  -7   0 6.18388 16.1193   2
   0  -7   1 1049.84 44.4023   2
   0  -7  -1 1009.14 42.9259   2
   0  -7  -2 5863.05 213.844  15
   0  -7   2 5975.17 217.372   2
   0  -7  -2 5858.68 218.800   3
   0  -7  -2 5899.08 216.428   2
   0   7  -3 505.242 21.9227   6
   0  -7  -3 461.991 21.5977   6
   0  -7  -3 480.391 22.5349  15
   0   7  -3 491.808 22.6743  15
   0  -7  -3 473.917 29.1896   3
   0  -7   3 520.136 28.3399   2
   0  -7  -3 480.776 27.4554   4
   0  -7  -4 9221.38 330.127   6
   0   7  -4 9375.98 330.241   6
   0   7  -4 9114.78 331.220  15
   0  -7  -4 8750.42 330.989  15
   0  -7   4 9052.08 332.687   2
   0  -7  -4 8761.98 332.512   4
   0  -7  -4 8944.76 334.068   3
   0  -7  -5 12729.7 458.187   6
   0   7  -5 13217.6 458.356   6
   0   7  -5 12421.2 459.407  15
   0  -7  -5 12260.6 459.409  15
   0  -7  -5 11933.8 459.961   4
   0  -7  -5 12808.9 461.895   3
   0   7  -6 1511.54 60.7743   6
   0  -7  -6 1485.07 60.6662   6
   0   7  -6 1443.17 61.8373  15
   0  -7  -6 1434.82 62.0237  15
   0  -7  -6 1666.70 65.8761   3
   0  -7  -6 1374.73 63.4500   4
   0   7  -7 171.191 22.5524   6
   0  -7  -7 130.432 22.6930   6
   0  -7  -7 140.440 24.4228  15
   0   7  -7 174.388 24.9787  15
   0  -7  -7 162.713 31.5937   3
   0  -7  -7 188.300 25.3492   4
   0  -7  -8 1525.32 68.0597   6
   0   7  -8 1739.88 68.6174   6
   0   7  -8 1527.84 69.9410  15
   0  -7  -8 1567.05 70.6521  15
   0  -7  -8 1677.72 74.3733   3
   0   7  -9 1238.83 52.0859  28
   0  -7  -9 1502.23 66.5686   3
   0  -7  -9 1407.38 61.6300   6
   0   7  -9 1485.90 61.8081   6
   0   7  -9 1383.47 65.3159  15
   0  -7  -9 1382.54 64.1230  15
   0  -7 -10 236.993 33.2441   6
   0   7 -10 283.222 32.3152   6
   0  -7 -10 289.062 37.5619  15
   0   7 -10 266.224 34.5133  15
   0   7 -11 18632.1 661.000   6
   0  -7 -11 17955.8 660.881   6
   0   7 -11 17405.7 664.256  15
   0  -7 -11 17976.9 664.903  15
   0   7 -12 6826.46 251.475   6
   0  -7 -12 6573.11 251.498   6
   0  -7 -12 6520.29 257.035  15
   0   7 -12 6403.99 256.212  15
   0   7 -13 122.250 20.3677  14
   0   7 -13 128.680 44.9432  15
   0  -7 -13 142.400 47.6058  15
   0  -7 -13 184.193 40.4631   6
   0   7 -13 105.064 41.7729   6
   0  -7 -13 152.206 20.5014   8
   0  -7 -13 152.165 21.4713   9
   0  -7 -13 131.691 23.5809  11
   0  -7 -14 51.0761 20.2907   9
   0   7 -14 46.7462 21.5282  12
   0  -7 -14 78.0830 48.6437  15
   0  -7 -14 71.0713 19.3281  14
   0   7 -14 62.6641 22.2006  14
   0   7 -14 28.1193 41.6647  15
   0   7 -14 70.6589 22.3718  23
   0   7 -14 88.7060 21.7369  18
   0  -7 -14 48.5382 23.1334  17
   0   7 -14 97.2850 44.3273   6
   0  -7 -14 100.934 46.4454   6
   0   7 -14 68.1695 21.4316   7
   0  -7 -14 50.2042 21.5564   7
   0  -7 -14 71.3644 21.4349   8
   0   7 -15 5958.44 239.564  15
   0   7 -15 5559.79 215.454  14
   0  -7 -15 6173.02 239.314  15
   0  -7 -15 5650.89 215.178  14
   0  -7 -15 5444.08 216.494  17
   0   7 -15 5729.09 215.408  18
   0  -7 -15 6156.73 232.160   6
   0   7 -15 6256.10 231.415   6
   0  -7 -15 6187.08 216.023   7
   0   7 -15 5986.90 215.755   7
   0  -7 -15 5981.39 215.923   9
   0   7 -15 5678.75 216.273  12
   0  -7 -15 5965.73 215.843   8
   0  -7 -16 1645.98 69.2699  14
   0   7 -16 1800.16 103.350  15
   0  -7 -16 1720.68 100.519  15
   0   7 -16 1661.63 70.4571  14
   0  -7 -16 1630.52 71.7778  17
   0   7 -16 1735.14 69.8989  18
   0  -7 -16 1735.07 70.5868   7
   0   7 -16 1683.52 70.1684   7
   0   7 -16 1682.50 70.5286  12
   0  -7 -16 1683.56 70.5074   8
   0  -7 -16 1739.27 70.7999   9
   0  -7 -17 5236.09 231.203  15
   0   7 -17 5436.13 230.209  15
   0  -7 -17 5301.29 201.096  14
   0  -7 -17 5241.31 202.513  17
   0   7 -17 5316.22 201.471  18
   0   7 -17 5450.57 201.598   7
   0  -7 -17 5592.66 202.140   7
   0  -7 -17 5413.91 202.312   9
   0  -7 -17 5570.41 202.076   8
   0   7 -17 5440.10 202.098  12
   0  -7 -18 230.277 31.4479  14
   0  -7 -18 107.466 72.4975  15
   0   7 -18 210.518 65.4405  15
   0   7 -18 257.750 29.7401  18
   0  -7 -18 259.107 34.5208  17
   0  -7 -18 226.472 32.3547   8
   0   7 -18 244.433 32.0956   7
   0  -7 -18 190.550 30.9530   7
   0  -7 -18 230.599 32.2467   9
   0   7 -18 233.410 32.5021  12
   0  -7 -18 260.850 39.7755  11
   0  -7 -19 672.482 45.1319  17
   0   7 -19 727.935 41.8613  18
   0  -7 -19 723.730 43.0095  14
   0   7 -19 748.179 86.4994  15
   0  -7 -19 768.318 89.6263  15
   0  -7 -19 759.625 49.6885  11
   0   7 -19 713.404 44.5178  12
   0   7 -19 618.659 38.6972  13
   0  -7 -19 644.911 43.4889   8
   0  -7 -19 716.681 43.9273   9
   0  -7  20 51.3634 62.2728   2
   0  -7 -20 127.937 33.9861  14
   0  -7 -20 188.786 78.8793  15
   0   7 -20 215.641 79.0021  15
   0  -7 -20 147.033 36.1119  17
   0   7 -20 134.242 29.9563  18
   0  -7 -20 151.222 36.0430   8
   0   7 -20 213.121 35.5458  12
   0  -7 -20 185.352 42.1277  11
   0   7 -20 129.965 28.1025  13
   0  -7 -20 191.276 34.4233   9
   0  -7 -20 136.408 42.9866  10
   0  -7 -21 491.952 39.4758  14
   0  -7 -21 482.177 90.3979  15
   0   7 -21 495.984 86.2771  15
   0  -7 -21 494.635 41.2006  17
   0  -7  21 446.990 70.0980   2
   0  -7 -21 483.379 40.9788   8
   0  -7 -21 507.244 50.5644  11
   0  -7 -21 549.035 43.1801   9
   0  -7 -21 442.418 45.9183  10
   0  -7  22 140.983 59.0030   2
   0  -7 -22 85.4569 72.1895  15
   0   7 -22 67.8162 69.7779  15
   0  -7 -22 69.5563 33.4176  17
   0   7 -22 72.8802 33.5775   8
   0  -7 -22 75.5700 34.8421   8
   0  -7 -22 94.0482 35.6331   9
   0  -7 -22 74.6211 45.3637  11
   0  -7 -22 10.6984 38.2953  10
   0  -7 -23 652.029 42.5965  17
   0  -7 -23 733.794 45.0289   8
   0  -7 -23 669.608 44.4333   9
   0  -7 -23 713.158 53.2638  11
   0  -7 -23 608.685 47.0134  10
   0   7 -23 609.720 43.3954   8
   0  -7 -24 832.640 49.2545  10
   0  -7 -24 889.469 47.9896   9
   0  -7 -24 924.592 54.7118  11
   0   7 -24 859.165 46.8431   8
   0  -7 -25 306.378 39.5798  11
   0  -7 -25 328.511 32.8478   9
   0  -7 -25 320.388 32.4519  10
   0   7 -25 352.160 31.3115   8
   0  -7 -26 21.5904 22.6471  10
   0  -7 -26-21.2936 29.9080  11
   0   7 -26-22.8791 23.7995   9
   0   7 -26 16.2428 23.6550   8
   0   7 -27 130.034 21.0856   9
   0  -7 -27 137.185 25.2240  11
   0   7 -27 139.177 20.2262   8
   0   7 -28 29.7039 14.7683   9
   0   7 -28-9.53508 12.8845   8
   0  -8   0 42143.3 1523.70   2
   0  -8   1 17970.6 659.726   2
   0  -8  -1 18364.6 659.624   2
   0  -8  -2 5352.27 205.151   2
   0  -8   2 5783.87 206.392   2
   0  -8  -2 5568.18 207.796   3
   0  -8  -3 973.261 45.7896   3
   0  -8   3 969.852 43.4958   2
   0   8  -3 894.686 37.4178  15
   0  -8  -3 946.294 37.2937  15
   0  -8   4 6132.07 225.013   2
   0  -8  -4 5904.62 224.911   4
   0  -8  -4 5853.29 226.174   3
   0   8  -4 6084.23 221.068   6
   0  -8  -4 6260.06 221.103   6
   0   8  -4 5959.03 222.034  15
   0  -8  -4 5908.64 221.969  15
   0  -8  -5 4045.73 153.318   3
   0  -8   5 3877.30 151.947   2
   0  -8  -5 3841.71 151.404   4
   0   8  -5 4141.18 147.878   6
   0  -8  -5 3954.96 147.925   6
   0  -8  -5 4001.42 149.123  15
   0   8  -5 3867.52 149.206  15
   0  -8  -6 9898.29 376.955   4
   0  -8  -6 10435.9 379.199   3
   0   8  -6 10603.1 374.522   6
   0  -8  -6 10135.0 374.356   6
   0  -8  -6 10115.5 376.007  15
   0   8  -6 10221.2 376.160  15
   0  -8  -7 7092.44 268.015   3
   0  -8  -7 6980.83 265.904   4
   0  -8  -7 7022.35 263.675   6
   0   8  -7 7232.80 263.449   6
   0   8  -7 7314.46 265.625  15
   0  -8  -7 7097.07 265.417  15
   0  -8  -8 466.953 37.7265   4
   0  -8  -8 493.787 41.5593   3
   0  -8  -8 467.672 32.7378   6
   0   8  -8 564.734 34.2590   6
   0   8  -8 516.083 35.2912  15
   0  -8  -8 480.845 35.3880  15
   0  -8  -9 2542.78 107.800   3
   0  -8  -9 2364.71 101.452   6
   0   8  -9 2657.92 102.061   6
   0  -8  -9 2521.33 105.510  15
   0   8  -9 2546.86 105.281  15
   0   8 -10 1835.90 77.0512   6
   0  -8 -10 1689.13 77.2441   6
   0   8 -10 1767.93 81.7639  15
   0  -8 -10 1743.99 81.1056  15
   0   8 -11 1042.89 54.4998   6
   0  -8 -11 952.711 54.3337   6
   0   8 -11 927.683 58.8293  15
   0  -8 -11 860.114 57.9036  15
   0  -8 -12 4654.36 193.606  15
   0   8 -12 4842.79 194.142  15
   0  -8 -12 5168.62 189.895   6
   0   8 -12 5166.59 188.896   6
   0  -8 -12 4685.96 178.659   9
   0  -8 -13 2055.49 79.6746   8
   0  -8 -13 2064.37 81.0109  11
   0  -8 -13 2044.23 79.9217   9
   0   8 -13 2013.66 79.1711  14
   0   8 -13 1937.77 98.7857  15
   0  -8 -13 2001.73 100.958  15
   0   8 -13 1974.62 79.8617  23
   0   8 -13 2048.50 80.4538  18
   0  -8 -13 2003.00 81.0603  17
   0   8 -13 2237.81 94.1088   6
   0  -8 -13 2111.85 95.0503   6
   0  -8 -14 1161.34 51.8581   9
   0  -8 -14 1210.68 54.2325  11
   0   8 -14 1158.79 51.3569  12
   0  -8 -14 1209.33 50.8055   8
   0  -8 -14 1177.40 79.1671  15
   0   8 -14 1120.20 51.2019  14
   0   8 -14 1168.20 74.7001  15
   0   8 -14 1299.37 52.5024  23
   0   8 -14 1257.16 52.5686  18
   0  -8 -14 1220.92 53.7100  17
   0   8 -14 1161.28 68.5674   6
   0  -8 -14 1103.50 50.5199   7
   0  -8 -14 1223.13 70.3186   6
   0   8 -14 1207.47 50.8532   7
   0   8 -15 8583.85 316.012  14
   0  -8 -15 8803.88 337.193  15
   0   8 -15 8668.04 336.038  15
   0   8 -15 8945.24 316.661  18
   0  -8 -15 8686.37 317.098  17
   0   8 -15 8764.48 315.782   7
   0  -8 -15 8650.66 315.982   7
   0  -8 -15 8681.72 316.143   8
   0  -8 -15 8334.50 317.467  11
   0  -8 -15 8430.53 316.584   9
   0   8 -15 8427.41 316.759  12
   0  -8 -16 76.0433 25.1779  14
   0   8 -16 66.4090 59.5000  15
   0  -8 -16 44.7840 58.5909  15
   0  -8 -16 55.8662 29.6180  17
   0   8 -16 79.8602 27.4322  18
   0   8 -16 36.5489 25.4934   7
   0  -8 -16 71.7154 26.8221   8
   0  -8 -16 91.5401 26.1804   7
   0   8 -16 58.9360 27.0728  12
   0  -8 -16 63.7966 25.6159   9
   0   8 -17 249.500 68.8991  15
   0  -8 -17 213.274 64.5285  15
   0  -8 -17 215.494 28.2963  14
   0  -8 -17 192.932 33.4356  17
   0   8 -17 159.127 32.1370  18
   0  -8 -17 221.003 31.2827   7
   0   8 -17 277.135 29.8446   7
   0  -8 -17 203.819 31.6645   8
   0   8 -17 225.322 32.0849  12
   0  -8 -17 238.155 32.4458   9
   0  -8 -18 1252.09 56.3404  14
   0  -8 -18 1287.18 100.974  15
   0   8 -18 1253.47 95.1559  15
   0  -8 -18 1173.95 61.0114  17
   0   8 -18 1211.68 57.3465  18
   0   8 -18 1296.33 57.2494   7
   0  -8 -18 1248.45 58.1145   7
   0   8 -18 1223.47 59.4315  12
   0  -8 -18 1301.62 59.2828   8
   0  -8 -18 1296.14 59.2314   9
   0   8 -19 12.4866 72.3080  15
   0  -8 -19 39.1805 75.5039  15
   0  -8 -19 95.0336 28.9271  14
   0  -8 -19 115.859 34.0186  17
   0   8 -19 106.501 30.9387  18
   0  -8 -19 44.2325 32.5383   8
   0   8 -19 95.6394 31.8246  12
   0  -8 -19 92.4628 34.1986   9
   0   8 -20 10.4007 73.8838  15
   0  -8 -20 203.728 32.5378  14
   0  -8 -20 95.4065 77.4309  15
   0  -8 -20 194.462 37.6051  17
   0   8 -20 170.185 33.2855  18
   0  -8 -20 183.739 34.8741   8
   0  -8 -20 179.319 36.5498   9
   0  -8 -20 173.852 42.9040  11
   0  -8 -20 154.329 44.1149  10
   0   8 -20 195.450 35.3120  12
   0   8 -20 167.112 27.8903  13
   0  -8 -21 859.242 90.3936  15
   0  -8 -21 905.302 49.2565  14
   0   8 -21 879.099 91.7463  15
   0   8 -21 908.035 49.3885  18
   0  -8 -21 952.047 53.4094  17
   0  -8  21 1095.37 80.4528   2
   0  -8 -21 947.292 51.8371   8
   0  -8 -21 1079.02 54.0390   9
   0  -8 -21 998.621 60.6134  11
   0  -8 -21 957.295 59.0971  10
   0   8 -22 157.386 32.9784   8
   0  -8 -22 156.471 35.0545  17
   0  -8  22 142.582 62.2244   2
   0  -8 -22 133.993 41.0139  10
   0  -8 -22 102.177 43.6612  11
   0  -8 -22 133.116 35.8593   9
   0  -8 -23 94.8267 32.2321  17
   0  -8 -23 87.4503 38.3829  10
   0  -8 -23 155.148 43.5584  11
   0  -8 -23 124.051 34.5728   9
   0   8 -23 100.460 31.2990   8
   0  -8 -24 54.0530 34.1849  10
   0  -8 -24-5.16711 39.4309  11
   0  -8 -24 29.9158 31.6998   9
   0   8 -24 51.7209 30.3184   8
   0  -8 -25 93.8445 35.2680  11
   0  -8 -25 92.0586 30.4684  10
   0   8 -25 103.340 26.6224   8
   0  -8 -26 22.8751 23.2327  10
   0  -8 -26 2.05249 28.4702  11
   0   8 -26 36.3608 23.0980   8
   0   8 -27 437.118 26.1533   9
   0   8 -27 415.177 25.5517   8
   0   8 -28 104.339 13.2283   9
   0   8 -28 87.3456 12.0434   8
   0  -9   0 34.8968 16.3349   2
   0  -9  -1 659.285 32.1317   2
   0  -9   1 650.691 33.3836   2
   0  -9   2 20153.1 723.216   2
   0  -9  -2 20066.2 722.422   2
   0  -9  -2 19309.5 724.705   3
   0  -9  -3 10383.4 377.550   3
   0  -9   3 10221.8 375.716   2
   0  -9  -3 10146.6 374.490   2
   0   9  -4 931.251 38.7010  15
   0  -9  -4 962.974 37.9679  15
   0  -9  -4 827.472 44.3130   4
   0  -9  -4 913.221 47.3000   3
   0  -9   4 787.402 44.3788   2
   0  -9  -5 3474.46 127.132  15
   0   9  -5 3373.78 126.771  15
   0  -9  -5 3276.74 130.270   4
   0  -9   5 3252.15 130.538   2
   0  -9  -5 3312.44 132.770   3
   0   9  -6 4343.35 167.019  15
   0  -9  -6 4459.44 167.368  15
   0   9  -6 4482.01 165.685   6
   0  -9  -6 4513.41 165.637   6
   0  -9  -6 4615.65 172.220   3
   0  -9   6 4291.33 170.075   2
   0  -9  -6 4341.20 170.039   4
   0   9  -7 615.109 35.4444  15
   0  -9  -7 605.039 35.5016  15
   0   9  -7 523.131 32.2688   6
   0  -9  -7 544.615 32.8769   6
   0  -9   7 521.925 40.3452   2
   0  -9  -7 573.778 38.9923   4
   0  -9  -7 589.591 41.8420   3
   0   9  -8 57.1911 25.7312  15
   0  -9  -8 52.5985 25.8102  15
   0  -9  -8 39.0520 24.0209   6
   0   9  -8 50.7721 23.1852   6
   0  -9  -8 67.6550 31.4253   4
   0  -9  -8 61.0123 35.6709   3
   0  -9  -9 2794.80 120.765  15
   0   9  -9 2846.21 120.750  15
   0  -9  -9 2971.39 117.583   6
   0   9  -9 3196.83 118.043   6
   0  -9  -9 2964.09 124.467   3
   0  -9 -10 849.385 55.4297  15
   0   9 -10 874.457 53.9325  15
   0  -9 -10 909.492 50.4733   6
   0   9 -10 958.979 49.7857   6
   0  -9 -10 943.733 59.4556   3
   0  -9 -11 11427.4 442.994  15
   0   9 -11 11770.8 442.789  15
   0   9 -11 12525.9 439.135   6
   0  -9 -11 11586.4 438.544   6
   0  -9 -12 1770.55 71.9727  11
   0  -9 -12 1785.42 70.3759   8
   0  -9 -12 1719.34 70.6743   9
   0   9 -12 1902.56 88.2097  15
   0  -9 -12 1953.32 90.7347  15
   0   9 -12 1768.14 71.2911  23
   0   9 -12 1863.96 71.0098  18
   0  -9 -12 1770.65 71.8578  17
   0  -9 -12 1726.96 83.1549   6
   0   9 -12 1868.05 83.1256   6
   0  -9 -13 2717.55 105.661   9
   0  -9 -13 2639.66 105.200   8
   0  -9 -13 2837.15 106.789  11
   0  -9 -13 2791.01 124.590  15
   0   9 -13 2780.53 124.509  15
   0   9 -13 2799.14 106.022  23
   0   9 -13 2778.19 105.705  18
   0  -9 -13 2769.85 106.421  17
   0  -9 -13 2732.35 118.075   6
   0  -9 -14 39.4225 27.1985  11
   0   9 -14 25.1738 22.3796  12
   0  -9 -14 29.0192 23.4116   9
   0   9 -14-1.59816 48.6145  15
   0  -9 -14 90.6284 50.7155  15
   0   9 -14 21.5685 24.8754  23
   0  -9 -14 50.6435 27.0383  17
   0   9 -14 43.0252 24.3636  18
   0   9 -14 34.8332 21.4876   7
   0  -9 -14 32.9484 21.6780   8
   0  -9 -15 574.599 35.0348   8
   0   9 -15 477.610 34.5376  12
   0  -9 -15 571.600 35.0955   9
   0  -9 -15 519.508 38.6974  11
   0  -9 -15 528.862 67.3860  15
   0   9 -15 570.110 63.9208  15
   0   9 -15 461.641 34.2424  23
   0   9 -15 542.563 36.6930  18
   0  -9 -15 510.999 37.7126  17
   0  -9 -15 547.073 33.0161   7
   0   9 -15 545.106 32.5238   7
   0   9 -16 123.950 59.9430  15
   0  -9 -16 90.0719 64.4862  15
   0   9 -16 116.093 29.5310  18
   0  -9 -16 54.6332 32.1242  17
   0  -9 -16 47.8672 24.9242   7
   0  -9 -16 63.8003 27.0973   8
   0   9 -16 77.1699 25.4552   7
   0   9 -16 51.4042 26.0535  12
   0  -9 -16 75.7975 28.2358   9
   0  -9 -16 96.6795 33.8606  11
   0  -9  17 4773.23 187.259   2
   0   9 -17 4441.78 191.840  15
   0  -9 -17 4367.91 195.206  15
   0   9 -17 4473.21 163.810  18
   0  -9 -17 4452.10 164.769  17
   0  -9 -17 3855.69 162.448   7
   0  -9 -17 4212.69 163.691   8
   0  -9 -17 4423.72 163.857   9
   0   9 -17 4476.36 163.783  12
   0  -9 -17 4294.72 166.270  11
   0   9 -18 653.067 79.1975  15
   0  -9 -18 762.837 85.1565  15
   0  -9 -18 744.482 45.8435  17
   0   9 -18 750.078 45.8942  18
   0  -9  18 792.232 73.5092   2
   0  -9 -18 732.732 44.9648   8
   0   9 -18 715.916 44.5544  12
   0  -9 -18 704.409 44.8448   9
   0   9 -19 181.370 69.7763  15
   0  -9 -19 231.127 72.9382  15
   0  -9 -19 249.456 37.2998  17
   0   9 -19 290.933 34.7985  18
   0  -9 -19 226.065 35.8996   8
   0  -9 -19 224.554 35.2642   9
   0   9 -19 270.080 36.0432  12
   0   9 -20-15.1065 70.0078  15
   0  -9 -20 172.154 67.5658  15
   0  -9 -20 41.1345 29.2279  14
   0  -9 -20 59.7454 36.3285  17
   0   9 -20 100.768 33.9271  18
   0  -9 -20 42.3866 32.7647   8
   0  -9 -20 31.5737 42.5731  10
   0  -9 -20 55.4134 36.3412   9
   0   9 -20 81.3572 28.3294  13
   0   9 -20 13.1633 34.0386  12
   0  -9 -21 1274.13 61.6096  17
   0   9 -21 1281.28 58.9248  18
   0  -9 -21 1363.65 57.4677  14
   0  -9 -21 1121.59 97.6299  15
   0   9 -21 1123.07 55.8973  13
   0  -9 -21 1296.37 66.7576  10
   0  -9 -21 1201.44 60.6728   9
   0   9 -22 630.724 40.5473  18
   0  -9 -22 595.338 43.7639  17
   0  -9  22 650.900 67.2872   2
   0  -9 -22 620.145 48.5709  10
   0  -9 -22 663.706 45.1283   9
   0  -9 -23 281.329 33.8950  17
   0  -9 -23 271.510 43.9794  11
   0  -9 -23 193.287 39.2294  10
   0   9 -23 176.223 34.0004   8
   0  -9 -24 146.231 37.4494  11
   0  -9 -24 141.869 34.0390  10
   0   9 -24 172.633 31.0029   8
   0  -9 -25 91.6399 33.7280  11
   0  -9 -25 35.7268 30.3262  10
   0   9 -25 52.0830 25.3564   8
   0  -9 -26 46.6228 27.5626  11
   0  -9 -26 56.5119 22.1669  10
   0   9 -26 42.6875 20.7950   8
   0   9 -27 81.3446 17.3257   9
   0   9 -27 71.7115 15.2286   8
   0 -10   0 6779.80 250.553   2
   0 -10  -1 6779.58 244.312   2
   0 -10   1 6426.21 244.267   2
   0 -10   2 3171.22 122.287   2
   0 -10  -2 3155.81 121.358   2
   0 -10  -2 3183.54 124.889   3
   0 -10  -3 339.719 34.3317   3
   0 -10  -3 252.715 23.7094   2
   0 -10   3 315.432 26.4921   2
   0 -10  -4 37.3921 29.2792   3
   0 -10   4 24.2305 25.3460   2
   0 -10  -4 5.50790 25.5741   4
   0 -10  -5 818.435 36.9838  15
   0 -10  -5 776.788 49.8099   3
   0 -10  -5 861.361 46.1715   4
   0 -10   5 838.396 46.1929   2
   0  10  -6 10891.5 399.551  15
   0 -10  -6 10653.3 399.424  15
   0 -10   6 11081.5 403.204   2
   0 -10  -6 11022.7 403.411   4
   0 -10  -6 11060.3 405.637   3
   0  10  -7 21640.6 773.692  15
   0 -10  -7 20597.3 773.274  15
   0 -10  -7 20222.7 775.583   4
   0 -10   7 21781.9 776.039   2
   0 -10  -7 22308.5 778.423   3
   0  10  -8 1297.21 62.1019  15
   0 -10  -8 1319.60 62.4155  15
   0 -10   8 1407.72 67.3083   2
   0 -10  -8 1331.17 67.6318   4
   0 -10  -8 1469.44 72.9005   3
   0  10  -9 2188.94 92.2592  15
   0 -10  -9 2222.94 92.5499  15
   0 -10  -9 2035.44 101.744   3
   0 -10   9 2071.23 95.5667   2
   0 -10 -10 1260.90 65.8796  15
   0  10 -10 1374.70 66.5702  15
   0 -10 -10 1350.43 77.1600   3
   0 -10  10 1244.76 69.8248   2
   0 -10 -11 100.980 18.5814   9
   0 -10 -11 148.819 38.9520  15
   0  10 -11 91.2190 36.7938  15
   0  10 -11 79.2051 21.7869  23
   0  10 -11 75.2649 19.7759  18
   0 -10  11 142.587 44.2368   2
   0 -10 -12 2148.83 85.4193  11
   0 -10 -12 2104.18 84.0298   8
   0 -10 -12 2235.07 84.6594   9
   0 -10 -12 2117.81 101.751  15
   0  10 -12 2219.94 101.374  15
   0  10 -12 2133.51 85.2751  23
   0 -10 -12 2059.84 85.2139  17
   0  10 -12 2197.51 84.0321  18
   0 -10  12 2349.22 105.288   2
   0 -10 -13 830.939 44.3474  11
   0 -10 -13 980.105 43.4346   9
   0 -10 -13 834.133 42.5350   8
   0 -10 -13 960.480 65.3437  15
   0  10 -13 893.818 63.9768  15
   0  10 -13 932.430 43.7033  23
   0 -10 -13 894.199 44.9162  17
   0  10 -13 869.054 43.3890  18
   0 -10  13 1025.71 69.0612   2
   0 -10  14 730.174 66.5806   2
   0 -10 -14 600.831 38.9395  11
   0 -10 -14 597.258 34.6235   8
   0 -10 -14 561.206 35.6119   9
   0  10 -14 534.782 60.9715  15
   0 -10 -14 530.339 61.2637  15
   0  10 -14 550.824 36.8599  23
   0 -10 -14 597.552 36.9656  17
   0  10 -14 537.967 36.3128  18
   0  10 -14 615.472 31.6416   7
   0 -10  15 1732.72 98.6614   2
   0 -10 -15 1781.31 76.4199   9
   0 -10 -15 1687.45 75.0755   8
   0  10 -15 1743.69 76.1425  12
   0 -10 -15 1864.96 78.1675  11
   0  10 -15 1842.56 102.263  15
   0 -10 -15 1996.94 103.724  15
   0  10 -15 1936.73 76.9427  23
   0  10 -15 1981.58 76.4864  18
   0 -10 -15 1965.35 77.9257  17
   0  10 -15 1836.05 73.5877   7
   0  10 -16 239.994 61.0379  15
   0 -10 -16 280.734 64.1234  15
   0 -10 -16 310.309 35.7022  17
   0  10 -16 347.721 35.9939  18
   0 -10  16 354.588 65.4221   2
   0  10 -16 318.012 31.0804  12
   0 -10 -16 308.930 33.5550   9
   0 -10 -16 333.811 37.0862  11
   0 -10 -16 327.775 31.4835   8
   0 -10  17 282.521 64.2122   2
   0 -10 -17 390.871 72.0417  15
   0  10 -17 240.518 66.9647  15
   0  10 -17 301.299 35.6658  18
   0 -10 -17 317.764 36.6812  17
   0 -10 -17 256.840 34.1380   8
   0 -10 -17 246.865 40.1606  11
   0  10 -17 245.180 32.6635  12
   0 -10 -17 227.354 34.5223   9
   0  10 -18 2108.30 125.747  15
   0 -10 -18 2128.93 127.326  15
   0  10 -18 2336.26 93.8720  18
   0 -10 -18 2312.11 94.2051  17
   0 -10  18 2313.61 121.129   2
   0 -10 -18 2287.28 96.8814  11
   0  10 -18 2129.54 92.7733  12
   0 -10 -18 2272.06 93.5454   9
   0 -10 -19 4471.42 219.461  15
   0 -10 -19 4948.55 190.717  17
   0  10 -19 5252.51 190.515  18
   0 -10  19 5249.84 215.372   2
   0  10 -19 4999.31 189.446  12
   0 -10 -19 4953.33 189.982   9
   0 -10 -19 5010.07 192.822  11
   0  10 -20 946.139 52.9147  18
   0 -10 -20 949.145 53.7825  17
   0 -10 -20 945.039 87.5160  15
   0 -10 -20 961.518 53.8273   9
   0 -10 -20 986.716 57.8498  10
   0  10 -20 966.694 52.7753  12
   0 -10 -21 42.1104 34.8859  17
   0  10 -21 43.0283 33.9192  18
   0 -10 -21 54.7358 41.5306  10
   0  10 -21 56.1194 27.1183  13
   0 -10 -21 82.0949 35.7072   9
   0  10 -22 273.142 32.7727  18
   0 -10 -22 195.388 35.3936  17
   0 -10 -22 266.391 42.9680  10
   0  10 -23 63.6971 28.2982  18
   0 -10 -23 47.9230 30.7180  17
   0 -10 -23 38.6800 36.4125  10
   0  10 -23 87.7610 29.7924   8
   0 -10 -24 8.68945 32.9127  10
   0  10 -24 21.0397 28.0517   8
   0 -10 -25 33.9553 28.6434  10
   0  10 -25 22.1242 23.5655   8
   0 -10 -26 121.135 24.0112  10
   0  10 -26 121.981 19.5729   8
   0  10 -27 305.087 20.5545   9
   0  10 -27 255.542 17.8807   8
   0 -11   0-9.18245 19.5536   2
   0 -11  -1 644.126 35.8934   2
   0 -11   1 674.664 36.7358   2
   0 -11  -2 7984.89 289.343   2
   0 -11  -2 7713.75 292.948   3
   0 -11   2 7736.44 290.044   2
   0 -11   3 9530.42 354.781   2
   0 -11  -3 9712.14 357.345   3
   0 -11   4 608.021 39.0123   2
   0 -11  -4 605.270 38.7620   4
   0 -11  -4 653.304 48.9972   3
   0 -11   5 17135.2 625.585   2
   0 -11  -5 16992.9 628.333   3
   0 -11  -5 17078.9 625.376   4
   0 -11  -6 1317.77 56.2930  15
   0 -11  -6 1373.90 64.6559   4
   0 -11   6 1302.36 65.1818   2
   0 -11  -6 1418.99 69.3306   3
   0 -11  -7 4745.52 184.597  15
   0 -11  -7 5253.37 193.100   3
   0 -11  -7 4679.78 188.954   4
   0 -11   7 5076.94 190.352   2
   0 -11  -8 1740.16 77.6655  15
   0 -11  -8 1963.82 89.0427   3
   0 -11   8 1859.83 82.8355   2
   0 -11  -8 1726.66 83.8888   4
   0 -11  -9 610.715 42.7923  15
   0 -11   9 666.288 51.7442   2
   0 -11  -9 727.560 56.6620   3
   0 -11 -10 3873.73 154.767  15
   0  11 -10 3865.12 154.448  15
   0 -11 -10 3890.86 144.258   9
   0  11 -10 3725.19 144.887  23
   0  11 -10 3825.79 143.743  18
   0 -11  10 4145.78 157.129   2
   0 -11 -10 4085.86 162.693   3
   0  11 -11 368.618 42.4053  15
   0 -11 -11 342.509 42.5433  15
   0  11 -11 385.788 24.5812  26
   0 -11 -11 316.077 24.6377   9
   0 -11 -11 310.285 27.2960  11
   0  11 -11 372.492 28.4765  23
   0  11 -11 343.053 25.9212  18
   0 -11 -11 342.580 29.0564  17
   0 -11  11 347.881 47.5844   2
   0  11 -12 240.238 43.3994  15
   0 -11 -12 187.198 43.4343  15
   0  11 -12 149.214 23.3236  26
   0 -11 -12 226.001 25.8744  11
   0 -11 -12 236.293 25.3381   9
   0  11 -12 202.328 26.6511  23
   0  11 -12 205.442 25.9139  18
   0 -11 -12 214.300 28.1580  17
   0  11 -13 1657.37 89.3177  15
   0 -11 -13 1714.45 90.8248  15
   0  11 -13 1600.44 71.1235  26
   0  11 -13 1828.22 74.0454  23
   0 -11  13 1898.40 95.2005   2
   0  11 -13 1865.47 72.3329  18
   0 -11 -13 1791.84 74.0953  17
   0 -11 -13 1826.01 74.4173  11
   0 -11 -13 1795.15 72.8612   9
   0 -11 -14 1019.42 52.4244  11
   0 -11 -14 1055.23 49.1168   9
   0 -11 -14 1037.21 73.2065  15
   0  11 -14 1029.63 50.6307  23
   0 -11 -14 1006.73 51.2945  17
   0  11 -14 1050.84 49.7345  18
   0 -11  14 1077.08 73.8905   2
   0 -11 -15 1027.56 49.4573   9
   0  11 -15 948.595 48.2572  12
   0 -11 -15 959.704 51.0803  11
   0 -11 -15 1049.84 78.3297  15
   0  11 -15 891.618 50.3511  23
   0 -11 -15 973.621 51.7928  17
   0  11 -15 986.442 49.5602  18
   0 -11  15 1116.88 75.8293   2
   0 -11 -16 64.9611 58.8784  15
   0  11 -16-6.55590 31.4342  18
   0 -11 -16 0.90786 33.5016  17
   0 -11  16 47.2645 64.0652   2
   0  11 -16-7.42973 29.9202  12
   0 -11 -16 12.5966 30.4731   9
   0 -11 -16 69.1388 34.5839  11
   0 -11 -17 4445.68 203.365  15
   0 -11 -17 4629.66 176.943  17
   0  11 -17 4647.63 176.378  18
   0 -11  17 4884.32 200.852   2
   0 -11 -17 4734.68 176.454   9
   0 -11 -17 4726.04 178.477  11
   0  11 -17 4491.54 175.246  12
   0 -11 -18 1069.48 88.4726  15
   0 -11 -18 989.424 54.8055  17
   0  11 -18 990.814 54.9523  18
   0 -11  18 1054.17 82.8006   2
   0 -11 -18 980.772 57.7609  11
   0 -11 -18 1000.98 54.5807   9
   0  11 -18 1003.91 53.1215  12
   0  11 -19 1647.93 67.9165  18
   0 -11 -19 1481.97 69.7157  17
   0 -11  19 1495.15 98.9446   2
   0  11 -19 1414.26 66.8417  12
   0 -11 -19 1415.68 69.0340   9
   0 -11 -19 1316.07 70.3208  11
   0  11 -20 21.7876 35.9785  18
   0 -11 -20 15.4242 36.5269  17
   0 -11  20-88.1720 62.4904   2
   0 -11 -20-23.1012 42.8911  11
   0 -11 -20 21.4475 43.5154  10
   0  11 -20 26.1680 32.0399  12
   0 -11 -21 555.561 42.8871  17
   0  11 -21 525.867 42.7764  18
   0 -11  21 476.032 71.9645   2
   0 -11 -21 611.003 48.8392  10
   0 -11 -21 601.976 50.1094  11
   0  11 -21 468.779 34.4744  13
   0  11 -22 345.765 35.2612  18
   0 -11 -22 309.612 36.3299  17
   0 -11 -22 304.362 43.1861  10
   0 -11 -22 211.303 43.3301  11
   0  11 -23 291.235 31.2171  18
   0 -11 -23 270.003 31.8123  17
   0  11 -23 288.414 31.8555   8
   0 -11 -23 297.290 39.1624  10
   0  11 -24 82.8592 26.1973   8
   0 -11 -24 66.0542 32.7460  10
   0  11 -25 45.0989 21.9550   8
   0 -11 -25 13.4482 26.1946  10
   0  11 -26 138.977 17.8146   8
   0 -11 -26 114.999 21.8189  10
   0  11 -27 68.0744 11.3883   8
   0  11 -27 105.909 13.8030   9
   0 -12   0 5000.61 188.444   2
   0 -12   1 2465.37 97.9162   2
   0 -12  -1 2456.11 98.2532   2
   0 -12  -2 1561.18 68.0885   2
   0 -12  -2 1592.81 75.2695   3
   0 -12   2 1693.95 70.0330   2
   0 -12   3 8026.78 301.551   2
   0 -12  -3 8087.59 301.931   4
   0 -12  -3 8267.09 305.139   3
   0 -12  -4 3071.50 127.476   3
   0 -12  -4 3073.21 122.292   4
   0 -12   4 3049.30 121.851   2
   0 -12  -5 11.6586 29.2190   4
   0 -12   5 7.01744 32.5132   2
   0 -12  -5 11.2133 39.3450   3
   0 -12  -6 5734.54 226.386   4
   0 -12   6 6032.66 227.216   2
   0 -12  -6 6106.80 231.731   3
   0 -12  -7 362.757 49.3193   3
   0 -12  -7 315.969 41.8782   4
   0 -12   7 362.371 41.3983   2
   0 -12   8 10325.7 376.569   2
   0 -12  -8 10405.5 380.277   3
   0 -12  -8 9746.89 376.310   4
   0 -12  -8 9846.37 370.571  15
   0  12  -9 866.418 39.6256  23
   0 -12  -9 705.334 44.9316  15
   0 -12  -9 762.822 64.2439   3
   0 -12   9 792.276 58.6651   2
   0 -12  -9 729.984 58.7450   4
   0 -12 -10 442.678 41.3019  15
   0  12 -10 459.121 29.1683  26
   0  12 -10 450.207 30.9769  23
   0  12 -10 450.096 27.9720  18
   0 -12  10 521.894 52.3487   2
   0 -12 -10 471.034 54.1613   3
   0 -12 -11 181.631 36.9698  15
   0  12 -11 112.930 22.5846  26
   0 -12 -11 130.116 24.5893  11
   0  12 -11 116.510 25.8946  23
   0  12 -11 144.003 23.7041  18
   0 -12 -11 120.039 26.7758  17
   0 -12  11 210.963 49.6900   2
   0 -12 -11 165.305 59.2635   3
   0 -12 -12 464.861 50.9961  15
   0  12 -12 461.357 31.0022  26
   0 -12 -12 523.516 33.3946  11
   0  12 -12 456.513 34.8028  23
   0 -12 -12 506.918 35.0963  17
   0  12 -12 509.826 32.7230  18
   0 -12  12 525.348 56.5965   2
   0 -12 -13 332.373 49.0446  15
   0  12 -13 388.421 29.4265  26
   0 -12 -13 342.998 33.9000  11
   0  12 -13 368.919 33.0011  23
   0 -12 -13 376.425 35.5934  17
   0  12 -13 362.815 31.6538  18
   0 -12  13 336.506 56.3677   2
   0 -12 -14 2894.28 131.808  15
   0  12 -14 2763.91 110.196  26
   0  12 -14 2711.35 112.703  23
   0 -12  14 2885.52 133.828   2
   0  12 -14 2990.54 111.634  18
   0 -12 -14 2869.96 112.814  17
   0 -12 -14 2921.57 112.559  11
   0  12 -15 1512.77 69.2454  12
   0 -12 -15 1563.18 72.0195  11
   0 -12 -15 1469.50 91.9793  15
   0  12 -15 1608.82 70.6974  23
   0  12 -15 1800.15 70.6054  18
   0 -12 -15 1623.73 71.9659  17
   0 -12  15 1688.27 96.7165   2
   0  12 -16 184.219 34.8508  18
   0 -12 -16 173.028 37.4832  17
   0 -12 -16 170.948 36.8373  11
   0  12 -16 135.282 31.7147  12
   0 -12  16 190.481 65.9881   2
   0 -12 -17 311.971 39.7230  17
   0  12 -17 283.401 38.6665  18
   0 -12 -17 199.114 39.5167  11
   0  12 -17 232.492 34.2533  12
   0 -12  17 253.398 69.7881   2
   0 -12 -18 75.7615 38.1977  17
   0  12 -18 25.3190 37.9067  18
   0 -12 -18 92.6029 42.3742  11
   0  12 -18 94.1323 32.5802  12
   0 -12  18 38.1954 67.4329   2
   0  12 -19 451.996 43.1124  18
   0 -12 -19 394.631 42.9892  17
   0 -12 -19 465.971 47.1845  10
   0 -12 -19 437.162 48.2783  11
   0  12 -19 481.846 39.0734  12
   0 -12  19 467.278 73.8588   2
   0 -12 -20 180.100 37.8378  17
   0  12 -20 240.186 38.7830  18
   0 -12 -20 150.236 43.2457  11
   0 -12 -20 150.198 43.5472  10
   0  12 -20 148.354 34.0798  12
   0 -12  20 178.794 68.0593   2
   0 -12 -21 833.016 49.1865  17
   0  12 -21 849.823 48.5840  18
   0 -12 -21 862.860 52.9358  10
   0 -12 -21 783.882 53.3076  11
   0  12 -21 740.002 42.2783  13
   0 -12 -22 480.256 38.0083  17
   0  12 -22 421.743 38.0190  18
   0 -12 -22 446.796 43.5361  11
   0 -12 -22 499.980 44.4632  10
   0  12 -22 403.046 31.1182  13
   0  12 -23 23.5343 27.9181  18
   0 -12 -23 6.19912 28.8175  17
   0  12 -23 38.3391 27.7590   8
   0 -12 -23 5.95511 33.5245  11
   0 -12 -23 32.1145 33.6200  10
   0 -12 -24 114.634 31.3078  11
   0 -12 -24 149.604 30.5252  10
   0  12 -24 122.475 24.7939   8
   0 -12 -25-9.16406 24.2252  10
   0  12 -25 40.1129 19.2878   8
   0 -12 -26 348.191 23.7047  10
   0  12 -26 365.881 20.4142   8
   0 -13   0 21.7590 24.4898   2
   0 -13  -1 325.694 37.5013   3
   0 -13  -1 355.653 30.8345   2
   0 -13   1 386.941 30.9938   2
   0 -13  -2 3529.93 141.145   3
   0 -13  -2 3437.27 134.370   2
   0 -13   2 3469.73 135.523   2
   0 -13  -3 3632.95 144.822   3
   0 -13   3 3321.37 137.920   2
   0 -13  -3 3762.28 140.239   4
   0 -13  -4 60.9821 43.2367   3
   0 -13  -4 144.603 33.5353   4
   0 -13   4 87.8203 29.1216   2
   0 -13   5 19468.8 739.220   2
   0 -13  -5 20734.0 740.374   4
   0 -13  -5 20606.7 744.252   3
   0 -13  -6 1138.97 69.4422   3
   0 -13   6 1086.00 60.3696   2
   0 -13  -6 1197.50 62.1753   4
   0 -13   7 35.9480 34.8169   2
   0 -13  -7 12.7660 48.1439   3
   0 -13  -7 12.0807 38.4594   4
   0  13  -8 3470.26 132.599  26
   0  13  -8 3473.76 131.048  18
   0 -13  -8 3766.46 151.837   3
   0 -13   8 3501.91 144.191   2
   0 -13  -8 3614.44 147.290   4
   0  13  -9 20.4534 24.6140  23
   0  13  -9 21.4104 23.0394  26
   0 -13  -9 40.7893 43.2260   4
   0 -13   9 22.1262 41.5886   2
   0 -13  -9 14.4972 51.8413   3
   0  13 -10 374.439 31.2419  23
   0 -13 -10 320.892 26.9970  11
   0  13 -10 355.705 27.9982  26
   0 -13  10 356.096 54.4361   2
   0 -13 -10 334.328 64.1996   3
   0  13 -11 359.526 29.3499  26
   0 -13 -11 256.195 28.5337  11
   0  13 -11 317.693 33.1788  23
   0  13 -11 346.395 28.0630  18
   0 -13  11 331.076 54.1816   2
   0 -13 -11 242.280 60.7614   3
   0  13 -12 54.1909 25.9328  26
   0 -13 -12 48.9698 28.1946  11
   0  13 -12 61.9174 31.0279  23
   0  13 -12 22.5396 26.5956  18
   0 -13 -12 29.6208 29.0748  17
   0 -13  12 20.2761 51.2684   2
   0  13 -13 729.768 41.6320  26
   0 -13 -13 640.171 42.5632  11
   0  13 -13 746.970 44.5338  23
   0  13 -13 740.028 41.1469  18
   0 -13 -13 715.250 44.8752  17
   0 -13  13 742.211 71.6906   2
   0  13 -14 757.642 42.9652  26
   0 -13 -14 787.779 47.9995  11
   0  13 -14 717.789 47.7707  23
   0  13 -14 843.324 44.2043  18
   0 -13 -14 824.772 47.3026  17
   0 -13  14 829.670 74.9405   2
   0  13 -15 4.35154 28.3806  26
   0  13 -15 26.6863 34.3306  23
   0 -13 -15 9.66808 35.6673  17
   0  13 -15 8.90718 31.8570  18
   0  13 -15 0.89876 27.4426  12
   0 -13 -15 10.3705 35.1052  11
   0 -13  15 1.76018 62.6972   2
   0 -13 -16 90.7058 37.7402  17
   0  13 -16 133.146 36.4045  18
   0 -13 -16 125.670 36.6504  11
   0  13 -16 127.236 29.9369  12
   0 -13  16 132.907 66.7999   2
   0 -13 -17 154.218 39.1798  17
   0  13 -17 115.072 35.8299  18
   0  13 -17 76.2896 32.6992  12
   0 -13 -17 102.466 37.0597  11
   0 -13  17 170.421 67.5902   2
   0 -13 -18 1454.54 67.2479  17
   0  13 -18 1384.59 67.0070  18
   0  13 -18 1335.67 63.4724  12
   0 -13 -18 1307.10 69.5150  11
   0 -13  18 1363.15 97.2672   2
   0 -13 -19 1822.96 81.5771  17
   0  13 -19 1879.85 80.8828  18
   0  13 -19 1825.59 79.2478  12
   0 -13 -19 1800.06 83.9818  10
   0 -13 -19 1862.01 83.9784  11
   0 -13  19 1941.46 108.359   2
   0 -13 -20 1249.26 62.2713  17
   0  13 -20 1340.04 62.6919  18
   0 -13 -20 1246.09 65.9665  11
   0 -13 -20 1274.29 66.6445  10
   0  13 -20 1218.51 58.9679  12
   0 -13  20 1268.42 90.3616   2
   0 -13 -21 96.7591 35.1627  17
   0  13 -21 34.6197 34.0534  18
   0  13 -21 50.6535 27.0681  13
   0 -13 -21 24.2193 39.1648  10
   0 -13 -21 53.7937 38.7794  11
   0  13 -22 348.491 34.2052  18
   0 -13 -22 329.069 34.5535  17
   0 -13 -22 261.152 39.0059  10
   0  13 -22 267.954 27.0300  13
   0  13 -23-6.39115 27.2263  18
   0 -13 -23 57.3232 26.2998  17
   0 -13 -23 46.7218 31.6090  11
   0 -13 -23 13.2967 31.7487  10
   0  13 -23 22.9402 24.7343   8
   0 -13 -24 69.0351 29.3776  10
   0  13 -24 33.9176 21.2236   8
   0 -13 -25 24.4328 23.6415  10
   0  13 -25 33.2220 16.6341   8
   0 -13 -26 342.867 20.9899  10
   0  13 -26 299.112 16.7790   8
   0 -14   0 135.106 27.5500   2
   0 -14  -1 1446.91 72.8877   3
   0 -14  -1 1351.57 61.7659   2
   0 -14   1 1291.18 62.0595   2
   0 -14   2 9391.73 347.974   2
   0 -14  -2 9125.36 346.661   2
   0 -14  -2 9772.80 353.141   3
   0 -14   3 192.652 30.8260   2
   0 -14  -3 268.851 33.2456   4
   0 -14  -3 217.761 44.3709   3
   0 -14  -4 2843.37 115.657   4
   0 -14  -4 2894.78 121.542   3
   0 -14   4 2656.15 114.392   2
   0 -14  -5 4142.34 164.965   4
   0 -14  -5 4398.19 170.912   3
   0 -14   5 3997.96 164.709   2
   0 -14  -6 1581.31 74.6535   4
   0 -14  -6 1565.04 86.4640   3
   0 -14   6 1490.96 76.7039   2
   0  14  -6 1511.15 63.1444  26
   0  14  -7 114.145 24.2186  26
   0 -14  -7 101.013 49.6597   3
   0 -14  -7 43.7640 38.7236   4
   0 -14   7 80.0551 41.9681   2
   0  14  -7 116.210 20.1054  18
   0  14  -8 483.421 31.4784  26
   0  14  -8 381.785 27.0584  18
   0 -14  -8 466.969 61.0251   3
   0 -14  -8 460.707 48.1296   4
   0 -14   8 497.818 52.2752   2
   0  14  -9 44.0768 25.9093  26
   0 -14  -9 11.1133 21.4378  11
   0  14  -9 31.0673 26.9621  23
   0  14  -9 24.4924 22.3044  18
   0 -14   9 37.5835 42.3470   2
   0 -14  -9 6.40286 61.8233   3
   0  14 -10 232.251 30.9030  23
   0 -14 -10 211.467 25.2540  11
   0  14 -10 191.866 29.5669  26
   0 -14 -10 186.770 62.5747   3
   0 -14  10 270.875 55.5776   2
   0  14 -11 1045.26 51.4208  23
   0 -14 -11 1003.60 48.6061  11
   0  14 -11 1015.53 49.0882  26
   0 -14 -11 988.941 81.1204   3
   0 -14  11 1005.72 73.4965   2
   0  14 -12 25.6507 28.4576  26
   0 -14 -12 17.3822 26.7277  11
   0  14 -12 59.1787 33.9036  23
   0  14 -12 43.3731 28.0993  18
   0 -14 -12 51.7607 32.4944  17
   0 -14  12 68.2748 54.1068   2
   0  14 -13 66.1527 30.1201  26
   0 -14 -13 88.0386 32.9107  11
   0  14 -13 54.7476 36.5041  23
   0  14 -13 141.059 29.0832  18
   0 -14 -13 48.0406 35.5406  17
   0 -14  13 56.1802 57.5702   2
   0  14 -14 1006.32 51.4972  26
   0 -14 -14 948.254 53.7562  11
   0  14 -14 1071.99 56.9248  23
   0 -14 -14 1057.71 56.1001  17
   0  14 -14 1073.52 53.4880  18
   0 -14  14 1032.16 81.4799   2
   0  14 -15 0.42041 29.1443  26
   0  14 -15 30.2966 39.2608  23
   0 -14  15 31.2365 62.2870   2
   0  14 -15 23.3365 32.6737  18
   0 -14 -15 29.4686 37.7905  17
   0 -14 -15-22.5594 36.3052  11
   0  14 -15 9.64714 28.1804  12
   0  14 -16 20.6662 37.2539  23
   0 -14 -16 19.9596 38.7254  17
   0  14 -16 21.0811 35.2645  18
   0 -14 -16 15.0685 38.8027  11
   0  14 -16 63.9498 29.8563  12
   0 -14  16 61.1677 61.3939   2
   0 -14 -17 67.3345 39.0426  17
   0  14 -17 17.0595 38.1777  18
   0  14 -17 19.2954 31.8536  12
   0 -14 -17 44.3434 40.2626  11
   0 -14  17 76.6262 69.3144   2
   0  14 -18 559.088 44.9548  18
   0 -14 -18 522.347 45.5586  17
   0  14 -18 555.559 39.3906  12
   0 -14 -18 443.731 45.7553  11
   0 -14  18 651.636 77.4252   2
   0  14 -19 73.7275 38.6346  18
   0 -14 -19-4.28088 38.8224  17
   0 -14 -19 44.4884 39.6729  11
   0 -14 -19 25.2662 42.4311  10
   0  14 -19-17.3398 30.6079  12
   0 -14  19 19.4691 61.6638   2
   0  14 -20 623.953 44.1487  18
   0 -14 -20 592.321 45.0980  17
   0 -14 -20 538.196 46.6565  11
   0 -14 -20 626.284 49.1637  10
   0  14 -20 609.583 38.8653  12
   0  14 -21 121.187 33.0408  18
   0 -14 -21 55.2567 32.9846  17
   0 -14 -21 57.0262 36.8038  11
   0  14 -21 68.9898 26.3246  13
   0 -14 -21 44.5737 40.8951  10
   0 -14 -22 927.742 45.8397  17
   0  14 -22 895.961 46.3151  18
   0 -14 -22 931.028 49.7325  10
   0 -14 -22 889.059 49.2587  11
   0  14 -22 753.172 39.0714  13
   0  14 -23 9.71730 25.5987  18
   0  14 -23 12.0745 22.5363   8
   0 -14 -23 6.20830 30.8638  10
   0 -14 -24 71.8597 26.5338  10
   0  14 -24 31.3128 18.2906   8
   0 -14 -25 215.299 23.0598  10
   0  14 -25 238.249 16.5416   8
   0 -15   0-10.4232 44.8583   3
   0 -15   0 15.8013 28.4973   2
   0 -15  -1 992.025 52.7303   2
   0 -15  -1 1020.54 64.7978   3
   0 -15   1 1044.86 54.2742   2
   0 -15  -2 12400.9 463.483   2
   0 -15   2 12294.6 464.506   2
   0 -15  -2 12778.5 465.693   4
   0 -15  -2 13143.1 470.324   3
   0 -15  -3 2656.85 113.519   4
   0 -15   3 2627.51 112.320   2
   0 -15  -3 2960.87 121.644   3
   0  15  -3 2738.76 105.164  26
   0 -15  -4 7866.34 297.960   3
   0 -15  -4 7878.55 292.082   4
   0 -15   4 7242.68 290.535   2
   0  15  -4 7713.13 283.778  26
   0  15  -4 7818.47 282.892  24
   0 -15  -5 4931.17 195.511   4
   0 -15   5 4713.19 193.610   2
   0 -15  -5 5271.14 203.447   3
   0  15  -5 5051.13 185.732  26
   0  15  -6 125.846 24.7131  26
   0 -15   6 150.823 39.7878   2
   0 -15  -6 176.948 43.4341   4
   0 -15  -6 223.358 53.2004   3
   0  15  -6 127.016 19.7691  18
   0  15  -7 172.795 27.3015  26
   0 -15   7 224.432 44.4763   2
   0 -15  -7 202.389 58.7744   3
   0 -15  -7 238.204 46.2491   4
   0  15  -7 191.720 22.2655  18
   0  15  -8 4157.56 158.312  26
   0  15  -8 4184.36 156.724  18
   0 -15   8 4046.45 172.175   2
   0 -15  -8 4322.55 172.563   4
   0 -15  -8 4493.19 181.179   3
   0  15  -9 94.1813 28.1138  26
   0 -15  -9 86.9146 23.3517  11
   0  15  -9 65.0354 28.8646  23
   0  15  -9 65.1966 23.5087  18
   0 -15  -9 66.3115 64.4813   3
   0 -15   9 65.2712 48.4424   2
   0  15 -10 9055.69 329.582  26
   0 -15 -10 8976.04 328.477  11
   0  15 -10 9100.48 329.660  23
   0  15 -10 8766.74 328.132  18
   0 -15 -10 8870.30 352.256   3
   0 -15  10 8881.55 344.371   2
   0  15 -11 2777.62 115.539  23
   0 -15 -11 2980.10 113.326  11
   0  15 -11 2869.43 114.235  26
   0 -15  11 3140.36 134.869   2
   0 -15 -11 3011.97 145.689   3
   0  15 -12 214.965 32.6038  26
   0 -15 -12 163.345 29.9151  11
   0  15 -12 210.646 34.8837  23
   0 -15 -12 164.510 36.9923  17
   0 -15  12 132.833 61.4608   2
   0  15 -13 20.4603 30.4823  26
   0 -15 -13 31.2676 30.3398  11
   0  15 -13 30.4223 36.4128  23
   0 -15 -13 28.4363 36.9196  17
   0  15 -13 29.3545 31.0430  18
   0 -15  13 37.8004 57.4218   2
   0  15 -14 28.5920 30.6050  26
   0 -15 -14 0.95117 33.4150  11
   0  15 -14 27.5488 38.5949  23
   0  15 -14-7.76991 32.0482  18
   0 -15 -14 39.9456 37.8382  17
   0 -15  14 14.4408 59.5781   2
   0  15 -15 540.001 38.7943  26
   0 -15 -15 577.725 43.6933  11
   0  15 -15 503.823 39.4440  12
   0  15 -15 529.161 46.9893  23
   0  15 -15 528.567 42.8193  18
   0 -15 -15 592.183 47.0705  17
   0 -15  15 558.890 75.9862   2
   0  15 -16 1249.58 59.2573  26
   0 -15 -16 1036.47 58.1474  25
   0  15 -16 1302.64 63.4933  23
   0  15 -16 1401.82 62.0906  18
   0 -15 -16 1387.83 65.6814  17
   0 -15  16 1372.46 95.1120   2
   0  15 -16 1248.65 59.9400  12
   0 -15 -16 1156.50 63.4112  11
   0  15 -17 366.096 40.9528  18
   0 -15 -17 441.621 44.5441  17
   0 -15  17 359.719 72.1735   2
   0  15 -17 359.500 35.5807  12
   0 -15 -17 384.836 42.0758  11
   0  15 -18 347.068 40.4535  18
   0 -15 -18 286.838 41.7226  17
   0 -15  18 295.127 69.2494   2
   0 -15 -18 296.675 41.5127  11
   0  15 -18 344.809 33.6577  12
   0 -15 -19 525.765 45.0670  17
   0  15 -19 629.086 46.3614  18
   0 -15  19 480.275 68.2711   2
   0  15 -19 562.482 38.0052  12
   0 -15 -19 627.266 45.9946  11
   0 -15 -20 66.9546 38.9020  10
   0  15 -20 35.3825 27.0518  12
   0 -15 -20 67.4585 36.4707  11
   0 -15 -20 104.822 36.1698  17
   0  15 -20 110.304 36.0179  18
   0  15 -21 486.777 35.1765  13
   0 -15 -21 556.940 45.0363  10
   0  15 -21 589.982 40.6680  18
   0 -15 -21 632.887 39.7386  17
   0 -15 -22 859.747 37.1551  10
   0 -15 -22 820.494 29.9685  17
   0  15 -22 799.759 34.5723  18
   0 -15 -23 53.3314 28.4397  10
   0  15 -23 36.5935 19.9159   8
   0 -15 -23-5.32768 5.99231  17
   0  15 -23 58.9875 24.5855  18
   0  15 -24 535.718 26.5721   8
   0  15 -24 478.454 28.3446  18
   0  15 -25 10.4933 9.50468   8
   0 -15 -25 23.4424 17.8715  10
   0 -16   0 11111.3 393.104   3
   0 -16   0 10050.8 385.672   2
   0  16   0 10376.3 378.985  24
   0 -16   1 149.109 33.1450   2
   0 -16  -1 181.981 32.6974   2
   0 -16  -1 240.058 49.8198   3
   0  16  -1 233.977 23.3039  24
   0 -16  -2 9479.04 363.428   3
   0 -16   2 9164.04 357.717   2
   0 -16  -2 9376.41 358.514   4
   0  16  -2 10107.3 350.346  24
   0  16  -2 9266.06 351.438  26
   0 -16  -3 45.4678 52.4758   3
   0 -16  -3-17.8662 36.9198   4
   0 -16   3-23.7549 33.0011   2
   0  16  -3-9.09198 24.6125  26
   0  16  -3-1.47632 21.5579  24
   0  16  -4 5184.89 195.598  24
   0  16  -4 5054.67 196.500  26
   0 -16  -4 5699.71 214.386   3
   0 -16  -4 5357.92 206.221   4
   0 -16   4 5141.44 204.185   2
   0  16  -4 5444.05 194.400  18
   0  16  -5 52.8861 25.3034  26
   0 -16  -5 25.3987 48.7008   3
   0 -16  -5 27.4717 40.6638   4
   0 -16   5 56.6802 37.2259   2
   0  16  -5 57.0443 20.0599  18
   0  16  -6 11472.5 412.724  26
   0 -16   6 10682.4 421.230   2
   0 -16  -6 11351.1 423.089   4
   0 -16  -6 11708.5 430.437   3
   0  16  -6 11229.6 410.867  18
   0  16  -7 3.20166 26.8272  26
   0 -16   7-6.95933 40.4606   2
   0 -16  -7-80.0214 61.6775   3
   0 -16  -7-6.02180 45.5534   4
   0  16  -7 18.8962 22.5608  18
   0  16  -8 2966.08 110.254  26
   0  16  -8 2789.27 108.005  18
   0 -16   8 2678.73 122.947   2
   0 -16  -8 2600.62 134.691   3
   0 -16  -8 2720.14 125.430   4
   0  16  -9 25.8844 30.5958  26
   0  16  -9 57.9879 31.6464  23
   0  16  -9 55.8749 26.0498  18
   0 -16  -9-25.6817 65.8535   3
   0 -16   9 23.0641 49.6858   2
   0  16 -10 125.120 32.0958  26
   0 -16 -10 65.3116 25.2530  11
   0  16 -10 98.3342 34.4405  23
   0  16 -10 81.7420 26.5155  18
   0 -16  10 55.3521 48.2118   2
   0 -16 -10 92.9336 69.7451   3
   0  16 -11 796.315 48.0072  23
   0 -16 -11 750.542 41.4941  11
   0  16 -11 741.639 44.9392  26
   0 -16 -11 752.381 85.4070   3
   0 -16  11 706.039 67.0778   2
   0  16 -12 782.597 46.2240  26
   0 -16 -12 745.068 43.0394  11
   0  16 -12 703.109 47.4065  23
   0 -16 -12 785.038 50.4795  17
   0 -16  12 829.670 73.8912   2
   0  16 -13-2.79812 32.8518  26
   0 -16 -13-11.1398 30.4370  11
   0  16 -13 41.1311 39.2008  23
   0  16 -13 35.6471 32.6020  18
   0 -16 -13-68.3241 41.4151  17
   0 -16  13-32.9348 59.3858   2
   0  16 -14 6430.67 246.463  26
   0 -16 -14 6397.92 245.329  11
   0  16 -14 6805.63 247.731  23
   0 -16 -14 6833.47 248.881  17
   0  16 -14 6663.91 245.891  18
   0 -16  14 6398.02 267.823   2
   0  16 -15 383.589 39.3947  26
   0 -16 -15 384.551 39.9264  11
   0  16 -15 371.978 34.8451  12
   0  16 -15 402.050 43.7542  23
   0  16 -15 459.762 39.9125  18
   0 -16 -15 365.171 46.4911  17
   0 -16  15 307.298 65.1902   2
   0 -16 -16 655.452 46.4074  11
   0  16 -16 702.193 41.7857  12
   0 -16 -16 587.190 44.3122  25
   0  16 -16 751.056 44.0702  26
   0  16 -16 753.579 49.0767  18
   0 -16 -16 725.170 51.1352  17
   0 -16  16 522.852 73.3663   2
   0  16 -17 30.3063 38.4464  18
   0 -16 -17 50.8992 39.9255  17
   0 -16  17 37.8677 62.5455   2
   0  16 -17-1.62309 28.6457  12
   0 -16 -17 4.27538 35.8772  11
   0 -16 -17 63.5028 41.1428  10
   0  16 -18 282.819 40.3145  18
   0 -16 -18 281.101 41.0037  17
   0 -16  18 336.341 64.2546   2
   0 -16 -18 295.355 43.8631  10
   0  16 -18 298.206 31.1398  12
   0 -16 -18 291.640 38.3015  11
   0  16 -19-33.4869 26.0315  12
   0  16 -19 26.0678 36.2275  18
   0 -16 -20 664.344 43.9397  17
   0  16 -20 677.694 43.6442  18
   0  16 -21 101.268 24.6694  13
   0  16 -21 112.945 31.8036  18
   0 -16 -21 132.637 28.3875  17
   0 -16 -22 663.168 33.8391  10
   0 -16 -22 715.325 26.7852  17
   0  16 -22 736.872 32.1231  18
   0 -16 -23 251.557 28.3830  10
   0  16 -23 197.520 18.9470   8
   0  16 -23 210.622 25.1083  18
   0 -16 -24 27.5411 20.7712  10
   0  16 -24 15.4917 16.9498  18
   0  16 -24 16.5518 11.8056   8
   0 -17   0-20.3686 52.2461   3
   0 -17   0-23.5475 29.7964   2
   0  17   0-15.7263 23.5947  24
   0 -17  -1 333.169 41.2749   4
   0 -17   1 371.436 55.8652   3
   0 -17   1 402.827 39.2181   2
   0 -17  -1 318.231 37.0218   2
   0 -17  -1 444.727 53.8133   3
   0  17   1 424.516 28.4119  24
   0  17  -1 416.975 28.0767  24
   0 -17  -2 18023.8 667.734   4
   0 -17   2 17648.7 666.710   2
   0 -17  -2 19582.4 675.042   3
   0  17  -2 18497.1 660.470  26
   0  17  -2 18175.9 658.920  24
   0  17   2 17848.8 658.413  24
   0  17  -3 13.3770 26.1863  26
   0  17  -3 28.1770 26.1673  24
   0  17   3-0.55347 21.3330  24
   0 -17  -3-40.9672 38.7895   4
   0 -17   3 26.6811 35.9906   2
   0 -17  -3 58.5090 48.9127   3
   0  17  -3 24.7250 18.7860  18
   0  17   4 2587.56 99.6210  24
   0  17  -4 2673.84 103.492  26
   0 -17  -4 2691.90 122.354   3
   0 -17  -4 2468.04 113.892   4
   0 -17   4 2503.03 112.338   2
   0  17  -4 2660.09 99.6847  18
   0  17  -5 273.651 30.8880  26
   0 -17  -5 292.392 47.1629   4
   0 -17   5 352.291 45.4542   2
   0 -17  -5 353.911 60.0434   3
   0  17  -5 324.208 25.6816  18
   0 -17   6 1108.25 70.6251   2
   0 -17  -6 1270.29 85.0799   3
   0 -17  -6 1077.67 71.2700   4
   0  17  -6 1234.16 53.1835  18
   0  17  -7 436.918 35.0492  26
   0  17  -7 462.612 30.0365  18
   0 -17  -7 529.807 70.2126   3
   0 -17   7 426.303 51.9762   2
   0 -17  -7 407.948 52.5790   4
   0  17  -8 50.6156 29.9750  26
   0  17  -8 56.2356 25.8394  18
   0 -17  -8 21.7039 67.9506   3
   0 -17   8 98.1099 47.7097   2
   0 -17  -8 90.2476 51.0138   4
   0  17  -8 22.7046 30.1412  23
   0  17  -9 113.534 30.6501  26
   0  17  -9 125.666 29.3143  18
   0 -17  -9 117.271 68.3957   3
   0 -17   9 96.0848 46.7977   2
   0  17  -9 124.848 34.3166  23
   0  17 -10 961.083 51.4381  26
   0  17 -10 876.353 46.8378  18
   0 -17  10 952.402 71.6815   2
   0 -17 -10 901.287 84.6550   3
   0  17 -10 917.671 51.6923  23
   0  17 -11-19.8959 31.6768  26
   0  17 -11-19.2073 31.0825  18
   0 -17  11 52.0758 57.0605   2
   0 -17 -11-2.09923 68.6360   3
   0  17 -11 24.8416 36.9917  23
   0  17 -12 50.6772 32.4167  26
   0 -17 -12 65.3617 39.8513  17
   0 -17  12 71.6282 60.3046   2
   0  17 -12 101.544 39.8272  23
   0  17 -13 677.595 45.4294  26
   0 -17 -13 629.762 50.9327  17
   0 -17  13 696.926 71.3032   2
   0  17 -13 672.894 50.1639  23
   0  17 -14 95.0270 36.0757  26
   0  17 -14 96.7991 40.4869  23
   0  17 -14 163.208 34.8490  18
   0 -17 -14 112.468 42.0136  17
   0 -17  14 104.114 64.7843   2
   0  17 -15 339.337 38.8725  26
   0  17 -15 436.438 35.8393  12
   0  17 -15 487.100 44.4789  23
   0  17 -15 459.337 40.6948  18
   0 -17 -15 381.989 46.1000  17
   0 -17  15 523.775 67.0378   2
   0 -17 -16 119.265 43.0624  10
   0  17 -16 35.1559 29.1720  12
   0 -17 -16 15.5711 32.1179  25
   0  17 -16 67.3565 33.1688  26
   0 -17 -16 93.0745 40.4471  17
   0  17 -16 36.0115 40.1891  18
   0 -17  16 99.3672 63.2868   2
   0  17 -17-1.11957 27.4444  12
   0 -17 -17 25.3208 40.7248  10
   0 -17 -17 45.5301 29.2511  25
   0 -17 -17 58.1357 39.5318  17
   0  17 -17-20.4829 38.8881  18
   0 -17  17-45.3389 56.4994   2
   0 -17 -18 784.188 52.0421  10
   0  17 -18 832.040 50.4218  18
   0 -17 -18 808.223 51.2069  17
   0 -17 -19 41.2374 38.5417  10
   0  17 -19 19.6211 36.0892  18
   0 -17 -19 38.9521 33.9176  17
   0  17 -20 51.3278 31.7059  18
   0 -17 -20 83.8665 30.5985  17
   0  17 -21 40.7775 21.8225  13
   0 -17 -21 5.40890 25.4276  17
   0  17 -21 23.5323 29.1387  18
   0  17 -22 444.059 26.0522   8
   0  17 -22 509.123 32.7412  18
   0  17 -23 52.9203 13.3214   8
   0  17 -23 42.8570 19.8982  18
   0  17 -24 330.571 19.8759  18
   0 -17 -24 392.769 22.7198  10
   0 -18   0 10142.3 386.135   3
   0  18   0 10087.2 368.771  24
   0 -18   1 1029.52 62.6848   2
   0 -18  -1 1303.86 84.8049   3
   0 -18  -1 1187.85 67.1186   4
   0 -18   1 1416.20 77.4707   3
   0  18  -1 1240.25 54.1711  24
   0  18   1 1269.81 52.4904  24
   0  18   1 1077.32 54.6232  26
   0 -18   2 81.0474 35.6766   2
   0 -18  -2 88.4098 42.1921   4
   0 -18  -2 43.8932 55.6190   3
   0  18  -2 111.020 28.3924  26
   0  18   2 83.8995 23.8372  24
   0  18  -2 89.5053 27.2457  24
   0  18   3 497.136 31.1115  24
   0  18  -3 488.604 36.4425  26
   0 -18   3 547.411 47.4279   2
   0 -18  -3 560.019 51.1286   4
   0 -18  -3 553.930 65.1890   3
   0  18  -3 529.343 29.9366  18
   0  18  -4 1026.03 50.2878  26
   0  18   4 931.963 44.0841  24
   0 -18  -4 1119.59 81.8689   3
   0 -18  -4 1014.04 65.0988   4
   0 -18   4 927.016 61.4762   2
   0  18  -4 912.777 43.0017  18
   0  18  -5 1019.66 50.6411  26
   0 -18  -5 868.699 64.4296   4
   0 -18  -5 937.006 77.1617   3
   0 -18   5 875.679 61.7473   2
   0  18  -5 938.407 43.7463  18
   0  18  -6 975.000 50.1860  26
   0 -18   6 895.319 61.4162   2
   0 -18  -6 985.043 82.2756   3
   0  18  -6 949.074 43.8453  18
   0  18  -7 231.928 32.3583  26
   0 -18   7 188.050 47.6473   2
   0 -18  -7 181.726 69.8390   3
   0 -18  -7 207.085 53.1612   4
   0  18  -7 241.169 26.8634  18
   0  18  -8 123.398 33.5465  26
   0  18  -8 111.089 28.5017  18
   0 -18  -8 152.742 64.1402   3
   0 -18   8 109.881 48.3802   2
   0  18  -9 254.628 37.4660  26
   0  18  -9 272.526 30.8382  18
   0 -18  -9 410.210 76.5440   3
   0 -18   9 299.497 56.1404   2
   0  18  -9 284.274 38.2849  23
   0  18 -10 526.735 43.5449  26
   0  18 -10 715.679 41.5462  18
   0 -18 -10 794.505 82.8041   3
   0 -18  10 689.707 65.8652   2
   0  18 -10 679.797 47.2726  23
   0  18 -11 37.3216 36.4153  26
   0  18 -11 44.0308 34.1447  18
   0 -18 -11-30.0624 76.0467   3
   0 -18  11 25.2002 55.2167   2
   0  18 -11 56.5675 35.2241  23
   0  18 -12 994.177 52.7159  26
   0  18 -12 938.596 52.1153  18
   0 -18 -12 956.367 57.5682  17
   0 -18  12 826.061 74.4942   2
   0  18 -12 903.944 53.6922  23
   0  18 -13 186.355 38.1192  26
   0  18 -13 168.572 42.8232  23
   0 -18 -13 172.621 41.9234  17
   0 -18  13 138.761 61.1430   2
   0  18 -14 964.081 53.5549  26
   0 -18 -14 988.082 56.2976  10
   0  18 -14 998.688 57.4075  23
   0 -18 -14 920.748 57.9630  17
   0 -18  14 786.505 78.2811   2
   0 -18 -15-1.82719 34.5019  25
   0  18 -15 26.5004 34.4288  26
   0 -18 -15-3.33018 38.4491  10
   0  18 -15 0.48698 40.6715  23
   0 -18 -15-13.0099 39.9840  17
   0  18 -15 43.5930 38.6333  18
   0 -18  15 31.8085 55.7956   2
   0 -18 -16 43.0370 39.0766  10
   0  18 -16 33.6128 31.7631  26
   0 -18 -16 43.8729 32.6768  25
   0 -18 -16 41.4997 37.8616  17
   0  18 -16-23.9185 37.1278  18
   0 -18  16 75.4744 58.7763   2
   0  18 -17 79.6606 37.5949  18
   0 -18 -17 72.7675 37.6474  17
   0 -18 -17 78.1153 37.7283  10
   0  18 -17 81.3070 30.1271  26
   0 -18 -17 52.0298 29.6922  25
   0 -18 -18 5.98837 36.6906  10
   0  18 -18 30.0247 35.9968  18
   0 -18 -18 17.5396 35.3431  17
   0 -18 -19 9.90786 35.6294  10
   0  18 -19 43.7252 34.0685  18
   0 -18 -19 32.1617 31.3025  17
   0 -18 -20 160.742 33.0317  10
   0  18 -20 179.019 32.2454  18
   0 -18 -20 184.474 29.2715  17
   0 -18 -21 18.8788 28.6614  10
   0  18 -21 73.9128 19.1126  13
   0 -18 -21 108.167 21.5466  17
   0  18 -21 26.8495 27.3777  18
   0  18 -22 1236.79 47.0434  18
   0  18 -22 944.954 41.1871   8
   0  18 -23 53.9009 18.7927  18
   0 -19   0 56.4374 41.5659   4
   0 -19   0-3.07313 53.4061   3
   0  19   0-14.5076 24.7230  24
   0 -19  -1 773.975 58.1371   4
   0 -19  -1 927.649 76.6553   3
   0 -19   1 906.242 74.2102   3
   0  19  -1 784.021 42.7073  24
   0  19   1 739.875 47.1552  26
   0  19   1 838.990 42.4016  24
   0 -19   2 2968.33 135.688   3
   0 -19  -2 2986.25 138.551   3
   0 -19  -2 2763.64 124.037   4
   0  19   2 2975.39 110.169  24
   0  19   2 2664.60 112.709  26
   0  19  -2 2844.14 113.511  26
   0  19   3 39.9619 24.4545  24
   0  19  -3 47.4750 32.1609  26
   0 -19   3 76.8106 39.6264   2
   0 -19  -3 178.253 63.4279   3
   0 -19  -3 63.9643 44.8845   4
   0  19  -3 85.8779 21.7868  18
   0  19  -4 6658.41 241.547  26
   0  19   4 6534.01 238.759  24
   0 -19   4 6083.39 250.404   2
   0 -19  -4 6803.37 264.433   3
   0 -19  -4 6060.17 252.358   4
   0  19  -4 6481.88 238.206  18
   0  19  -5 82.8769 34.6666  26
   0 -19   5 49.8015 43.1072   2
   0 -19  -5 33.6277 46.3365   4
   0 -19  -5 65.6795 62.7876   3
   0  19  -5 25.4608 24.2366  18
   0  19  -6 28.6982 33.2417  26
   0 -19   6 76.3254 45.5992   2
   0 -19  -6 83.5481 48.5331   4
   0 -19  -6-27.6079 60.8347   3
   0  19  -6 34.3708 26.2280  18
   0  19  -7 610.138 44.8054  26
   0 -19   7 574.684 56.7862   2
   0 -19  -7 490.874 60.2666   4
   0 -19  -7 712.958 80.0238   3
   0  19  -7 619.168 36.4713  18
   0  19  -8 98.7862 34.0299  26
   0  19  -8 128.149 28.7413  18
   0 -19  -8 85.8035 70.4547   3
   0 -19   8 124.521 52.6397   2
   0  19  -9 769.750 48.6841  26
   0  19  -9 690.689 44.6446  18
   0 -19  -9 776.139 85.3561   3
   0 -19   9 815.146 65.0572   2
   0  19  -9 793.362 49.9418  23
   0  19 -10 275.244 39.6089  26
   0  19 -10 265.507 41.6340  23
   0  19 -10 264.799 35.4137  18
   0 -19  10 208.683 56.5320   2
   0 -19 -10 337.029 78.9098   3
   0  19 -11 1618.70 72.6285  26
   0 -19 -11 1512.59 71.6716  10
   0  19 -11 1630.30 75.7812  23
   0  19 -11 1646.83 71.0403  18
   0 -19 -11 1703.48 76.4022  17
   0 -19  11 1476.33 91.4842   2
   0 -19 -11 1597.85 104.337   3
   0  19 -12 1090.37 61.6315  26
   0 -19 -12 1330.77 61.9830  10
   0  19 -12 1206.25 64.5935  23
   0 -19 -12 1320.83 65.8746  17
   0  19 -12 1257.12 61.3191  18
   0 -19  12 1005.48 80.5975   2
   0  19 -13-6.08495 36.6833  26
   0 -19 -13 14.0758 36.2668  10
   0  19 -13-9.72164 41.5078  23
   0  19 -13 8.04857 35.0902  18
   0 -19 -13 72.8867 42.3842  17
   0 -19  13-24.9911 57.9506   2
   0  19 -14 401.126 39.3040  26
   0 -19 -14 414.081 40.7157  10
   0  19 -14 393.481 46.2730  23
   0 -19 -14 404.338 46.0251  17
   0 -19  14 269.565 61.7161   2
   0 -19 -15 727.459 48.4083  25
   0  19 -15 746.445 48.1197  26
   0 -19 -15 901.291 53.1240  10
   0  19 -15 909.854 55.0544  23
   0 -19 -15 889.520 53.7786  17
   0 -19  15 900.297 74.4976   2
   0  19 -16 204.888 40.1465  18
   0 -19 -16 170.656 38.4489  17
   0 -19 -16 163.932 38.8979  10
   0  19 -16 207.153 33.6805  26
   0 -19 -16 169.231 33.4497  25
   0 -19 -17 23.7303 35.0680  17
   0  19 -17 9.93379 36.7238  18
   0 -19 -17 53.9927 36.1228  10
   0  19 -17-8.09050 27.8127  26
   0 -19 -17 37.4150 28.6361  25
   0  19 -18 353.965 38.6436  18
   0 -19 -18 309.888 35.4634  17
   0 -19 -18 402.632 39.0247  10
   0 -19 -19 40.9001 28.2649  17
   0  19 -19 50.1067 31.7034  18
   0 -19 -19 45.0042 32.5126  10
   0 -19 -20 4.93810 22.8869  17
   0  19 -20 13.8000 28.2758  18
   0 -19 -20 18.1122 29.4228  10
   0  19 -21 215.082 26.1251  18
   0  19 -21 161.350 14.8552   8
   0 -19 -21 189.417 25.7769  10
   0  19 -22 141.986 21.2033  18
   0  19 -22 116.549 11.0302   8
   0  19 -23 9.58832 14.3337  18
   0 -19 -23 25.9787 14.6620  10
   0 -20   0 933.698 81.2841   3
   0 -20  -1 107.395 62.3804   3
   0 -20   1 152.440 64.3731   3
   0  20   1 108.167 36.3274  26
   0  20   1 150.053 29.7273  24
   0 -20   2 357.449 64.4261   3
   0 -20  -2 345.113 67.0770   3
   0  20  -2 341.854 38.7585  26
   0  20   2 288.018 31.5996  24
   0  20   2 315.554 37.6001  26
   0 -20  -3 3856.85 163.000   3
   0 -20   3 3502.31 159.428   3
   0  20   3 3377.24 134.270  24
   0  20   3 3379.99 138.342  26
   0  20  -3 3951.28 139.280  26
   0  20   4-18.8490 32.0910  26
   0  20   4-3.09265 25.7483  24
   0  20  -4 21.6159 35.5299  26
   0 -20  -4-1.83403 64.6210   3
   0  20  -4 15.2862 24.0395  18
   0  20  -5 734.605 49.2760  26
   0  20  -5 715.530 39.6291  18
   0  20  -6 67.8245 36.9349  26
   0 -20  -6 29.1418 69.1513   3
   0 -20   6 88.0755 45.9968   2
   0  20  -6 71.6285 25.9880  18
   0  20  -7 121.995 37.5593  26
   0 -20  -7 106.458 71.3374   3
   0 -20   7 51.4323 48.8230   2
   0  20  -7 101.000 29.1235  18
   0  20  -8 545.326 45.5254  26
   0  20  -8 524.241 39.0673  18
   0 -20   8 466.417 59.1599   2
   0 -20  -8 613.395 82.1090   3
   0  20  -9 1944.06 84.4224  26
   0 -20  -9 2017.34 81.0718  10
   0  20  -9 1957.59 82.3453  18
   0 -20  -9 2057.39 118.026   3
   0 -20   9 1808.37 99.7383   2
   0  20 -10 152.368 37.5591  26
   0 -20 -10 78.4967 32.2241  10
   0  20 -10 153.883 41.5952  23
   0  20 -10 162.100 35.2846  18
   0 -20 -10 62.4954 75.0422   3
   0 -20  10 125.878 52.1998   2
   0  20 -11 287.973 39.1333  26
   0 -20 -11 323.559 36.4806  10
   0  20 -11 333.609 42.6071  23
   0  20 -11 317.584 38.8041  18
   0 -20 -11 299.273 45.9043  17
   0 -20  11 374.272 57.9011   2
   0 -20 -11 432.993 80.0835   3
   0  20  12-12.1112 29.1099  26
   0  20 -12-0.93783 37.5089  26
   0 -20 -12 43.8767 33.2461  10
   0  20 -12 44.2214 42.1584  23
   0 -20 -12 11.7664 41.7292  17
   0  20 -12 46.8409 35.9422  18
   0 -20  12 9.53674 53.9249   2
   0  20 -13 336.985 40.1441  26
   0 -20 -13 369.663 38.3771  10
   0  20 -13 359.030 46.0395  23
   0  20 -13 336.769 41.6228  18
   0 -20 -13 409.123 44.9790  17
   0 -20  13 271.998 59.9909   2
   0  20 -14 149.661 34.9195  26
   0 -20 -14 82.7207 35.3849  10
   0  20 -14 78.9373 40.4113  23
   0 -20 -14 84.5735 41.0386  17
   0 -20  14 86.8670 50.5363   2
   0  20 -15 1572.13 71.3593  23
   0 -20 -15 1463.72 69.3462  17
   0 -20 -15 1400.43 66.7230  25
   0  20 -15 1500.95 66.4166  26
   0 -20 -15 1402.86 67.9955  10
   0 -20 -16 66.4977 35.9633  17
   0 -20 -16 5.74437 30.7174  25
   0  20 -16 15.0909 29.5285  26
   0 -20 -16 34.4824 34.2245  10
   0  20 -17 28.8945 35.4612  18
   0 -20 -17 4.21632 31.7848  17
   0 -20 -17 37.0624 26.8207  25
   0  20 -17 21.7249 25.3997  26
   0 -20 -17 19.6432 32.9711  10
   0 -20 -18-11.9832 29.8915  17
   0  20 -18-18.5293 32.6127  18
   0 -20 -18 79.6863 31.5802  10
   0 -20 -19 67.4071 24.6136  17
   0  20 -19 74.4272 29.4853  18
   0 -20 -19 86.3139 28.4063  10
   0 -20 -20 129.401 16.6726  17
   0  20 -20 193.501 27.1408  18
   0 -20 -20 130.878 25.6230  10
   0  20 -21 912.233 40.6996  18
   0 -20 -21 840.789 39.8157  10
   0  20 -22 54.3259 16.6096  18
   0 -20 -22 68.2028 16.5133  10
   0 -21   0-39.4183 60.9621   3
   0 -21   1 1097.33 86.9053   3
   0 -21  -1 985.075 82.9850   3
   0  21   1 1096.79 58.4676  26
   0 -21   2 188.510 64.0210   3
   0 -21  -2 170.378 66.7293   3
   0  21   2 133.546 37.5384  26
   0  21  -2 186.806 39.1107  26
   0 -21  -3 1422.51 100.223   3
   0 -21   3 1389.30 93.5653   3
   0  21  -3 1419.42 67.3524  26
   0  21   3 1280.35 67.2044  26
   0  21  -4 45.1097 36.6087  26
   0  21   4 42.6693 38.1397  26
   0  21   4 65.6949 26.5273  24
   0 -21   4 85.6971 63.7299   3
   0 -21  -4 61.8651 66.1596   3
   0  21  -4 37.6730 24.6341  18
   0  21   5 213.460 39.4832  26
   0  21  -5 239.991 40.4133  26
   0  21  -5 222.736 27.8841  18
   0 -21  -5 331.550 73.4069   3
   0 -21   5 301.592 71.9523   3
   0  21  -6 32.9674 38.5454  26
   0  21   6-17.3338 35.1786  26
   0  21  -6 35.3310 26.9477  18
   0 -21  -6 54.9629 73.6580   3
   0  21  -6-27.0708 37.8605  23
   0  21   7 309.326 38.6461  26
   0  21  -7 360.659 43.8998  26
   0  21  -7 235.534 32.3273  18
   0  21  -7 312.814 39.2558  23
   0  21  -8 267.040 43.4068  26
   0  21   8 325.029 38.0568  26
   0  21  -8 317.901 34.5934  18
   0  21  -9 96.1784 40.7649  26
   0  21   9 178.518 35.3548  26
   0  21  -9 75.5269 32.6835  18
   0 -21  -9 45.2084 73.6408   3
   0  21 -10 766.524 50.3690  26
   0  21  10 682.839 44.7008  26
   0 -21 -10 711.093 42.2139  10
   0  21 -10 692.070 45.9094  18
   0 -21 -10 641.238 85.7627   3
   0  21 -11 411.519 45.0212  23
   0 -21 -11 403.218 35.9942  10
   0 -21 -11 356.385 45.5690  17
   0  21 -11 380.668 39.6527  18
   0  21 -11 323.294 41.0363  26
   0  21  11 289.078 35.2095  26
   0  21 -12 54.0624 42.5824  23
   0 -21 -12 11.0563 32.4255  10
   0  21 -12 13.3666 35.0016  18
   0 -21 -12 52.1907 42.7826  17
   0  21  12-35.2125 29.0077  26
   0  21 -12 65.8490 34.8397  26
   0  21 -13 591.310 48.2606  23
   0 -21 -13 520.009 40.0870  10
   0  21 -13 545.733 42.3934  18
   0 -21 -13 574.541 48.7488  17
   0  21 -13 471.904 42.5254  26
   0  21 -14 46.3951 41.2785  23
   0 -21 -14 22.0588 33.2345  10
   0 -21 -14-18.5740 36.1515  25
   0  21 -14-33.8528 34.5411  26
   0 -21 -14-12.0041 37.3449  17
   0  21 -14 31.8575 36.1788  18
   0 -21 -15 374.977 36.2976  10
   0  21 -15 353.239 35.3306  26
   0 -21 -15 311.225 37.1492  25
   0 -21 -15 412.977 39.7248  17
   0 -21 -16 186.641 32.6420  10
   0 -21 -16 202.752 30.5111  25
   0  21 -16 200.142 29.2595  26
   0 -21 -16 210.950 33.8983  17
   0 -21 -17 886.637 46.8168  10
   0 -21 -17 820.743 42.4804  25
   0 -21 -17 957.386 47.6790  17
   0  21 -18 503.947 36.1227  18
   0 -21 -18 454.088 32.4607  17
   0 -21 -18 470.279 33.4638  10
   0 -21 -19 213.233 22.6871  17
   0  21 -19 227.530 28.0249  18
   0 -21 -19 178.956 26.1636  10
   0  21 -20-21.5583 22.9239  18
   0 -21 -20-1.53083 18.9481  10
   0 -21  20 25.5970 12.9137  20
   0  21 -21 37.6689 18.0332  18
   0 -21 -21 14.0070 15.9264  10
   0 -22   0 3772.84 172.759   3
   0  22   1 274.851 41.9870  26
   0 -22  -1 323.744 74.2574   3
   0 -22   1 462.301 74.1357   3
   0  22   2 28.3526 39.8635  26
   0  22  -2 36.6197 37.7416  26
   0 -22   2 71.0383 66.1831   3
   0 -22  -2 9.77737 70.7663   3
   0  22  -3 220.832 43.7777  26
   0  22   3 296.854 40.5719  26
   0 -22   3 242.104 72.1649   3
   0 -22  -3 218.895 75.2248   3
   0  22   4 1361.02 67.8267  26
   0  22  -4 1488.42 67.9798  26
   0  22  -4 1305.75 58.8323  18
   0 -22  -4 1571.54 103.220   3
   0 -22   4 1258.69 96.1668   3
   0  22  -4 1466.61 66.8747  23
   0  22   5 1235.47 65.9686  26
   0  22  -5 1390.00 66.9382  26
   0  22  -5 1244.79 57.0676  18
   0 -22   5 1336.93 95.2128   3
   0 -22  -5 1431.32 101.681   3
   0  22  -5 1355.85 64.0650  23
   0  22  -6 222.352 44.1281  26
   0  22   6 101.258 38.6664  26
   0  22  -6 147.291 29.0815  18
   0 -22  -6 215.943 74.0748   3
   0 -22   6 130.131 70.6039   3
   0  22  -6 202.476 40.2961  23
   0  22  -7 3516.40 131.514  26
   0  22   7 3029.50 129.697  26
   0  22  -7 3224.90 126.344  18
   0 -22  -7 3141.17 161.908   3
   0  22  -7 3387.03 129.235  23
   0  22  -8 83.3142 40.4584  26
   0  22   8 63.5862 37.8422  26
   0 -22  -8-23.7855 73.2329   3
   0  22  -8 26.4498 30.2550  18
   0  22   9 26.5504 34.4718  26
   0  22  -9 15.5685 36.8604  26
   0 -22  -9 30.0370 72.4008   3
   0  22  -9 39.2602 31.7407  18
   0  22 -10-0.47353 39.2629  26
   0  22  10 1.79585 31.5336  26
   0  22 -10-42.5598 34.4069  18
   0 -22 -10-36.4724 68.8673   3
   0  22 -11-4.61033 41.3873  23
   0 -22 -11 30.2391 28.0895  10
   0 -22 -11-4.11807 41.8958  17
   0  22 -11 27.3770 34.0624  18
   0  22 -11 41.1797 38.1862  26
   0  22  11 6.56446 30.0445  26
   0  22 -12-21.2362 40.0177  23
   0 -22 -12 2.10215 28.5748  10
   0 -22 -12-13.7097 41.0637  17
   0  22 -12 28.9830 35.2661  18
   0  22 -12-27.6385 35.8848  26
   0  22  12-40.4873 27.4884  26
   0  22 -13 182.890 42.3060  23
   0 -22 -13 175.731 31.1244  10
   0  22 -13 136.552 35.4218  18
   0 -22 -13 161.101 40.3502  17
   0  22 -13 177.603 35.6329  26
   0 -22 -13 114.833 38.7242  25
   0  22 -14 288.481 41.1995  23
   0 -22 -14 290.452 32.5550  10
   0  22 -14 327.584 34.2234  26
   0 -22 -14 254.093 37.9403  25
   0 -22 -14 286.096 39.2397  17
   0  22 -14 265.454 37.9935  18
   0 -22 -15 1289.53 61.8120  10
   0 -22 -15 1333.04 63.4544  25
   0  22 -15 1490.36 63.0099  26
   0 -22 -15 1451.99 65.3150  17
   0  22 -15 1554.15 64.4827  18
   0 -22 -16-0.30129 26.8063  10
   0 -22 -16-39.8446 27.4663  25
   0  22 -16 37.3446 26.1747  26
   0 -22 -16 18.3950 29.7783  17
   0 -22 -17 38.2921 24.0110  10
   0 -22 -17 16.4273 22.3871  25
   0 -22 -17 41.4879 25.4122  17
   0 -22 -18 16.3008 21.4107  17
   0 -22 -18 7.92698 21.6690  10
   0  22 -19 206.274 24.7070  18
   0 -22 -19 200.365 19.7987  10
   0 -22  19 143.292 17.8418  20
   0  22 -20 32.2973 19.0492  18
   0  22 -20-6.11469 2.77715  13
   0 -22 -20 22.9525 14.2214  10
   0 -23   0 41.6408 71.2064   3
   0  23   1 191.542 43.3401  26
   0 -23  -1 142.395 70.3827   3
   0 -23   1 181.869 70.6247   3
   0  23   2 76.0136 41.6080  26
   0 -23   2 19.4029 68.4242   3
   0 -23  -2 60.7413 68.1413   3
   0  23  -3 147.320 43.0789  26
   0  23   3 139.317 41.2798  26
   0 -23  -3 178.589 75.6536   3
   0 -23   3 71.3872 65.2902   3
   0  23  -3 114.174 33.9947  23
   0  23  -4 406.457 46.8759  26
   0  23   4 308.346 43.9940  26
   0 -23  -4 346.624 78.3091   3
   0 -23   4 464.154 74.4395   3
   0  23  -4 384.684 39.3263  23
   0  23  -5 2038.46 84.7451  26
   0  23   5 1928.79 83.5833  26
   0  23  -5 1789.64 76.0799  18
   0 -23  -5 1736.54 113.317   3
   0 -23   5 1921.76 114.025   3
   0  23  -5 1913.33 83.0820  23
   0  23   6 97.4479 38.2164  26
   0  23  -6 29.2527 42.3084  26
   0  23  -6-24.3654 27.8673  18
   0 -23   6 100.998 64.7004   3
   0 -23  -6-40.3816 76.4131   3
   0  23  -6 23.6274 37.5685  23
   0  23   7 478.902 43.1055  26
   0  23  -7 436.987 47.0161  26
   0  23  -7 489.292 36.1493  18
   0 -23   7 393.607 71.5005   3
   0 -23  -7 346.928 78.9547   3
   0  23  -7 480.905 44.9194  23
   0  23   8 18.8344 36.1004  26
   0  23  -8-21.8622 40.4947  26
   0  23  -8 66.1321 30.4134  18
   0 -23   8 5.71075 62.0222   3
   0 -23  -8 27.6887 71.7403   3
   0  23  -8 83.2959 40.7923  23
   0  23   9 712.036 46.7694  26
   0  23  -9 913.438 52.6630  26
   0 -23   9 692.526 77.7326   3
   0 -23  -9 745.285 84.1878   3
   0  23  -9 800.988 45.4464  18
   0  23 -10 363.088 40.2805  26
   0  23  10 349.574 37.1561  26
   0  23 -10 402.112 37.3257  18
   0 -23 -10 461.790 46.2502  17
   0  23 -11 1636.50 70.6045  23
   0  23 -11 1493.63 68.5516  26
   0 -23 -11 1543.67 72.2501  17
   0  23 -11 1513.20 66.5922  18
   0  23 -12 804.709 51.9052  23
   0  23 -12 783.625 45.1479  18
   0 -23 -12 821.921 49.9818  17
   0  23  12 645.612 39.9111  26
   0  23 -12 728.924 47.3354  26
   0 -23 -12 765.312 50.5778  25
   0  23 -13 155.436 39.0638  23
   0 -23 -13 113.205 25.7297  10
   0  23 -13 142.083 32.9421  26
   0 -23 -13 259.015 37.2977  25
   0 -23 -13 170.976 37.7264  17
   0  23 -13 182.374 33.3411  18
   0 -23 -14 7.49546 24.0548  10
   0 -23 -14 5.30225 32.6074  25
   0  23 -14-12.5572 29.2001  26
   0 -23 -14 40.3922 32.5633  17
   0  23 -14 10.0460 31.0378  18
   0 -23 -15 52.5641 23.2362  10
   0  23 -15 72.0529 27.3951  26
   0 -23 -15 36.3166 28.2097  25
   0  23 -15 29.3251 29.7225  18
   0 -23 -15 52.3808 30.1018  17
   0 -23 -16 46.1385 21.9027  10
   0 -23 -16 95.8318 25.3442  25
   0 -23 -16 72.8695 26.7961  17
   0  23 -16 94.5982 28.4711  18
   0 -23 -17 622.778 33.6093  10
   0 -23 -17 729.247 33.4953  25
   0 -23 -17 728.281 35.2728  17
   0 -23 -18 11.2942 15.9392  10
   0 -23  19 23.4723 11.1050  20
   0  23 -19 5.65528 11.0925  13
   0 -24   0 1012.00 90.4294   3
   0  24   0 909.340 49.0303  23
   0  24   1 182.180 43.2129  26
   0 -24   1 298.481 71.2076   3
   0 -24  -1 171.275 69.6875   3
   0  24  -1 186.367 34.5066  23
   0  24   2 27.9668 41.1114  26
   0 -24  -2-35.0405 71.9516   3
   0  24  -2 52.0362 33.7633  23
   0  24   3 400.243 43.9854  26
   0  24  -3 343.369 47.5871  26
   0 -24  -3 371.677 76.0966   3
   0 -24   3 273.914 72.0693   3
   0  24  -3 361.976 40.1245  23
   0  24   4 592.812 47.3792  26
   0  24  -4 607.671 49.9260  26
   0 -24   4 477.024 75.2974   3
   0 -24  -4 433.015 78.1846   3
   0  24  -4 575.444 44.5918  23
   0  24   5 80.9097 38.0750  26
   0  24  -5 93.7499 43.3582  26
   0 -24   5 128.486 62.2894   3
   0 -24  -5 193.107 69.8532   3
   0  24  -5-7.70236 37.9202  23
   0  24   6 5.70439 37.4001  26
   0  24  -6 24.5551 41.1601  26
   0  24  -6 48.2537 25.8759  18
   0 -24  -6-40.1786 69.1554   3
   0 -24   6 131.788 66.3998   3
   0  24  -6 61.4058 36.7856  23
   0  24   7 343.709 39.5262  26
   0  24  -7 326.395 43.6774  26
   0  24  -7 235.949 30.0446  18
   0 -24   7 232.239 67.6913   3
   0 -24  -7 242.676 74.0169   3
   0  24  -7 296.276 41.2615  23
   0  24   8-11.2289 34.9743  26
   0  24  -8 11.6419 39.9060  26
   0  24  -8 6.69665 28.4177  18
   0 -24  -8-6.19710 65.9370   3
   0  24  -8 33.3501 36.9087  23
   0  24  -9 255.988 32.3172  18
   0  24   9 193.087 33.2353  26
   0  24  -9 223.379 40.9821  26
   0 -24 -10 174.667 42.0245  17
   0  24 -10 168.650 32.3752  18
   0  24  10 156.054 30.7607  26
   0  24 -10 258.804 37.9496  26
   0 -24 -11 335.364 40.9793  17
   0  24 -11 293.658 32.8527  18
   0 -24 -11 316.342 43.0351  25
   0  24  11 248.517 28.8058  26
   0  24 -11 335.225 37.4452  26
   0  24 -12-6.03345 30.8682  18
   0 -24 -12 61.2365 36.3280  17
   0  24 -12 45.0710 33.5356  26
   0 -24 -12-17.9484 35.9016  25
   0  24 -12-21.2247 37.7182  23
   0 -24 -13 818.262 47.3204  17
   0  24 -13 787.535 43.7942  18
   0 -24 -13 822.239 47.3845  25
   0  24 -13 834.090 45.2340  26
   0  24 -14-3.99617 28.4682  18
   0 -24 -14 22.8421 29.0413  17
   0  24 -14 30.7299 26.6078  26
   0 -24 -14 39.1508 28.2958  25
   0 -24 -15 397.552 30.7062  17
   0  24 -15 342.567 31.0408  18
   0  24 -15 318.589 26.9848  26
   0 -24 -15 343.067 29.0356  25
   0  24 -16 122.003 25.1234  18
   0 -24 -16 83.0191 21.6738  17
   0 -24 -16 96.9939 21.7673  25
   0 -24 -17 337.602 18.7994  17
   0  24 -17 88.8260 23.7110  18
   0  24 -18 20.5909 18.1436  18
   0 -24  18 16.7109 12.2141  20
   0  25   0-3.95296 39.8141  26
   0 -25   0 32.2260 67.6449   3
   0 -25   0 21.8739 28.0210  20
   0  25   0-19.0981 30.3716  23
   0  25   1 70.6063 43.0024  26
   0 -25  -1 99.6725 68.4701   3
   0 -25   1-53.9727 69.1687   3
   0  25   1 48.4940 30.0433  23
   0  25  -1 41.0837 32.4669  23
   0  25   2 140.767 40.5755  26
   0 -25   2 53.3507 64.0383   3
   0 -25  -2 20.4515 70.7625   3
   0  25   2 40.6610 27.4036  23
   0  25  -2 76.4922 32.7799  23
   0  25   3 3422.50 124.288  26
   0 -25   3 2880.24 119.587  25
   0  25  -3 3541.15 126.057  26
   0 -25  -3 2816.92 149.025   3
   0 -25   3 2869.35 147.958   3
   0  25  -3 3283.96 121.931  23
   0  25   3 2838.11 117.588  23
   0  25  -4 1015.67 56.9500  26
   0  25   4 821.957 52.7615  26
   0 -25  -4 892.418 85.6145   3
   0 -25   4 859.610 78.6643   3
   0  25  -4 859.982 50.2078  23
   0  25  -5 281.874 44.0232  26
   0  25   5 219.098 39.9124  26
   0  25  -5 252.292 36.7101  23
   0  25  -6 59.1843 39.4311  26
   0  25   6 28.8275 36.5120  26
   0  25  -6 55.1894 37.3017  23
   0  25  -7-4.89477 34.7614  23
   0  25   7 17.3938 34.5347  26
   0  25  -7 43.3908 40.6656  26
   0  25  -7 8.01379 24.3149  18
   0  25  -8 13.7270 35.2923  23
   0  25   8-18.5824 31.8438  26
   0  25  -8 67.9608 38.6107  26
   0  25  -8 0.61108 25.6733  18
   0  25  -9 403.001 40.1784  23
   0  25  -9 381.263 41.1641  26
   0  25   9 317.510 34.8966  26
   0 -25  -9 418.754 44.3992  17
   0  25  -9 383.484 32.1463  18
   0 -25 -10 647.951 48.1744  25
   0  25 -10 678.754 44.7172  26
   0  25  10 605.708 37.8520  26
   0  25 -10 687.256 38.8283  18
   0 -25 -10 690.874 46.5167  17
   0  25 -11 1090.04 51.1823  26
   0 -25 -11 1068.56 53.7020  25
   0  25 -11 977.932 47.6015  18
   0 -25 -11 1058.36 53.4209  17
   0  25 -12 256.922 35.9119  23
   0  25 -12 284.371 32.3595  26
   0 -25 -12 226.389 35.1697  25
   0 -25 -12 291.197 35.5950  17
   0  25 -12 246.871 29.8887  18
   0  25 -13 12.7297 27.4078  26
   0 -25 -13 34.0778 29.2297  25
   0  25 -13 49.0966 25.6784  18
   0 -25 -13-10.5504 28.2854  17
   0  25 -14 4.67573 23.3176  26
   0 -25 -14-18.0237 25.1017  25
   0 -25 -14 27.1974 25.5231  17
   0  25 -14-2.90073 23.5183  18
   0 -25 -15 137.589 23.2975  25
   0  25 -15 183.537 24.4835  18
   0 -25 -15 196.647 23.3817  17
   0 -25  16 118.004 18.3208  20
   0 -25 -16 93.4712 18.0102  25
   0 -25 -16 169.323 17.0959  17
   0  25 -16 179.553 21.3983  18
   0 -25  17 378.022 20.0566  20
   0  25 -17 364.174 22.8697  18
   0  26   0 518.127 44.9259  26
   0 -26   0 475.707 32.2455  20
   0  26   0 471.078 36.0085  23
   0  26   1 782.264 50.4511  26
   0 -26   1 680.484 42.9156  25
   0  26   1 661.459 39.8583  23
   0 -26   1 678.728 39.8616  20
   0  26  -1 668.586 41.5024  23
   0 -26   2 171.875 31.4194  25
   0  26   2 128.766 40.1196  26
   0  26   2 168.383 26.7603  23
   0  26  -2 179.132 33.1178  23
   0  26  -3 227.490 42.1222  26
   0  26   3 201.783 40.3277  26
   0 -26   3 133.957 27.7806  25
   0  26  -3 187.672 34.2198  23
   0  26   4 2.58196 36.5025  26
   0  26  -4 45.7110 40.4245  26
   0  26  -4 28.9804 33.2301  23
   0  26   5 210.599 36.5248  26
   0  26  -5 216.593 41.5221  26
   0  26  -5 167.907 34.5682  23
   0  26   6 141.891 34.1728  26
   0  26  -6 180.242 38.0915  26
   0  26  -6 222.769 34.9293  23
   0  26  -7 271.496 39.2628  26
   0  26   7 274.143 34.0351  26
   0  26  -7 250.805 38.3513  23
   0  26  -8 56.7047 34.5794  23
   0  26   8 69.5232 28.5690  26
   0  26  -8 50.2277 36.1083  26
   0 -26  -8 116.790 39.0638  25
   0 -26  -8 44.6460 37.8981  17
   0  26  -8 71.7065 23.4835  18
   0  26  -9 334.913 36.3011  23
   0  26   9 311.794 28.7416  26
   0  26  -9 431.892 37.0177  26
   0 -26  -9 369.937 39.1093  25
   0 -26  -9 365.457 40.6050  17
   0  26  -9 263.154 26.2700  18
   0  26 -10-30.4502 31.9050  23
   0 -26 -10-27.7304 34.2218  25
   0  26 -10 26.2032 31.4039  26
   0  26  10-9.45573 22.3399  26
   0 -26 -10-52.2308 33.7498  17
   0  26 -10 3.88988 23.6425  18
   0  26 -11 193.539 30.0469  26
   0 -26 -11 200.519 32.6293  25
   0 -26 -11 225.796 33.8008  17
   0  26 -11 195.932 24.5746  18
   0 -26 -12 71.0835 27.8240  25
   0  26 -12 44.1735 26.2284  26
   0  26 -12 39.8242 21.9589  18
   0 -26 -12 46.8919 27.2621  17
   0 -26 -13 703.836 37.6156  25
   0  26 -13 684.988 35.5651  26
   0  26 -13 719.078 35.1668  18
   0 -26 -13 702.019 36.5222  17
   0 -26 -14 34.0044 20.9778  25
   0  26 -14 37.6298 18.8027  26
   0  26 -14 54.4577 20.4488  18
   0 -26 -14 61.7996 20.3173  17
   0 -26  15 310.340 18.2624  20
   0 -26 -15 253.545 18.5137  25
   0 -26 -15 295.907 15.9647  17
   0  26 -15 274.704 19.1727  18
   0 -26  16 53.1217 13.2879  20
   0 -26 -16 39.9345 10.4920  25
   0  26 -16 33.1726 13.4752  18
   0 -27   0-20.0986 30.7223  25
   0  27   0 12.6763 37.4254  26
   0  27   0-3.20087 25.7607  23
   0 -27  -1-10.7637 31.2764  25
   0 -27   1-4.77575 28.0679  25
   0  27   1 26.3199 36.1469  26
   0 -27   1 4.98850 24.2135  20
   0  27  -1 30.9413 27.9751  23
   0  27   1 0.81309 24.1888  23
   0  27   2 7.39226 35.3870  26
   0 -27  -2 20.6997 32.9765  25
   0 -27   2 2.16746 25.1995  25
   0  27  -2 19.0925 28.4930  23
   0 -27   2 20.4305 25.8697  20
   0  27   3 51.9102 34.3143  26
   0  27  -3 59.4127 38.0461  26
   0 -27  -3 58.9883 35.0710  25
   0  27  -3 74.7873 30.8152  23
   0 -27   3 63.0124 27.8794  20
   0  27   4 258.713 35.6601  26
   0 -27  -4 269.989 38.0984  25
   0  27  -4 306.014 39.9671  26
   0  27  -4 274.850 32.8669  23
   0 -27   4 257.206 30.4321  20
   0  27   5 706.124 43.4960  26
   0 -27  -5 731.028 46.5453  25
   0  27  -5 754.108 47.1634  26
   0  27  -5 701.795 43.9311  23
   0  27  -6 389.450 40.5221  26
   0  27   6 406.368 35.0432  26
   0 -27  -6 487.021 40.2781  25
   0  27  -6 356.112 36.4345  23
   0  27  -7 663.222 42.6727  26
   0  27   7 541.762 37.0138  26
   0  27  -7 571.305 39.7282  23
   0  27  -8 168.585 30.7531  23
   0  27  -8 141.041 34.0779  26
   0  27   8 136.238 24.7019  26
   0 -27  -8 195.264 34.9723  17
   0  27  -9 528.427 36.5433  23
   0  27  -9 502.986 35.6960  26
   0 -27  -9 450.218 37.2052  25
   0 -27  -9 538.073 37.3733  17
   0 -27 -10 14.1929 28.9409  25
   0  27 -10 18.1249 26.7181  26
   0  27 -10-7.40879 18.0616  18
   0 -27 -10 32.1201 27.2505  17
   0  27 -11 536.955 31.5258  26
   0 -27 -11 542.753 34.2874  25
   0 -27 -11 563.259 32.8193  17
   0 -27  12 45.6811 21.6499  20
   0 -27 -12 100.137 23.3062  25
   0  27 -12 72.3611 22.0244  26
   0 -27 -12 32.0562 21.4619  17
   0  27 -12 62.5294 17.1285  18
   0 -27  13 39.4860 18.4971  20
   0  27 -13 59.3536 18.6985  26
   0 -27 -13 19.9309 20.1186  25
   0 -27 -13 20.5737 17.8867  17
   0  27 -13 39.8529 14.7900  18
   0 -27 -14 82.8906 17.6452  25
   0  27 -14 105.041 13.9674  18
   0  28   0 466.130 38.7567  26
   0 -28   0 458.290 32.4345  25
   0  28   0 415.561 28.8704  23
   0 -28   1-2.21839 23.6683  25
   0  28   1 10.3286 32.6774  26
   0 -28  -1 8.75731 28.4205  25
   0  28  -1 58.8839 23.0083  23
   0 -28  -2 85.0482 28.3646  25
   0  28   2 81.7385 32.5294  26
   0  28  -2 82.8862 26.2712  23
   0 -28   2 57.1689 21.5904  20
   0  28   3 252.317 32.4356  26
   0 -28  -3 163.965 30.9709  25
   0  28  -3 248.286 34.4680  26
   0 -28   3 171.543 24.5862  20
   0  28  -3 228.242 27.9747  23
   0  28  -4-22.4911 32.2101  26
   0 -28  -4 7.01540 30.3980  25
   0  28   4-5.29422 29.3131  26
   0 -28   4 14.5383 24.2054  20
   0  28  -4 30.3636 26.6750  23
   0  28   5 361.571 31.9107  26
   0 -28  -5 291.850 34.1306  25
   0  28  -5 351.644 35.7649  26
   0  28  -5 387.879 31.5547  23
   0 -28   5 306.396 28.3731  20
   0  28  -6 179.685 32.2750  26
   0 -28  -6 155.905 31.3680  25
   0  28   6 150.273 26.1873  26
   0 -28   6 197.095 25.2139  20
   0  28  -6 185.352 28.2935  23
   0  28  -7 55.2510 26.4501  23
   0 -28   7 40.3918 23.6461  20
   0  28   7 33.1849 23.4234  26
   0  28  -7 55.5567 29.8345  26
   0 -28  -7 30.1400 31.6454  17
   0 -28   8 554.927 32.5479  20
   0  28  -8 623.169 35.2811  23
   0  28  -8 595.369 36.6221  26
   0 -28  -8 612.696 37.6040  17
   0 -28   9 89.6618 22.8846  20
   0  28   9 73.4969 15.9942  26
   0 -28  -9 102.540 26.2735  25
   0  28  -9 82.0112 25.5923  26
   0 -28  -9 73.9521 25.7029  17
   0 -28  10 266.842 23.6672  20
   0 -28 -10 199.897 27.0694  25
   0  28 -10 305.073 26.0340  26
   0 -28 -10 253.792 26.0660  17
   0 -28  11 20.4434 18.4224  20
   0  28 -11 37.2437 19.7447  26
   0 -28 -11 36.2447 21.1051  25
   0 -28 -11 23.1028 19.8282  17
   0 -28  12 7.56721 15.6116  20
   0  28 -12 11.4075 16.4887  26
   0 -28 -12 12.3092 16.9809  25
   0 -28 -12 18.3684 15.3937  17
   0 -28 -13 135.672 16.0420  25
   0 -28  13 140.815 14.9685  20
   0 -29   0 24.0597 20.1300  25
   0  29   0 30.7658 28.6817  26
   0 -29   1 33.0694 18.1788  25
   0 -29  -1 60.8637 23.1616  25
   0  29   1 85.0585 28.3553  26
   0  29  -1 34.9017 18.4843  23
   0 -29  -2 269.745 26.4948  25
   0  29   2 245.716 29.7132  26
   0  29  -2 239.047 23.0546  23
   0 -29  -3 72.1718 24.4966  25
   0  29   3 64.7709 25.6829  26
   0  29  -3 90.6120 20.7201  23
   0  29  -4 567.875 35.5963  26
   0 -29  -4 479.036 33.1352  25
   0  29   4 483.292 32.2783  26
   0  29  -4 446.135 29.8399  23
   0 -29   4 512.122 27.2438  20
   0  29  -5 1552.70 67.2994  23
   0 -29   5 1528.96 66.3052  20
   0 -29  -5 1738.74 69.1964  25
   0  29  -5 1823.25 70.4743  26
   0  29   5 1658.01 67.9716  26
   0 -29   6 251.264 23.4931  20
   0  29   6 290.122 23.0367  26
   0  29  -6 339.908 29.0707  26
   0 -29  -6 322.944 27.8020  25
   0 -29  -6 309.238 32.0778  17
   0 -29   7 101.296 19.5200  20
   0  29  -7 112.607 24.3164  26
   0  29   7 97.0988 17.7379  26
   0 -29  -7 88.2939 24.3286  25
   0 -29  -7 140.048 26.5523  17
   0 -29   8 101.260 19.1329  20
   0  29   8 57.5096 12.9395  26
   0  29  -8 107.456 22.7227  26
   0 -29  -8 115.418 23.5917  17
   0 -29   9 12.6028 16.0469  20
   0  29  -9 18.5674 19.2216  26
   0 -29  -9-18.8733 18.4015  17
   0 -29  10 338.799 20.9514  20
   0  29 -10 374.332 22.5326  26
   0 -29 -10 344.464 22.6674  25
   0 -29 -10 352.802 21.8860  17
   0  30   0 1217.62 52.2625  26
   0 -30  -1 4.03461 15.5640  25
   0  30   1-21.3024 22.4632  26
   0  30   2 24.5919 21.7712  26
   0 -30  -2 27.8777 17.4323  25
   0  30   3 20.0881 19.4431  26
   0 -30  -3 24.1597 17.5477  25
   0 -30   4 0.13119 2.67863  20
   0 -30  -4 50.1558 18.6777  25
   0  30   4 48.5795 19.5907  26
   0  30  -4 15.5766 21.7698  26
   0 -30  -4 88.0821 23.7551  17
   0 -30   5 290.391 16.6422  20
   0  30   5 211.988 19.8589  26
   0 -30  -5 192.025 21.8507  25
   0  30  -5 191.885 23.4102  26
   0 -30  -5 284.948 25.3630  17
   0 -30   6 44.2036 13.8361  20
   0  30   6 33.6291 12.8725  26
   0  30  -6 68.4656 20.7602  26
   0 -30  -6 58.6118 19.1519  25
   0 -30  -6 68.9545 20.2298  17
   0 -30   7 18.7317 12.9551  20
   0 -30  -7 16.4819 16.9734  25
   0  30  -7 16.3796 17.7037  26
   0 -30  -7 47.0647 18.7254  17
   0 -30   8 15.6058 11.8283  20
   0 -30  -8 26.0624 14.4055  17
   0  30  -8 23.0699 16.1133  26
   0 -30  -8 44.5371 14.9966  25
   0  31   0-6.65717 16.3840  26
   0  31  -1 226.415 19.9710  26
   0  31   1 224.017 19.1792  26
   0 -31  -2 355.992 24.3672  17
   0  31   2 310.624 20.5756  26
   0 -31  -3 1.80785 19.1507  17
   0  31   3 4.66298 13.1424  26
   0 -31  -4 782.490 34.6339  17
   0  31  -4 752.512 33.9403  26
   1   0 -29 12.7974 12.7420  11
   1   0 -28 126.279 22.8469  11
   1   0 -27 4.17377 28.9282  11
   1   0 -27-8.38290 22.8307   9
   1   0 -26 253.234 29.2018   9
   1   0 -26 333.788 36.4040  11
   1   0 -25 38.6210 36.0079  11
   1   0 -25 18.9155 28.5881   9
   1   0 -24 10146.7 374.188  11
   1   0 -23-3.39046 89.9600  15
   1   0 -23-40.0751 37.8093  11
   1   0 -22 391.370 32.4024  13
   1   0 -22 485.773 99.1260  15
   1   0 -22 448.708 45.1031  11
   1   0 -21 61.1087 89.2397  15
   1   0 -21-4.77236 25.7206  13
   1   0 -21-16.5963 38.0010  11
   1   0 -20 2334.09 93.0140  13
   1   0 -20 2408.81 144.332  15
   1   0 -20 2365.98 98.1731  11
   1   0 -19 25.8141 33.4183  14
   1   0 -19-19.8661 82.2658  15
   1   0 -19 10.0151 24.2472  13
   1   0 -19-46.4164 33.3600  11
   1   0 -18 450.606 82.6646  15
   1   0 -18 498.376 39.1318  14
   1   0 -18 560.659 33.7440  13
   1   0 -18 681.997 42.3823   7
   1   0 -18 597.165 39.9961  11
   1   0 -17-7.53900 32.2008  16
   1   0 -17 12.9394 26.3170  14
   1   0 -17-46.4287 68.2365  15
   1   0 -17 1.99623 23.7426  17
   1   0 -17 43.3910 30.0836   7
   1   0 -17-11.4070 20.5349  13
   1   0 -17 5.26460 25.9199  12
   1   0 -17-25.8021 25.6876  11
   1   0 -16 276.775 32.1212  16
   1   0 -16 224.448 61.2325  15
   1   0 -16 276.771 26.1635  14
   1   0 -16 261.564 22.9480  13
   1   0 -16 280.762 24.7684  17
   1   0 -16 237.300 29.3056   7
   1   0 -16 282.876 25.4970   8
   1   0 -16 260.990 27.8552  11
   1   0 -16 273.383 26.5373  12
   1   0 -15-11.3351 23.7631   7
   1   0 -15 8.06328 24.0288  16
   1   0 -15 24.0352 62.4570  15
   1   0 -15 5.30353 20.3950  14
   1   0 -15 15.0695 16.2636  13
   1   0 -15 12.9942 19.9394  12
   1   0 -15-8.13741 20.5799  11
   1   0 -14 4508.04 196.570  15
   1   0 -14 4878.88 191.581   6
   1   0 -13 39.0587 49.7660  15
  -1   0  13 8.34125 17.3781   5
   1   0 -13 6.80081 43.2674   6
   1   0 -12 2109.94 99.5319  15
  -1   0  12 2143.05 84.5540   5
   1   0 -12 2224.72 100.870   6
   1   0 -11 6.73056 37.0822  15
   1   0 -11 0.25834 15.8367  27
   1   0 -11 0.90713 38.2051   6
  -1   0  11 2.05344 15.8460   5
   1   0 -10 85.3901 33.7029  15
   1   0 -10 36.2288 14.2213  27
   1   0 -10 68.6006 33.5747   6
  -1   0  10 59.1914 15.7289   5
   1   0  -9 12.1047 29.2865  15
   1   0  -9 2.11617 27.9780   6
  -1   0   9-0.35281 13.8084   5
   1   0  -9-5.11152 12.0901  27
   1   0  -8 245.105 28.6722   6
  -1   0   8 242.233 18.1420   5
   1   0  -8 220.510 29.3678  15
   1   0  -8 201.694 28.7114   1
  -1   0   7-7.00521 13.4101   5
   1   0  -7 4.24072 19.8829   6
   1   0  -7 1.96464 21.8653  15
   1   0  -7 5.48785 23.3012   1
  -1   0   6 3334.94 123.827   5
   1   0  -6 3311.87 127.518   1
  -1   0   5 14.6363 11.7404   5
   1   0  -5 24.5121 17.6432   1
  -1   0   4 2471.24 91.1408   5
   1   0  -4 2399.48 93.0950   1
   1   0  -3 11.8410 11.6788   1
  -1   0   2 2171.97 84.4682   5
   1   0  -2 2448.40 85.2783   1
  -1   0   1 3.13219 5.35577   5
  -1   0   0 9238.95 334.404   5
  -1   0  -1-1.26477 8.01467  29
  -1   0  -1 1.41771 3.99799   5
  -1   0  -2 5936.81 215.089   5
  -1   0  -2 5963.98 217.721  29
  -1   0  -3 7.61954 13.1390  29
  -1   0  -4 11629.8 424.821  29
  -1   0  -5 25.7795 21.2986  29
  -1   0  -6 123.828 20.7477   6
  -1   0  -6 114.693 21.0934  15
  -1   0  -6 78.8311 25.4933  29
  -1   0  -7 11.5390 20.1812   6
  -1   0  -7 21.5312 22.7449  15
  -1   0  -7 14.0035 25.9194  29
  -1   0  -8 1969.81 80.5885   6
  -1   0  -8 1790.57 83.3349  15
  -1   0  -8 1929.66 85.5778  29
  -1   0  -9-13.6782 29.9034   6
   1   0   9-1.15175 5.36360   5
  -1   0  -9 3.95874 32.2253  15
  -1   0  -9-15.1808 36.8524  29
  -1   0  -9-12.8287 14.9438  28
  -1   0 -10 613.922 44.7521   6
  -1   0 -10 633.496 50.4582  15
  -1   0 -10 519.382 28.1873  28
  -1   0 -10 547.704 47.7425  29
  -1   0 -11 0.91901 35.8769   6
  -1   0 -11 19.3976 43.3816  15
  -1   0 -11 7.98882 41.9471  29
  -1   0 -11 8.92396 18.4871  28
  -1   0 -12 8833.97 321.687   6
  -1   0 -12 8332.54 326.063  15
  -1   0 -12 8356.53 310.069  28
  -1   0 -12 8496.98 327.029  29
  -1   0 -13-8.00709 44.6535   6
  -1   0 -13 23.1685 53.3231  15
  -1   0 -13 2.84679 25.2150  28
  -1   0 -14 1409.52 79.6875   6
  -1   0 -14 1250.33 55.0887   7
  -1   0 -14 1290.77 58.0274  28
  -1   0 -14 1266.79 53.3436  17
  -1   0 -14 1335.74 87.3490  15
  -1   0 -14 1229.79 52.2533  14
  -1   0 -15-20.7683 46.8443   6
  -1   0 -15 7.97663 26.6536   7
  -1   0 -15-4.51106 21.6846  11
  -1   0 -15-8.16700 31.5064  28
  -1   0 -15 8.49513 22.3603  17
  -1   0 -15 19.2147 21.6555  14
  -1   0 -15 50.0381 64.9506  15
  -1   0 -16 1350.63 59.6148   7
  -1   0 -16 1384.45 85.9263   6
  -1   0 -16 1272.58 57.7405  11
  -1   0 -16 1200.42 63.0740  28
  -1   0 -16 1316.29 58.2491  17
  -1   0 -16 1345.95 56.4696  14
  -1   0 -16 1113.22 94.9584  15
  -1   0 -17-10.3025 78.2485  15
  -1   0 -17-12.4551 28.2060  14
  -1   0 -17 18.4679 29.7406  17
  -1   0 -17-4.34967 30.8979   7
  -1   0 -17 14.9737 62.3457   6
  -1   0 -17 12.0957 29.0808  11
  -1   0 -18 545.144 40.0501  14
  -1   0 -18 551.394 94.1542  15
  -1   0 -18 534.045 39.3078  17
  -1   0 -18 548.041 37.4650   8
  -1   0 -18 562.848 74.0586   6
  -1   0 -18 591.828 43.2217   7
  -1   0 -18 594.855 39.5784  11
  -1   0 -19 6.43887 35.5276  14
  -1   0 -19 33.6449 88.5218  15
  -1   0 -19 6.96306 32.9165  17
  -1   0 -19-20.2465 34.3953  11
  -1   0 -19-43.6304 70.2344   6
  -1   0 -19-3.37521 36.1997   7
  -1   0 -19-8.05044 29.5449   8
  -1   0 -20 183.842 39.3642  11
  -1   0 -20 221.293 34.6038   8
  -1   0 -20 181.110 74.1450   6
  -1   0 -20 224.055 43.1165   7
  -1   0 -20 237.232 38.7743  14
  -1   0 -21 64.0767 37.9690  11
  -1   0 -21-1.75925 39.2595  14
  -1   0 -21-33.5439 86.6860  15
  -1   0 -21 11.4480 40.0723   7
  -1   0 -21 5.00072 33.8328   8
  -1   0 -22 1096.21 59.0748  11
  -1   0 -22 1102.37 55.8628   9
  -1   0 -22 1221.27 60.9538  14
  -1   0 -22 1054.77 111.611  15
   1   0  22 951.356 74.8895   2
  -1   0 -22 1079.56 56.0771   8
  -1   0 -22 1134.23 62.2054   7
  -1   0 -23 46.4831 39.0851  14
  -1   0 -23 13.2330 32.9201   8
  -1   0 -23-35.0037 37.0848  11
  -1   0 -23 19.6494 30.8959   9
  -1   0 -24 136.986 31.3682   8
  -1   0 -24 206.958 34.0493   9
  -1   0 -24 137.653 38.5091  11
  -1   0 -25 17.5397 28.9323   8
  -1   0 -25 13.6497 27.3214   9
  -1   0 -25-14.1853 33.0370  11
  -1   0 -26 476.739 31.6481   8
  -1   0 -26 387.117 34.4060  11
  -1   0 -26 424.616 30.7261   9
  -1   0 -27 5.21966 21.5665   8
  -1   0 -27 18.7034 21.0544  11
  -1   0 -27 1.94809 21.4697   9
  -1   0 -28 404.243 23.3170   9
   1  -1 -29 18.6578 14.8174  11
   1   1 -28 224.675 24.3156  11
   1  -1 -28 282.979 25.7684  11
   1  -1 -27 277.558 31.6597  11
   1   1 -27 336.813 26.8127   8
   1   1 -27 272.281 31.2111  11
   1   1 -27 271.599 26.6700   9
   1   1 -26 30.1605 27.2162   8
   1   1 -26 61.5783 26.0503   9
   1   1 -26-17.7264 33.0720  11
   1  -1 -26-18.4733 33.6904  11
   1   1 -25 115.937 30.3039   8
   1   1 -25 166.184 37.2230  11
   1   1 -25 131.855 31.0325   9
   1  -1 -25 132.871 37.3683  11
   1  -1 -24 2982.44 116.605  11
   1   1 -24 3060.38 115.992  11
   1   1 -23 1183.53 114.306  15
   1   1 -23 1110.82 58.7335   8
   1   1 -23 1421.10 64.2249  11
   1  -1 -23 1240.21 64.7127  11
   1   1 -22 4522.04 219.511  15
   1   1 -22 4505.90 171.050  13
   1   1 -22 4268.57 172.610   8
   1   1 -22 4684.98 175.494  11
   1  -1 -22 4937.63 176.432  11
   1  -1 -21 10.1909 25.8037  13
   1  -1 -21 183.199 85.4128  15
   1   1 -21-9.36663 83.4068  15
   1   1 -21 13.9296 33.6525   8
   1  -1 -21 0.50826 39.3963  11
   1   1 -21 35.4116 35.6894  11
   1   1 -21 40.6417 26.9086  13
   1  -1 -20 3188.37 119.141  14
   1   1 -20 2833.77 165.452  15
   1  -1 -20 2873.67 163.810  15
   1  -1 -20 2846.54 115.071  13
   1   1 -20 2878.64 115.357  13
   1   1 -20 2940.50 117.636   8
   1   1 -20 3090.86 119.863  11
   1  -1 -20 3172.69 119.366  11
   1   1 -19 45.9247 34.1795  14
   1  -1 -19 150.572 86.6908  15
   1  -1 -19 95.8031 33.9863  14
   1   1 -19 76.9934 86.3828  15
   1  -1 -19 85.3464 29.0618  17
   1   1 -19 114.709 30.5053   8
   1   1 -19 84.2439 31.6232  11
   1  -1 -19 92.0090 24.5721  13
   1   1 -19 94.2720 24.1367  13
   1  -1 -19 111.210 35.3250  11
   1  -1 -18 287.617 78.8983  15
   1  -1 -18 255.468 26.8752  13
   1   1 -18 270.915 77.9874  15
   1   1 -18 251.608 26.5259  13
   1   1 -18 278.449 33.1184  14
   1  -1 -18 272.655 32.4322  14
   1  -1 -18 237.330 29.6912  17
   1   1 -18 262.986 30.4414   8
   1  -1 -18 286.021 36.0096   7
   1   1 -18 281.278 31.8813  12
   1  -1 -18 256.600 32.7609  11
   1   1 -18 294.106 32.4997  11
   1   1 -17 397.909 28.3578  13
   1  -1 -17 374.127 78.2423  15
   1   1 -17 430.890 32.9979  14
   1   1 -17 455.712 71.3629  15
   1  -1 -17 408.452 27.8924  13
   1  -1 -17 424.268 31.6929  14
   1  -1 -17 409.893 29.7278  17
   1   1 -17 331.882 36.6825  16
   1   1 -17 424.050 31.0740   8
   1  -1 -17 469.527 35.4958   7
   1   1 -17 435.765 32.8423  11
   1  -1 -17 426.675 34.2071  11
   1   1 -17 363.223 31.7305  12
   1  -1 -16 2280.00 89.8192  14
   1   1 -16 2393.41 124.714  15
   1   1 -16 2342.91 88.9898  13
   1  -1 -16 2287.49 88.6727  13
   1   1 -16 2379.70 90.0604  14
   1  -1 -16 2146.45 122.946  15
   1  -1 -16 2329.37 89.6134  17
   1   1 -16 2075.73 93.0985  16
   1   1 -16 2266.37 89.4051  17
   1   1 -16 2291.18 91.0651  12
   1   1 -16 2298.15 90.8383  11
   1  -1 -16 2331.54 91.0463  11
   1  -1 -16 2303.28 90.7061  12
   1  -1 -16 2370.70 91.8180   7
   1   1 -15 31.4864 16.3500  13
   1  -1 -15 4.29925 21.3878  11
   1   1 -15 14.3497 20.0250  12
   1   1 -15-2.57445 21.4697  11
   1  -1 -15 25.3637 21.3439  12
   1  -1 -15 18.0102 17.2051  13
   1  -1 -15 13.7410 23.2710   7
   1   1 -15 9.93673 25.1015  16
   1  -1 -15 25.4360 55.5939  15
   1  -1 -15 34.6549 20.0342  14
   1   1 -15 19.9105 20.2449  14
   1   1 -15 35.6962 56.0069  15
  -1   1  14 919.832 44.9053   5
   1  -1 -14 1064.07 70.3319   6
   1   1 -14 1061.04 70.2221   6
   1  -1 -14 890.119 74.1660  15
   1   1 -14 941.483 74.1066  15
   1  -1 -13 237.652 48.5166   6
   1   1 -13 202.532 48.3534   6
  -1   1  13 143.341 21.3395   5
  -1  -1  13 149.133 17.8402   5
   1   1 -13 122.753 46.0153  15
   1  -1 -13 143.550 43.9369  15
   1   1 -12 1034.90 62.1156   6
   1  -1 -12 1042.30 62.3189   6
  -1  -1  12 1047.38 45.5422   5
  -1   1  12 1100.76 47.8873   5
   1  -1 -12 1069.79 68.5715  15
   1   1 -12 1120.39 68.2648  15
  -1  -1  11 1691.82 66.9347   5
   1   1 -11 1654.88 78.6039   6
  -1   1  11 1648.32 68.0086   5
   1  -1 -11 1706.78 78.6999   6
   1  -1 -11 1573.53 81.3341  15
   1   1 -11 1781.53 82.0588  15
   1  -1 -11 1693.87 65.7818  27
   1   1 -10 1945.34 83.4376   6
  -1   1  10 1974.86 75.6020   5
   1  -1 -10 2176.15 84.0216   6
  -1  -1  10 2019.61 74.6432   5
   1  -1 -10 1712.53 84.2376  15
   1   1 -10 1731.32 85.0104  15
   1  -1 -10 1804.16 72.7332  27
  -1  -1   9 430.244 23.1326   5
   1  -1  -9 328.431 35.0804   6
  -1   1   9 406.721 24.1113   5
   1   1  -9 412.095 34.4736   6
   1  -1  -9 326.064 35.3740  15
   1   1  -9 374.165 35.3224  15
   1  -1  -9 389.773 20.2781  27
   1  -1  -8 1062.95 49.4514   6
  -1  -1   8 1054.44 41.5655   5
   1   1  -8 968.318 48.9954   6
   1   1  -8 942.594 49.1008   1
   1  -1  -8 942.818 51.0565   1
   1   1  -8 986.010 50.0352  15
   1  -1  -8 892.845 51.2921  15
  -1  -1   7 17815.1 613.141   5
   1   1  -7 16217.2 615.861   6
   1  -1  -7 17333.3 616.564   6
   1  -1  -7 17523.0 616.713   1
   1   1  -7 15230.1 615.798   1
   1   1  -7 17458.6 617.842  15
   1  -1  -7 16138.9 617.807  15
   1   1  -6 6441.42 210.882   6
   1  -1  -6 6594.68 211.566   1
   1   1  -6 5921.20 211.414  15
   1  -1  -6 6154.10 213.157  15
  -1  -1   5 22261.4 806.657   5
   1  -1  -5 22361.3 808.873   1
   1  -1  -4 5293.95 194.537   6
  -1  -1   4 5277.56 193.101   5
   1  -1  -4 5281.08 194.889   1
   1  -1  -3 1448.19 56.2329   3
   1  -1  -3 1515.04 57.4659   1
   1  -1  -2 932.509 36.4009   1
   1  -1  -2 913.085 35.2675   3
  -1  -1   1 5567.17 199.736   5
   1  -1  -1 5406.21 198.962   3
   1  -1  -1 5583.09 199.802   2
  -1  -1   0 56328.4 2030.07   5
  -1  -1   0 56241.7 2029.28   3
  -1  -1  -1 403.433 16.6371   5
  -1   1  -1 409.665 16.3152   5
   1   1   1 432.304 15.7661   2
  -1  -1  -1 358.735 16.9083   3
  -1   1  -1 416.296 19.0933  29
  -1   1  -2 385.729 20.0700  15
  -1  -1  -2 417.754 15.8790   5
  -1   1  -2 371.347 14.7432   5
  -1   1  -3 1339.04 51.7052  29
  -1   1  -3 1220.49 51.6353  15
  -1  -1  -3 1258.97 50.0982   6
  -1  -1  -4 345.060 25.7244  15
  -1   1  -4 304.198 23.6414  29
  -1  -1  -5 41138.4 1558.14  15
  -1   1  -5 44982.3 1558.27  29
  -1  -1  -6 5990.19 232.222  29
  -1   1  -6 6552.05 233.055  29
  -1   1  -6 6435.60 232.632  15
  -1  -1  -6 5569.25 232.540  15
  -1   1  -6 6012.64 230.328   6
  -1  -1  -6 6699.50 230.750   6
  -1  -1  -7 266.113 29.8523  29
  -1   1  -7 283.341 30.6823  29
  -1   1  -7 337.436 31.7310  15
  -1  -1  -7 326.768 32.6672  15
  -1  -1  -7 399.257 29.0034   6
  -1   1  -7 346.070 29.0361   6
  -1   1  -8 118.576 27.9523  29
  -1  -1  -8 114.880 31.5329  29
  -1   1  -8 115.523 28.3668  15
  -1  -1  -8 89.9030 30.8591  15
  -1  -1  -8 124.117 25.2893   6
  -1   1  -8 124.662 26.3060   6
  -1  -1  -9 792.691 53.7446  29
  -1   1  -9 870.339 54.3855  29
  -1   1  -9 775.661 36.8758  28
  -1   1  -9 978.993 53.2795  15
  -1  -1  -9 838.972 53.2876  15
  -1   1  -9 1010.50 48.2268   6
  -1  -1  -9 1022.28 48.8541   6
  -1   1 -10 60.4543 17.0224  28
  -1   1 -10 84.1652 39.8402  29
  -1  -1 -10 68.8369 36.0936  29
  -1  -1 -10 130.948 40.7832  15
  -1   1 -10 123.060 42.5054  15
  -1   1 -10 158.135 33.8191   6
  -1  -1 -10 132.313 33.6297   6
  -1   1 -11 742.972 59.9389  29
  -1  -1 -11 748.234 59.4316  29
  -1   1 -11 683.808 35.7115  28
  -1  -1 -11 835.285 55.1882  15
  -1   1 -11 753.945 57.5735  15
  -1   1 -11 830.171 49.8206   6
  -1  -1 -11 914.445 51.2190   6
  -1  -1 -12 1036.89 70.9340  29
  -1   1 -12 911.047 46.0838  28
  -1   1 -12 991.267 66.8466  29
  -1  -1 -12 1217.90 72.1869  15
  -1   1 -12 1102.21 71.0706  15
  -1  -1 -12 1273.97 64.7489   6
  -1   1 -12 1275.42 63.4830   6
  -1   1 -13 176.304 25.8104  28
  -1   1 -13 161.963 56.9126  15
  -1  -1 -13 164.985 55.6723  15
  -1  -1 -13 197.409 47.7746   6
  -1   1 -13 168.781 49.3942   6
  -1  -1 -14 735.321 36.5210   7
  -1   1 -14 687.355 62.2919   6
  -1  -1 -14 843.709 61.2027   6
  -1  -1 -14 720.123 34.8458  11
  -1   1 -14 739.407 33.7492  12
  -1   1 -14 596.640 38.9703  28
  -1  -1 -14 509.369 38.3278  28
  -1   1 -14 698.489 35.2655  17
  -1  -1 -14 694.831 35.1653  17
  -1  -1 -14 612.193 33.0077  14
  -1   1 -14 632.656 33.2533  14
  -1  -1 -14 768.380 73.0389  15
  -1   1 -14 702.859 75.1011  15
  -1  -1 -15 1986.41 80.2904   7
  -1  -1 -15 1965.79 100.761   6
  -1   1 -15 1897.66 100.282   6
  -1  -1 -15 2001.81 79.0080  10
  -1  -1 -15 1975.69 79.4861  11
  -1   1 -15 1967.15 79.3050  11
  -1  -1 -15 1981.00 82.9397  28
  -1   1 -15 2081.97 83.3196  28
  -1   1 -15 1959.09 79.2034  17
  -1  -1 -15 2026.56 79.2798  17
  -1   1 -15 1950.78 78.5120  14
  -1  -1 -15 1881.17 112.449  15
  -1  -1 -15 2052.46 78.6663  14
  -1   1 -15 2004.92 113.285  15
  -1   1 -16 523.965 67.9336   6
  -1  -1 -16 587.193 37.6643   7
  -1  -1 -16 526.804 68.9899   6
  -1  -1 -16 528.967 35.1927  11
  -1   1 -16 541.665 34.7987  11
  -1  -1 -16 508.927 33.2812  10
  -1  -1 -16 647.379 43.2873  28
  -1   1 -16 665.271 43.0882  28
  -1  -1 -16 578.021 35.6881  17
  -1   1 -16 601.642 36.8277  17
  -1   1 -16 533.918 76.0590  15
  -1  -1 -16 589.928 74.1104  15
  -1  -1 -16 556.546 34.0038  14
  -1   1 -16 581.437 33.9975  14
  -1   1 -17 1248.38 55.9444  14
  -1  -1 -17 1205.04 55.9299  14
  -1  -1 -17 1112.01 101.806  15
  -1   1 -17 1107.99 99.9976  15
  -1  -1 -17 1284.61 57.7615  17
  -1   1 -17 1233.91 55.6922  17
  -1  -1 -17 1286.86 55.0082   8
  -1  -1 -17 1232.12 83.5451   6
  -1  -1 -17 1310.45 58.7623   7
  -1  -1 -17 1160.02 57.1689  11
  -1   1 -17 1194.90 56.1006  11
  -1  -1 -17 1210.72 54.5115  10
  -1   1 -18 231.561 82.7731  15
  -1  -1 -18 237.613 87.3018  15
  -1  -1 -18 269.066 33.4813  14
  -1   1 -18 319.041 34.7263  14
  -1   1 -18 288.500 34.1644  17
  -1  -1 -18 276.866 33.8856  17
  -1  -1 -18 315.299 37.0480   7
  -1  -1 -18 331.570 31.8255   8
  -1  -1 -18 325.254 70.0968   6
  -1  -1 -18 283.089 36.2417  11
  -1   1 -18 331.742 35.5542  11
  -1  -1 -18 318.641 29.8584  10
  -1   1 -19 657.960 92.2927  15
  -1  -1 -19 502.273 94.9264  15
  -1  -1 -19 693.960 46.0268  14
  -1   1 -19 722.005 46.4700  14
  -1  -1 -19 705.967 46.1418  17
  -1  -1 -19 783.713 48.0151   7
  -1   1 -19 706.533 42.9112   8
  -1  -1 -19 838.038 77.7046   6
  -1  -1 -19 775.885 42.3485   8
  -1   1 -19 707.588 45.7633  11
  -1  -1 -19 706.318 40.4678  10
  -1  -1 -19 701.529 46.7773  11
  -1   1 -20 3608.76 133.082  14
  -1  -1 -20 3493.99 133.359  14
  -1   1 -20 3279.39 181.725  15
  -1  -1 -20 3587.98 133.638  17
  -1   1 -20 3326.06 133.791  11
  -1  -1 -20 3330.39 134.674  11
  -1   1 -20 3273.40 131.971   8
  -1  -1 -20 3439.48 131.665   8
  -1  -1 -20 3179.23 134.769   7
  -1  -1 -20 3219.33 160.980   6
  -1  -1 -21 288.067 41.5493  11
  -1   1 -21 346.011 42.2443  11
  -1  -1 -21 299.064 36.4915   9
  -1   1 -21 447.290 93.9183  15
  -1  -1 -21 364.018 41.9807  14
  -1   1 -21 348.802 41.9699  14
  -1  -1 -21 442.794 37.5991   8
  -1  -1 -21 351.985 44.7513   7
  -1   1 -21 273.233 36.7652   8
  -1  -1 -22 80.6374 39.9522  11
  -1   1 -22 75.8515 37.9229  11
  -1  -1 -22 20.1306 32.4865   9
   1  -1  22-27.0015 51.6064   2
  -1   1 -22 3.10576 41.4019  14
  -1  -1 -22 48.8958 41.2326  14
  -1   1 -22 156.979 83.9656  15
  -1  -1 -22 44.2872 33.2834   8
  -1   1 -22 24.6510 33.3737   8
  -1  -1 -22 22.3252 41.4039   7
  -1  -1 -23 56.9219 39.4448  14
  -1   1 -23 46.5141 32.8193   8
  -1  -1 -23 54.9677 33.7450   8
  -1  -1 -23 4.07250 36.6574  11
  -1  -1 -23 70.1188 32.4526   9
  -1   1 -23 35.2825 36.8313  11
  -1   1 -23 104.022 32.2240   9
  -1   1 -24 289.508 36.1165   8
  -1  -1 -24 285.124 34.5948   8
  -1  -1 -24 277.905 33.9415   9
  -1  -1 -24 249.511 39.0296  11
  -1   1 -24 259.720 38.2828  11
  -1   1 -24 315.006 33.5362   9
  -1  -1 -25 493.525 35.4796   8
  -1   1 -25 446.096 38.4548  11
  -1  -1 -25 482.322 35.6278   9
  -1   1 -25 516.468 36.1686   8
  -1   1 -25 504.818 35.8683   9
  -1  -1 -25 404.958 39.7831  11
  -1   1 -26 1140.67 50.2398   8
  -1  -1 -26 1101.55 50.0219   8
  -1   1 -26 1120.81 49.7418   9
  -1   1 -26 1051.17 50.1719  11
  -1  -1 -26 1157.16 50.1422   9
  -1  -1 -26 991.802 52.7254  11
  -1   1 -27 59.2087 20.5800   8
  -1  -1 -27 33.0758 20.1896   8
  -1   1 -27-13.8183 21.5012   9
  -1  -1 -27 6.90558 22.9068  11
  -1  -1 -27 23.8531 21.6560   9
  -1   1 -28 290.480 20.2719   8
  -1   1 -28 285.176 19.6869   9
  -1  -1 -28 279.930 20.5164   9
   1  -2 -29 89.4873 15.8056  11
   1  -2 -28 35.3935 22.5810  11
   1   2 -28 35.9803 18.4981  11
   1   2 -27 442.461 29.0177   9
   1   2 -27 394.307 31.9112  11
   1   2 -27 463.688 29.6136   8
   1  -2 -27 455.446 35.3374  11
   1   2 -26 81.9794 27.5091   8
   1   2 -26 43.6926 31.3679  11
   1   2 -26 73.3961 28.7678   9
   1  -2 -26 17.6666 33.5684  11
   1   2 -25 81.4152 29.3862   8
   1  -2 -25 85.4965 37.7349  11
   1   2 -25 109.649 30.3334   9
   1   2 -25 73.8319 33.6233  11
   1   2 -24 740.707 49.1166  11
   1   2 -24 692.138 44.6459   8
   1  -2 -24 742.895 51.1424  11
   1   2 -23 1424.97 121.917  15
   1   2 -23 1514.39 69.3448   8
   1   2 -23 1512.36 71.0656  11
   1  -2 -23 1571.84 74.3553  11
   1   2 -22 1533.69 66.4248  13
   1   2 -22 1694.09 126.624  15
   1   2 -22 1558.45 71.5692   8
   1  -2 -22 1668.57 75.4029  11
   1   2 -22 1565.96 73.5447  11
   1   2 -21 233.190 87.9615  15
   1  -2 -21 252.925 29.2698  13
   1   2 -21 270.718 35.9313   8
   1   2 -21 257.418 29.8502  13
   1   2 -21 281.505 41.4689  11
   1  -2 -21 268.852 34.0381  10
   1  -2 -21 231.919 39.7448  11
   1  -2 -20 10092.2 349.825  14
   1   2 -20 10120.8 387.890  15
   1   2 -20 9300.98 347.860  13
   1  -2 -20 9283.98 347.717  13
   1   2 -20 9198.59 348.986   8
   1  -2 -20 9904.24 351.029  11
   1   2 -20 9317.85 350.207  11
   1   2 -19 56.0242 80.5639  15
   1  -2 -19 11.4867 32.6047  14
   1  -2 -19 85.6014 24.2083  13
   1  -2 -19 59.3307 28.7282  17
   1   2 -19 72.4605 30.7446   8
   1   2 -19 91.1028 33.0283  11
   1   2 -19 17.6136 25.1627  13
   1   2 -19 4.15684 33.2238  12
   1  -2 -19 22.0441 33.4951  11
   1   2 -18 72.9594 70.0550  15
   1   2 -18 92.3464 30.3201  14
   1  -2 -18 84.9003 31.1419  14
   1  -2 -18 105.645 27.1660  17
   1  -2 -18 117.866 32.8674   7
   1   2 -18 103.130 28.4314   8
   1  -2 -18 101.023 31.1506  11
   1   2 -18 104.439 29.6045  11
   1  -2 -18 66.4010 22.3917  13
   1   2 -18 88.3530 29.9923  12
   1   2 -18 80.9437 23.4051  13
   1  -2 -17 416.975 33.3910  14
   1   2 -17 297.910 69.6824  15
   1   2 -17 359.052 27.7964  13
   1   2 -17 356.562 31.3971  14
   1  -2 -17 397.551 26.4366  13
   1  -2 -17 389.007 30.1996  17
   1   2 -17 338.327 35.6753  16
   1  -2 -17 409.571 33.6761   7
   1   2 -17 445.171 32.1712  11
   1   2 -17 342.596 31.2799  12
   1  -2 -17 388.968 32.8620  11
   1  -2 -16 1631.61 66.4047  13
   1  -2 -16 1626.07 68.1593  14
   1   2 -16 1605.44 67.9137  14
   1   2 -16 1701.20 100.537  15
   1   2 -16 1587.54 70.7935  16
   1  -2 -16 1605.60 67.5014  17
   1   2 -16 1680.92 68.8349  11
   1   2 -16 1635.44 66.7401  13
   1  -2 -16 1739.53 69.3659  11
   1   2 -16 1677.87 68.5815  12
   1  -2 -16 1775.81 69.8755   7
   1  -2 -15 51.4697 16.2615  13
   1   2 -15 43.5187 18.1962  13
   1   2 -15 15.0423 21.2519  11
   1   2 -15 31.5974 21.2299  12
   1  -2 -15 62.0582 22.5031  11
   1  -2 -15 62.2943 22.8142   7
   1   2 -15 36.7400 24.2740  16
   1  -2 -15 37.6183 21.0599  14
   1   2 -15 62.2626 52.7914  15
   1   2 -15 45.6871 20.6742  14
  -1   2  14 883.389 44.7171   5
   1  -2 -14 1078.57 66.0495   6
   1   2 -14 927.889 70.0763  15
  -1   2  13 10908.8 410.717   5
   1  -2 -13 11675.9 419.902   6
   1   2 -13 11385.6 422.957  15
  -1  -2  12 1679.55 66.4875   5
  -1   2  12 1625.02 69.9702   5
   1  -2 -12 1802.16 80.8630   6
   1   2 -12 1719.14 84.3829  15
  -1   2  11 2298.97 91.2084   5
  -1  -2  11 2355.22 88.9577   5
   1  -2 -11 2276.15 99.9125   6
   1   2 -11 2238.73 101.477  15
   1  -2 -10 131.505 31.1019   6
  -1  -2  10 148.915 16.5589   5
   1   2 -10 158.770 31.1833  15
   1  -2 -10 128.323 15.2166  27
  -1  -2   9 370.565 19.9672   5
   1  -2  -9 340.819 31.7284   6
   1   2  -9 298.012 34.9246  15
   1  -2  -9 318.005 18.7834  27
   1   2  -9 320.017 18.5869  27
  -1  -2   8 745.947 33.1986   5
   1  -2  -8 788.613 42.1639   6
   1  -2  -8 771.938 41.1219   1
   1   2  -8 747.377 43.3476  15
  -1  -2   7 3281.55 121.128   5
   1  -2  -7 3383.93 124.971   6
   1  -2  -7 3163.17 125.203   1
   1   2  -7 3125.96 126.470  15
  -1  -2   6 34343.5 1248.98   5
   1  -2  -6 35318.1 1251.39   6
   1  -2  -6 34480.0 1251.64   1
   1   2  -6 34203.9 1252.59  15
   1  -2  -5 15404.8 563.923   6
  -1  -2   5 15513.9 562.047   5
   1  -2  -5 15558.7 564.275   1
   1   2  -5 15589.2 565.094  15
  -1  -2   4 664.113 27.9023   5
   1  -2  -4 635.565 30.0392   3
   1  -2  -4 694.088 31.1063   1
  -1  -2   3 28154.7 1040.68   5
   1  -2  -3 27411.9 1041.07   3
   1  -2  -2 205.342 12.8908   1
  -1  -2   1 2586.69 93.1051   5
   1  -2  -1 2454.86 93.3056   2
  -1  -2   0 26259.8 929.195   5
   1  -2   0 25114.0 929.441   2
  -1  -2  -1 2907.56 102.020   5
  -1  -2  -1 2781.27 101.976   3
   1  -2   1 2656.31 102.663   2
  -1   2  -1 2698.51 102.973  29
  -1  -2  -2 3255.67 123.602   3
  -1   2  -2 3319.18 124.627  15
  -1   2  -2 3516.70 124.590  29
  -1  -2  -3 33011.9 1149.86   3
  -1   2  -3 30087.6 1150.34  29
  -1   2  -3 31202.3 1150.69  15
  -1  -2  -3 32526.2 1149.68   6
  -1   2  -4 81655.9 3044.81  29
  -1   2  -4 80339.6 3045.06  15
  -1  -2  -4 89741.4 3044.03   6
  -1   2  -5 17671.0 687.232  29
  -1   2  -5 18692.3 687.834  15
  -1  -2  -5 20139.7 686.508   6
  -1   2  -6 6392.59 254.992  29
  -1   2  -6 6776.70 255.645  15
  -1   2  -7 9927.14 377.091  29
  -1   2  -7 9770.70 377.031  15
  -1  -2  -7 10758.0 375.107   6
  -1   2  -8 180.379 29.2357  29
  -1   2  -8 191.207 30.4805  15
  -1  -2  -8 217.465 27.8996   6
  -1   2  -9 1335.64 51.6553  28
  -1   2  -9 1518.75 66.1650  29
  -1   2  -9 1378.05 66.4043  15
  -1  -2  -9 1368.83 61.2283   6
  -1   2 -10 11883.7 425.104  29
  -1   2 -10 11049.6 412.517  28
  -1   2 -10 11116.6 423.514  15
  -1  -2 -10 12063.6 420.043   6
  -1   2 -11 206.310 20.7530  28
  -1   2 -11 151.860 41.2801  15
  -1  -2 -11 132.224 36.8772   6
  -1   2 -12 82.4488 21.0053  28
  -1   2 -12 47.2813 42.6332  29
  -1   2 -12 86.6115 45.9945  15
  -1  -2 -12 78.6028 39.3454   6
  -1   2 -13 135.967 25.1686  28
  -1   2 -13 178.872 50.4095  15
  -1  -2 -13 159.558 45.5458   6
  -1   2 -14 790.670 38.5502   7
  -1  -2 -14 747.165 63.4589   6
  -1  -2 -14 737.265 38.1072   7
  -1  -2 -14 792.184 37.2187  11
  -1   2 -14 785.066 36.7756  12
  -1   2 -14 610.937 40.2883  28
  -1  -2 -14 743.715 37.5395  17
  -1   2 -14 714.872 37.8860  17
  -1  -2 -14 772.231 35.9470  14
  -1   2 -14 675.801 67.9560  15
  -1  -2 -15 5044.70 193.350   6
  -1  -2 -15 5047.63 177.412   7
  -1   2 -15 4916.12 176.441  12
  -1   2 -15 4655.35 176.299  11
  -1  -2 -15 4827.56 176.953  11
  -1   2 -15 4407.05 179.324  28
  -1  -2 -15 4599.54 176.769  17
  -1   2 -15 4721.75 176.702  17
  -1   2 -15 4605.33 175.586  14
  -1  -2 -15 4699.73 175.842  14
  -1   2 -15 4680.77 204.522  15
  -1  -2 -16 3627.96 134.438   8
  -1  -2 -16 3817.30 158.107   6
  -1  -2 -16 3749.88 136.402   7
  -1   2 -16 3464.08 135.697  11
  -1  -2 -16 3643.35 136.188  11
  -1  -2 -16 3630.36 135.334  10
  -1   2 -16 3223.97 138.029  28
  -1   2 -16 3608.36 135.942  17
  -1  -2 -16 3492.36 135.126  17
  -1   2 -16 3619.95 134.783  14
  -1  -2 -16 3423.25 134.640  14
  -1   2 -16 3595.49 164.424  15
  -1   2 -17 76.5177 73.7599  15
  -1  -2 -17 120.603 28.8818  14
  -1   2 -17 103.192 28.7379  14
  -1   2 -17 97.4636 30.7611  17
  -1  -2 -17 102.287 30.4041  17
  -1  -2 -17 84.1822 30.5473   7
  -1  -2 -17 70.8199 60.5905   6
  -1  -2 -17 67.7841 26.4340   8
  -1   2 -17 99.4244 27.5567  11
  -1  -2 -17 127.550 30.0595  11
  -1  -2 -17 92.0183 27.3781  10
  -1   2 -18 89.3831 79.9241  15
  -1  -2 -18 49.9014 30.5838  14
  -1   2 -18 97.8269 32.3508  14
  -1  -2 -18 107.328 33.1691  17
  -1  -2 -18 93.8878 28.4446   8
  -1  -2 -18 93.2012 33.5573   7
  -1  -2 -18 83.3870 61.7939   6
  -1  -2 -18 46.7848 27.9688  10
  -1  -2 -18 66.7758 32.7305  11
  -1   2 -18 128.344 32.1644  11
  -1   2 -19 82.5845 83.8186  15
  -1  -2 -19 168.827 35.5979  14
  -1   2 -19 160.172 36.1483  14
  -1  -2 -19 169.149 35.9998  17
  -1  -2 -19 143.027 32.2440   8
  -1  -2 -19 224.550 70.1593   6
  -1  -2 -19 153.251 39.0461   7
  -1   2 -19 114.067 34.7742  11
  -1  -2 -19 208.149 31.7454  10
  -1  -2 -19 146.962 36.4751  11
  -1  -2 -20 660.379 45.3871  14
  -1   2 -20 558.725 46.9847  14
  -1   2 -20 455.823 92.9646  15
  -1  -2 -20 505.256 44.5773  17
  -1  -2 -20 612.727 42.5476   8
  -1  -2 -20 756.241 80.6511   6
  -1  -2 -20 651.051 46.2133   7
  -1   2 -20 509.354 42.1046   8
  -1  -2 -20 573.777 47.2770  11
  -1  -2 -20 590.693 41.6553   9
  -1  -2 -20 515.846 40.3835  10
  -1   2 -20 538.246 44.9581  11
  -1   2 -21 96.9156 82.5025  15
  -1   2 -21 53.0512 38.7119  14
  -1  -2 -21 53.4325 39.2599  14
  -1  -2 -21 61.9266 33.1440   9
  -1   2 -21 44.0130 37.4776  11
  -1  -2 -21 63.5729 31.2540  10
  -1  -2 -21 68.5887 39.7901  11
  -1  -2 -21 25.6066 36.4452  17
  -1  -2 -21 77.6311 38.2122   7
  -1   2 -21 69.3369 33.1594   8
  -1  -2 -21 59.7173 32.4043   8
  -1   2 -22 116.227 37.9897  11
  -1  -2 -22 156.970 40.7590  11
  -1  -2 -22 142.534 34.1866   9
  -1  -2 -22 94.0023 30.9395  10
  -1   2 -22 148.020 82.9211  15
  -1  -2 -22 110.063 40.6451  14
  -1   2 -22 201.004 39.1320  14
   1  -2  22 150.335 52.9630   2
  -1   2 -22 176.342 34.9777   8
  -1  -2 -22 137.221 38.2914   7
  -1  -2 -22 138.201 34.2802   8
  -1  -2 -23 336.470 43.2870  14
  -1  -2 -23 302.231 35.3913   8
  -1   2 -23 339.406 37.8584   8
  -1  -2 -23 289.972 42.6658  11
  -1   2 -23 288.990 37.9720  11
  -1  -2 -23 320.937 35.4962   9
  -1   2 -24 798.874 44.5129   8
  -1  -2 -24 779.664 44.5540   9
  -1   2 -24 740.767 43.9232   9
  -1   2 -24 690.635 45.2043  11
  -1  -2 -24 707.550 48.9499  11
  -1  -2 -24 735.122 44.0376   8
  -1   2 -25 225.472 30.6729   8
  -1  -2 -25 248.302 30.9306   8
  -1  -2 -25 236.584 36.4331  11
  -1   2 -25 214.496 30.0102   9
  -1  -2 -25 243.667 30.5639   9
  -1   2 -25 205.817 31.5187  11
  -1   2 -26 20.2818 26.0895   8
  -1  -2 -26 28.3283 23.6567   8
  -1  -2 -26 8.20627 24.1477   9
  -1   2 -26 30.3755 23.6890   9
  -1  -2 -26 32.8012 29.6617  11
  -1  -2 -27 102.312 21.1461   8
  -1   2 -27 73.1282 21.6987   8
  -1  -2 -27 94.2162 21.1659   9
  -1   2 -27 85.3046 20.2515   9
  -1  -2 -27 83.9517 25.2324  11
  -1   2 -28 133.865 16.0017   9
  -1   2 -28 155.106 17.7758   8
   1  -3 -29 76.9649 15.1319  11
   1   3 -28 133.100 19.0403   8
   1  -3 -28 126.966 23.7030  11
   1  -3 -27 452.685 34.7953  11
   1   3 -27 443.163 30.4065   9
   1   3 -27 352.047 30.1208  11
   1   3 -27 456.401 29.2705   8
   1   3 -26 57.1942 27.2937   8
   1   3 -26 28.1938 28.5083  11
   1   3 -26 16.1619 26.6736   9
   1  -3 -26 70.3888 35.3302  11
   1  -3 -25 53.9931 31.1053   8
   1   3 -25 31.9011 30.2200   8
   1   3 -25 10.5729 30.7929   9
   1  -3 -25 1.82751 38.1604  11
   1   3 -25-2.93471 32.7879  11
   1  -3 -24 296.480 36.4475   8
   1   3 -24 343.400 36.1657   8
   1  -3 -24 292.954 42.9959  11
   1   3 -24 287.047 38.3984  11
   1   3 -23 3888.48 147.599  13
   1   3 -23 3826.46 194.163  15
   1  -3 -23 3754.98 197.521  15
   1   3 -23 4146.13 150.079   8
   1   3 -23 3899.83 152.284  11
   1  -3 -23 3843.73 150.026   8
   1  -3 -23 3621.88 148.785  10
   1  -3 -23 4300.51 153.878  11
   1   3 -22-36.6895 86.8586  15
   1  -3 -22 50.0443 85.5487  15
   1  -3 -22 45.4810 33.9532   8
   1   3 -22 37.1809 32.6718   8
   1   3 -22 87.3021 38.4403  11
   1  -3 -22 44.7859 32.2752  10
   1  -3 -22 27.8401 41.5352  11
   1   3 -22 30.1687 26.8288  13
   1   3 -21 2895.90 157.363  15
   1  -3 -21 2802.20 162.266  15
   1   3 -21 2688.95 108.518  13
   1   3 -21 2886.24 111.338   8
   1  -3 -21 2826.70 115.075  11
   1   3 -21 2778.20 113.182  11
   1  -3 -21 2769.22 111.446   8
   1   3 -20 2894.86 157.212  15
   1   3 -20 2620.59 108.575  13
   1  -3 -20 2703.19 107.890  13
   1  -3 -20 2843.56 113.062  14
   1  -3 -20 2867.66 160.542  15
   1  -3 -20 2610.47 109.546  17
   1   3 -20 2814.07 110.716   8
   1   3 -20 2988.43 113.279  11
   1  -3 -20 2971.70 111.566   8
   1  -3 -20 2960.97 114.224  11
   1   3 -19 216.218 81.7167  15
   1  -3 -19 111.868 75.7821  15
   1  -3 -19 160.536 35.0629  14
   1  -3 -19 180.464 26.5031  13
   1  -3 -19 175.612 29.4129  17
   1  -3 -19 201.465 32.4645   8
   1   3 -19 168.400 31.7621   8
   1   3 -19 199.483 34.2109  12
   1   3 -19 163.454 32.3349  11
   1  -3 -19 212.138 35.8342  11
   1   3 -19 202.382 27.0316  13
   1   3 -18 267.051 34.3949  14
   1  -3 -18 261.589 32.9934  14
   1  -3 -18 236.085 79.6360  15
   1   3 -18 289.823 27.4887  13
   1   3 -18 331.968 75.7450  15
   1  -3 -18 267.357 27.1775  13
   1  -3 -18 255.225 30.3141  17
   1  -3 -18 312.659 34.0105   7
   1   3 -18 251.884 33.8067   7
   1  -3 -18 234.569 29.5411   8
   1   3 -18 254.414 33.4270  11
   1   3 -18 244.804 32.7824  12
   1  -3 -18 298.041 34.8609  11
   1  -3 -17 1001.22 90.6412  15
   1  -3 -17 1083.01 47.3947  13
   1   3 -17 1230.36 86.3828  15
   1   3 -17 1087.28 50.2462  14
   1  -3 -17 1060.31 51.1056  14
   1  -3 -17 1158.10 49.7578  17
   1  -3 -17 1035.72 54.0098  16
   1   3 -17 1067.02 53.6601  16
   1   3 -17 1003.89 51.6859   7
   1  -3 -17 1055.82 49.5592   8
   1  -3 -17 1088.20 51.9564   7
   1  -3 -17 1000.93 52.1086  11
   1   3 -17 1058.77 47.9240  13
   1   3 -17 1114.28 51.1270  12
   1   3 -17 1049.23 51.1335  11
   1   3 -16 10221.8 396.679  15
   1  -3 -16 10300.1 372.105  13
   1   3 -16 10004.4 372.340  14
   1  -3 -16 9559.80 395.406  15
   1  -3 -16 10445.2 372.740  14
   1  -3 -16 10196.1 372.384  17
   1  -3 -16 9810.96 374.357  16
   1   3 -16 9498.91 374.087  16
   1  -3 -16 9363.37 372.242   8
   1   3 -16 10867.8 373.220   7
   1  -3 -16 10526.4 373.288   7
   1   3 -16 10589.2 373.297  12
   1  -3 -16 10654.0 373.575  11
   1   3 -16 10232.0 372.973  11
   1  -3 -15 2337.73 89.5074  14
   1   3 -15 2490.61 117.609  15
   1   3 -15 2329.46 89.4741  14
   1  -3 -15 2377.21 88.6093  13
   1   3 -15 2201.80 91.3145  16
   1  -3 -15 2131.30 91.4960  16
   1  -3 -15 2399.39 90.4920  11
   1   3 -15 2423.69 90.1205  12
   1   3 -15 2362.07 89.5590  11
  -1   3  15 2085.35 93.3780   5
   1   3 -15 2337.29 90.3486   7
   1  -3 -15 2229.12 90.4671   7
   1   3 -14 184.980 21.0383  12
   1  -3 -14 127.412 21.0888  11
   1  -3 -14 168.667 21.9328   7
   1  -3 -14 167.076 49.9805   6
   1   3 -14 148.914 47.3793   6
  -1   3  14 134.616 24.7565   5
   1   3 -14 163.406 19.7205  14
   1   3 -14 169.820 46.0589  15
   1   3 -13 647.432 51.7294   6
  -1   3  13 563.969 36.2478   5
   1  -3 -13 659.114 54.9604   6
   1   3 -13 539.456 56.1149  15
  -1  -3  12 774.088 34.6117   5
   1   3 -12 853.305 55.6504   6
   1  -3 -12 815.197 53.0431   6
   1   3 -12 779.666 57.5660  15
   1   3 -11 13.0638 33.3506   6
   1  -3 -11 11.4533 37.0670   6
  -1  -3  11 7.50203 12.8306   5
   1   3 -11 38.7030 35.6334  15
  -1  -3  10 10122.8 370.731   5
   1  -3 -10 10311.5 377.202   6
   1   3 -10 9969.53 376.852   6
   1   3 -10 9451.07 378.024  15
   1   3 -10 10303.0 369.675  27
   1  -3 -10 10271.6 369.654  27
   1   3  -9 16658.4 695.377   6
   1  -3  -9 19084.9 696.586   6
  -1  -3   9 19047.1 691.859   5
   1   3  -9 16677.3 697.307  15
   1  -3  -9 15631.7 697.031  15
   1  -3  -9 20566.1 690.639  27
   1   3  -9 20040.4 690.561  27
   1   3  -8 1593.23 67.9443   6
  -1  -3   8 1635.72 60.9678   5
   1  -3  -8 1568.59 67.3024   6
   1   3  -8 1530.17 68.2670  15
  -1  -3   7 31280.0 1112.73   5
   1  -3  -7 31854.8 1115.86   6
   1   3  -7 31422.6 1115.74   6
   1   3  -7 30273.1 1115.82   1
   1  -3  -7 31529.2 1116.15   1
   1   3  -7 29339.7 1116.89  15
   1  -3  -7 28813.5 1116.67  15
   1   3  -6 3818.90 133.148   6
  -1  -3   6 3646.91 130.222   5
   1  -3  -6 3468.68 132.921   6
   1  -3  -6 3152.32 132.236   4
   1   3  -6 3503.43 133.315   1
   1  -3  -6 3557.91 133.419   1
   1  -3  -6 3333.58 134.500  15
   1   3  -6 3525.09 134.219  15
   1   3  -5 5107.16 186.729   6
   1  -3  -5 5089.48 186.764   6
  -1  -3   5 4960.49 184.551   5
   1  -3  -5 5239.68 187.174   1
   1   3  -5 5191.23 186.799   1
   1  -3  -5 4914.66 186.252   4
   1  -3  -5 4731.58 187.621  15
   1   3  -5 5088.43 187.692  15
  -1  -3   4 97249.2 3485.02   5
   1  -3  -4 90669.2 3485.72   4
   1   3  -4 98870.3 3486.11   1
   1  -3  -4 100133. 3486.28   1
  -1  -3   3 76572.7 2812.50   5
   1  -3  -3 78199.2 2813.07   1
   1   3  -3 79380.5 2813.05   1
   1  -3  -2 101420. 3764.38   2
   1   3  -2 106564. 3763.95   1
   1  -3  -2 104546. 3763.94   1
  -1  -3   1 149107. 5373.81   5
   1  -3  -1 148862. 5374.17   2
  -1  -3   0 16184.7 544.834   5
  -1  -3   0 14686.1 543.188   2
   1  -3   0 14861.1 545.100   2
  -1  -3   0 15106.6 543.292   4
  -1  -3  -1 439.512 18.8950   5
   1  -3   1 442.402 20.6139   2
  -1  -3  -1 431.924 18.9297   3
  -1  -3  -1 403.850 17.1864   4
  -1  -3  -1 382.416 18.8190  29
  -1  -3  -2 37.4505 11.4949   3
   1  -3   2 40.5750 11.7583   2
  -1  -3  -2 44.7421 12.5027  15
  -1   3  -2 36.4439 12.1954  15
  -1   3  -2 79.6953 11.8009  29
  -1  -3  -2 89.5345 12.0390  29
  -1  -3  -3 13577.7 486.035   3
  -1  -3  -3 13746.3 485.567   6
  -1   3  -3 13312.9 485.456   6
  -1  -3  -3 13169.0 486.650  15
  -1   3  -3 12788.5 486.731  15
  -1   3  -3 13216.4 486.367  29
  -1  -3  -3 13685.8 486.393  29
  -1  -3  -4 34356.2 1177.34   3
  -1  -3  -4 31235.2 1177.26  29
  -1   3  -4 31517.6 1177.32  29
  -1   3  -4 31646.0 1177.78  15
  -1  -3  -4 31778.1 1177.74  15
  -1   3  -4 32648.5 1176.38   6
  -1  -3  -4 34046.1 1176.54   6
  -1  -3  -5 3314.88 123.808  29
  -1   3  -5 3141.73 123.462  29
  -1   3  -5 3214.43 123.927  15
  -1  -3  -5 2884.35 124.139  15
  -1  -3  -5 3466.49 122.463   6
  -1   3  -5 3257.24 122.359   6
  -1  -3  -6 365.613 30.3421  29
  -1   3  -6 416.676 30.1983  29
  -1   3  -6 481.966 31.8719  15
  -1  -3  -6 456.865 31.4941  15
  -1  -3  -6 522.559 30.1701   6
  -1   3  -6 481.597 28.2310   6
  -1   3  -7 2631.52 90.0201  29
  -1  -3  -7 2549.30 89.4293  29
  -1   3  -7 1994.59 88.1374  15
  -1  -3  -7 1875.99 87.6036  15
  -1  -3  -7 1960.72 85.7698   6
  -1   3  -7 1975.93 84.9940   6
  -1   3  -8 4510.53 169.745  29
  -1  -3  -8 4497.58 169.906  29
  -1   3  -8 4275.30 169.645  15
  -1  -3  -8 3967.00 169.121  15
  -1   3  -8 4445.16 165.980   6
  -1  -3  -8 4459.67 166.829   6
  -1  -3  -9 1326.81 68.5994  29
  -1   3  -9 1328.93 68.8178  29
  -1  -3  -9 1313.18 53.8493  28
  -1   3  -9 1284.54 53.7754  28
  -1  -3  -9 1353.74 66.6200  15
  -1   3  -9 1495.81 67.5992  15
  -1   3  -9 1524.64 64.2098   6
  -1  -3  -9 1656.72 65.4787   6
  -1   3 -10 45.0293 15.8410  28
  -1  -3 -10 36.8429 34.5955  29
  -1  -3 -10 33.3917 16.1825  28
  -1   3 -10 46.4874 37.0724  29
  -1   3 -10 11.2666 38.3302  15
  -1  -3 -10 47.9214 39.3024  15
  -1   3 -10 65.7638 31.9327   6
  -1  -3 -10 79.5633 28.1636   6
  -1   3 -11 12868.9 473.593  28
  -1   3 -11 13243.3 487.248  29
  -1  -3 -11 13086.6 473.711  28
  -1  -3 -11 11800.9 485.685  29
  -1  -3 -11 12057.2 485.004  15
  -1   3 -11 13704.7 486.536  15
  -1   3 -11 13448.7 481.871   6
  -1  -3 -11 14089.1 483.320   6
  -1  -3 -12 4903.75 188.904  28
  -1   3 -12 5065.43 188.948  28
  -1   3 -12 5577.82 207.155  29
  -1  -3 -12 4795.41 204.139  29
  -1   3 -12 5279.07 205.542  15
  -1  -3 -12 4693.18 204.652  15
  -1  -3 -12 5654.78 200.063   6
  -1   3 -12 5323.79 198.705   6
  -1  -3 -13 170.396 25.9401  28
  -1   3 -13 201.559 25.8239  28
  -1   3 -13 242.266 50.9517  15
  -1  -3 -13 234.591 48.0152  15
  -1   3 -13 279.362 45.7171   6
  -1  -3 -13 308.153 48.4221   6
  -1  -3 -14 3481.72 134.044   8
  -1  -3 -14 3739.13 149.621   6
  -1  -3 -14 3760.30 135.142   7
  -1   3 -14 3743.42 135.098   7
  -1   3 -14 3320.53 147.367   6
  -1   3 -14 3626.66 134.314  12
  -1  -3 -14 3525.71 134.828  11
  -1   3 -14 3645.61 136.907  28
  -1  -3 -14 3585.95 137.220  28
  -1  -3 -14 3580.37 134.785  17
  -1   3 -14 3614.72 134.890  17
  -1  -3 -14 3313.09 155.258  15
  -1  -3 -14 3436.80 133.732  14
  -1   3 -14 3329.96 157.036  15
  -1  -3 -15 248.234 24.5533   8
  -1   3 -15 241.783 28.4226   7
  -1  -3 -15 273.236 28.5849   7
  -1  -3 -15 192.139 50.7650   6
  -1   3 -15 252.675 52.7495   6
  -1  -3 -15 280.644 29.0456  11
  -1   3 -15 311.079 26.3286  12
  -1   3 -15 277.519 26.1577  11
  -1   3 -15 543.114 34.9741  28
  -1  -3 -15 436.862 33.1594  28
  -1  -3 -15 389.393 29.3198  17
  -1   3 -15 371.350 29.9489  17
  -1  -3 -15 303.125 27.3407  14
  -1  -3 -15 291.060 66.6559  15
  -1   3 -15 332.500 63.7807  15
  -1  -3 -16 331.550 28.3109   8
  -1   3 -16 337.593 31.3204   7
  -1  -3 -16 308.876 31.6155   7
  -1   3 -16 384.360 58.7194   6
  -1  -3 -16 331.083 62.7181   6
  -1   3 -16 303.813 29.0912  12
  -1   3 -16 366.795 30.3618  11
  -1  -3 -16 348.346 30.9863  11
  -1  -3 -16 237.237 35.6891  28
  -1   3 -16 233.114 35.5799  28
  -1  -3 -16 289.031 31.4178  17
  -1   3 -16 309.481 69.8188  15
  -1  -3 -16 364.556 73.1575  15
  -1  -3 -16 358.249 30.2344  14
  -1   3 -17 717.187 83.5245  15
  -1  -3 -17 785.318 91.3422  15
  -1  -3 -17 947.575 45.7057  14
  -1  -3 -17 885.011 46.7945  17
  -1   3 -17 881.317 71.9052   6
  -1  -3 -17 769.713 73.3868   6
  -1  -3 -17 890.557 44.2717   8
  -1  -3 -17 932.094 47.6230   7
  -1   3 -17 909.438 47.3357   7
  -1  -3 -17 878.683 44.4696  10
  -1   3 -17 844.962 45.7166  11
  -1  -3 -17 853.774 48.1589  11
  -1  -3 -18 713.837 43.5776  14
  -1   3 -18 637.688 90.5683  15
  -1  -3 -18 687.794 88.2006  15
  -1  -3 -18 728.144 44.9962  17
  -1  -3 -18 782.140 75.1550   6
  -1  -3 -18 739.174 42.1916   8
  -1   3 -18 800.840 46.2395   7
  -1  -3 -18 738.775 45.3198   7
  -1   3 -18 737.516 75.7307   6
  -1  -3 -18 741.454 47.1414  11
  -1  -3 -18 727.709 42.7595  10
  -1   3 -18 770.763 44.5352  11
  -1  -3 -19 4029.37 153.029  14
  -1  -3 -19 3620.21 193.782  15
  -1   3 -19 3833.28 153.215  14
  -1   3 -19 3964.86 192.422  15
  -1  -3 -19 4086.68 154.017  17
  -1  -3 -19 3923.98 151.702   8
  -1  -3 -19 4115.79 154.351   7
  -1   3 -19 4141.43 177.975   6
  -1  -3 -19 3950.69 177.752   6
  -1   3 -19 4187.69 153.236   7
  -1  -3 -19 4037.63 155.213  11
  -1  -3 -19 4095.98 152.463   9
  -1  -3 -19 3829.19 152.477  10
  -1   3 -19 3871.26 153.405  11
  -1   3 -20 5754.84 272.911  15
  -1  -3 -20 5925.72 274.659  15
  -1   3 -20 6348.82 235.459  14
  -1  -3 -20 6732.00 235.536  14
  -1  -3 -20 6512.72 234.505   9
  -1  -3 -20 6239.44 236.704  11
  -1   3 -20 5990.96 235.523  11
  -1  -3 -20 6147.58 234.183  10
  -1  -3 -20 6205.08 235.243  17
  -1  -3 -20 6215.61 235.669   7
  -1   3 -20 6242.40 235.652   7
  -1  -3 -20 6378.09 234.396   8
   1  -3  21 594.248 66.8809   2
  -1  -3 -21 677.104 99.3375  15
  -1   3 -21 458.564 88.9751  15
  -1  -3 -21 600.664 45.4506  14
  -1   3 -21 670.491 45.1989  14
  -1  -3 -21 564.001 41.4307   8
  -1  -3 -21 495.703 47.5651  11
  -1  -3 -21 479.777 41.3680   9
  -1  -3 -21 566.049 40.5637  10
  -1   3 -21 528.979 43.2365  11
  -1  -3 -21 607.194 45.7896  17
  -1  -3 -21 499.503 44.5484   7
  -1   3 -21 465.842 43.6350   7
  -1   3 -21 534.907 41.6286   8
  -1   3 -22 44.9262 34.1216  11
  -1  -3 -22 85.0899 31.5755  10
  -1  -3 -22 19.6817 34.4900   9
  -1  -3 -22 43.0389 40.7799  11
  -1  -3 -22 7.22383 39.9607  14
  -1   3 -22 31.6522 41.7825  14
   1  -3  22 1.64012 55.5437   2
  -1   3 -22 47.6395 38.3209   7
  -1   3 -22 1.23815 33.6331   8
  -1  -3 -22-1.33543 36.3330   7
  -1  -3 -22 21.6351 34.0567   8
  -1   3 -23 85.2183 32.4346  11
  -1  -3 -23 37.8329 29.8102  10
  -1  -3 -23 51.3706 36.9733  11
  -1  -3 -23 62.4081 32.5131   9
  -1  -3 -23 56.1006 39.5803  14
  -1   3 -23 16.0672 31.9677   8
  -1  -3 -23 53.7417 32.1180   8
  -1  -3 -24 64.7774 36.5864  11
  -1  -3 -24 123.133 32.7173   9
  -1   3 -24 59.9435 31.2840   9
  -1   3 -24 89.5260 30.3515  11
  -1   3 -24 124.870 32.8251   8
  -1  -3 -24 100.375 32.5569   8
  -1   3 -25 40.8556 26.9898   9
  -1  -3 -25 31.0378 35.7318  11
  -1  -3 -25 18.8548 27.4532   9
  -1   3 -25 12.2444 28.6472   8
  -1  -3 -25 5.40647 28.4152   8
  -1   3 -26 174.147 25.3285   9
  -1  -3 -26 174.029 26.0085   9
  -1  -3 -26 170.989 30.4726  11
  -1   3 -26 159.904 24.7154   8
  -1  -3 -26 174.200 26.2755   8
  -1   3 -27 268.795 23.5520   8
  -1  -3 -27 285.687 24.0571   9
  -1   3 -27 239.981 22.8559   9
  -1  -3 -27 249.804 26.7802  11
  -1   3 -28 58.9415 15.0029   9
  -1   3 -28 38.9410 15.4267   8
   1  -4 -28 19.4605 22.4436  11
   1   4 -28 3.60978 17.5138   8
   1   4 -27 11.8250 22.9182   9
   1  -4 -27 43.8276 28.9562  11
   1   4 -27-15.5402 7.06192  11
   1   4 -27 39.8131 22.7808   8
   1  -4 -26 249.372 34.6255  11
   1   4 -26 223.803 28.5101   9
   1   4 -26 205.567 28.9609  11
   1   4 -26 232.952 27.8369   8
   1   4 -25 246.521 33.2685  11
   1  -4 -25 200.274 40.2115  11
   1  -4 -25 249.084 31.8508   8
   1   4 -25 238.518 31.7405   8
   1   4 -24 120.940 35.1357  11
   1  -4 -24 90.6933 38.3704  11
   1  -4 -24 91.6203 30.2567  10
   1   4 -24 103.350 32.8870   8
   1  -4 -24 97.8171 36.0295   8
   1  -4 -23 313.743 44.1528  11
   1  -4 -23 380.907 36.1361  10
   1   4 -23 263.993 39.4009  11
   1  -4 -23 421.349 88.9930  15
   1   4 -23 327.864 29.6375  13
   1   4 -23 325.080 88.2374  15
   1  -4 -23 308.397 38.1065   8
   1   4 -23 289.314 36.8559   8
   1   4 -22 84.2400 27.4830  13
   1   4 -22 40.8850 37.2813  11
   1  -4 -22 35.6808 34.1207  10
   1  -4 -22 66.1917 40.6282  11
   1   4 -22 106.932 84.6219  15
   1   4 -22 21.1974 32.1814   8
   1  -4 -22 74.6432 33.5019   8
   1  -4 -21 1915.88 87.4954  11
   1   4 -21 1930.75 84.7710  11
   1  -4 -21 1988.55 83.2005   8
   1  -4 -21 2027.32 130.951  15
   1   4 -21 2114.96 132.291  15
   1   4 -21 1945.75 79.5769  13
   1  -4 -21 1935.49 80.9162  17
   1   4 -21 1895.54 81.7067   8
   1  -4 -20 3761.60 148.582  11
   1  -4 -20 3818.83 145.702   8
   1   4 -20 3746.50 147.239  12
   1   4 -20 3670.38 147.022  11
   1  -4 -20 3724.84 143.454  13
   1  -4 -20 3820.03 185.889  15
   1   4 -20 3834.67 183.844  15
   1  -4 -20 3962.13 146.912  14
   1   4 -20 3785.42 144.183  13
   1  -4 -20 3829.20 144.815  17
   1   4 -20 3810.19 145.425   8
   1  -4 -19 3874.53 148.716  17
   1   4 -19 4103.26 150.905  12
   1  -4 -19 3843.11 152.027  11
   1  -4 -19 4077.39 149.736   8
   1   4 -19 3826.70 150.071  11
   1   4 -19 4239.82 189.513  15
   1  -4 -19 3960.91 190.350  15
   1   4 -19 3799.27 148.211  13
   1  -4 -19 4026.33 150.622  14
   1  -4 -19 3806.94 147.648  13
   1  -4 -18 277.328 30.6155  17
   1  -4 -18 315.352 32.4713   8
   1  -4 -18 301.389 35.2572  11
   1   4 -18 310.243 27.3888  13
   1   4 -18 314.634 34.2794  12
   1   4 -18 298.198 33.2377  11
   1  -4 -18 317.862 27.2404  13
   1  -4 -18 273.528 75.1024  15
   1   4 -18 346.725 73.8910  15
   1  -4 -18 272.719 34.5692  14
   1  -4 -17 3214.76 117.544   8
   1   4 -17 3211.53 118.337  12
   1   4 -17 2840.18 116.375  13
   1  -4 -17 3012.20 119.270  11
   1   4 -17 3135.97 118.171  11
   1  -4 -17 2867.64 151.275  15
   1   4 -17 2841.79 149.383  15
   1  -4 -17 2957.87 116.076  13
   1  -4 -17 3207.75 117.825  14
   1   4 -17 2849.88 117.787  14
   1  -4 -17 2999.58 117.348  17
   1  -4 -17 2750.47 119.909  16
   1   4 -17 3239.92 118.069   7
   1  -4 -17 3290.27 118.383   7
   1   4 -16 1043.79 49.6147  12
   1   4 -16 1144.47 49.7234  11
   1  -4 -16 1144.94 50.7533  11
   1  -4 -16 997.938 49.2037  14
   1  -4 -16 1082.85 46.1988  13
   1   4 -16 1012.34 49.1813  14
   1   4 -16 1015.31 81.9676  15
   1  -4 -16 1003.42 83.7272  15
   1  -4 -16 909.406 51.9867  16
   1  -4 -16 1072.23 48.7819  17
   1   4 -16 998.585 52.0187  16
   1   4 -16 1128.65 50.1028   7
   1  -4 -16 1179.23 50.8155   7
   1  -4 -16 1098.45 48.0054   8
   1  -4 -15 48.8962 18.5531  13
   1   4 -15 53.4844 22.2178  12
   1  -4 -15 63.3415 23.7084  11
   1   4 -15 50.5039 22.0186  11
   1   4 -15 76.3269 22.1836  14
   1   4 -15 108.619 56.0784  15
   1  -4 -15 79.6519 25.2254  16
   1  -4 -15 49.3079 21.9841  14
   1  -4 -15 88.2311 52.5544  15
   1   4 -15 58.4199 23.7624  16
   1  -4 -15 61.8388 20.7139  17
   1  -4 -15 60.5042 21.0222   8
   1   4 -15 67.6871 23.1792   7
  -1   4  15 65.9675 25.6789   5
   1  -4 -15 56.5913 23.0680   7
   1  -4 -14 20.7366 20.2802   7
   1  -4 -14 29.1866 18.1690   8
   1   4 -14 47.6018 20.1745   7
  -1   4  14 11.2061 24.4513   5
   1   4 -14 54.9790 19.0905  14
   1   4 -14 42.6323 40.1307  15
   1   4 -14 23.1459 20.8619  16
   1  -4 -14 9.13239 48.0119  15
   1  -4 -14 57.9895 21.5101  16
   1  -4 -14 46.6243 20.9856  11
   1   4 -14 42.8756 19.5338  12
   1   4 -13 2275.42 103.156  15
   1  -4 -13 2198.20 106.335  15
   1  -4 -13 2134.35 99.8874   6
   1   4 -13 2215.58 98.9043   6
   1  -4 -12 8824.45 337.980  15
   1   4 -12 8707.37 337.893  15
  -1  -4  12 8616.26 324.691   5
   1   4 -12 9430.33 335.582   6
   1  -4 -12 9800.60 335.805   6
   1  -4 -11 979.026 59.5575  15
   1   4 -11 1067.18 56.0531  15
   1   4 -11 945.206 55.8594   6
   1  -4 -11 1016.75 58.0467   6
  -1  -4  11 944.822 40.2862   5
   1   4 -10 893.622 38.9096  27
   1  -4 -10 878.510 38.9464  27
   1   4 -10 1056.41 51.5175   6
  -1  -4  10 1011.31 39.6499   5
   1  -4 -10 1049.86 52.5527   6
   1   4 -10 911.522 54.8730  15
   1  -4 -10 955.092 53.2440  15
  -1  -4   9 56.1736 13.2238   5
   1   4  -9 82.8557 12.3510  27
   1  -4  -9 76.9068 12.6792  27
   1   4  -9 94.3650 29.3384   6
   1  -4  -9 114.615 31.1435   6
   1   4  -9 80.8318 28.6816  15
   1  -4  -9 46.2329 26.8118  15
  -1  -4   8 738.292 31.6395   5
   1   4  -8 732.249 40.4518   6
   1  -4  -8 769.134 40.8933   6
   1   4  -8 682.598 39.7987  15
   1  -4  -7 5719.74 210.319   6
   1   4  -7 5841.60 210.183   6
  -1  -4   7 5672.80 206.897   5
   1  -4  -7 5606.97 210.792   1
   1   4  -7 5600.85 210.395   1
   1  -4  -7 5547.99 210.366   4
   1  -4  -7 5441.93 211.450  15
   1   4  -7 5601.60 211.325  15
  -1  -4   6 2712.16 101.871   5
   1  -4  -6 2642.52 104.660   6
   1   4  -6 2867.74 104.850   6
   1  -4  -6 2602.59 104.818   4
   1   4  -6 2744.71 104.816   1
   1  -4  -6 2639.27 105.117   1
   1   4  -6 2835.78 106.113  15
   1  -4  -6 2735.45 106.430  15
  -1  -4   5 1486.85 57.4324   5
   1   4  -5 1524.53 60.4274   1
   1  -4  -5 1526.07 60.2984   1
   1  -4  -5 1390.28 59.6589   4
   1  -4  -5 1377.49 61.4278  15
   1   4  -5 1566.83 61.4522  15
  -1  -4   4 399325. 14435.1   5
   1  -4  -4 412198. 14436.2   1
   1  -4  -4 385485. 14436.1   4
   1   4  -4 414080. 14436.0   1
   1  -4  -4 394163. 14436.7  15
   1   4  -4 395326. 14436.5  15
  -1  -4   3 81661.9 2973.00   5
   1   4  -3 84452.9 2973.14   1
   1  -4  -3 81102.7 2973.08   1
   1  -4  -2 910.144 37.0806   1
   1   4  -2 963.960 36.9869   1
   1  -4  -2 907.096 38.1641   2
   1  -4  -1 20916.6 757.302   2
  -1  -4   0 15345.5 534.486   5
   1  -4   0 14577.2 534.935   2
  -1  -4   0 14539.4 532.859   2
   1  -4   1 54750.7 1921.65   2
  -1  -4  -1 52623.9 1918.94   2
  -1  -4  -1 55252.9 1919.83   4
  -1  -4  -1 54145.8 1920.87   3
  -1   4  -1 50466.8 1920.42  29
  -1  -4  -1 52944.4 1920.33  29
  -1  -4  -2 8007.24 282.669   6
  -1  -4  -2 7976.87 282.626   4
  -1  -4  -2 8340.65 283.910   3
   1  -4   2 7960.96 284.243   2
  -1   4  -2 7339.22 283.160  29
  -1  -4  -2 7107.89 282.955  29
  -1  -4  -3 25255.7 911.222   3
  -1  -4  -3 24867.9 910.257   4
   1  -4   3 25390.5 911.255   2
  -1   4  -3 25824.2 910.313   6
  -1  -4  -3 25924.9 910.387   6
  -1   4  -3 24622.6 911.436  15
  -1  -4  -3 24561.8 911.343  15
  -1   4  -3 24713.3 910.984  29
  -1  -4  -3 25000.0 911.000  29
  -1  -4  -4 1738.45 60.3720   3
  -1  -4  -4 1686.60 58.1066   6
  -1   4  -4 1597.71 58.4098   6
  -1   4  -4 1428.28 60.1264  15
  -1  -4  -4 1365.05 59.6826  15
  -1   4  -4 1204.63 58.2146  29
  -1  -4  -4 1130.03 58.1785  29
  -1  -4  -5 8036.71 295.384   3
  -1   4  -5 7841.54 294.337   6
  -1  -4  -5 8274.37 294.553   6
  -1   4  -5 7824.61 295.908  15
  -1  -4  -5 7421.76 295.992  15
  -1  -4  -5 8646.28 296.267  29
  -1   4  -5 8132.71 295.827  29
  -1  -4  -6 1182.33 47.7302   3
  -1   4  -6 769.643 46.1245  29
  -1  -4  -6 878.569 47.5951  29
  -1   4  -6 989.081 48.6844  15
  -1  -4  -6 1006.90 48.4480  15
  -1   4  -6 1095.94 46.4571   6
  -1  -4  -6 1171.82 46.3794   6
  -1   4  -7 7811.29 299.819  29
  -1  -4  -7 7897.36 300.318  29
  -1  -4  -7 7730.08 300.280  15
  -1   4  -7 7968.08 300.119  15
  -1   4  -7 8339.22 298.010   6
  -1  -4  -7 8490.82 298.382   6
  -1   4  -8 7704.28 310.644  29
  -1  -4  -8 7988.49 310.930  29
  -1   4  -8 8148.05 310.980  15
  -1  -4  -8 7959.46 310.394  15
  -1  -4  -8 9077.39 308.948   6
  -1   4  -8 8777.68 308.444   6
  -1  -4  -9 176.378 33.8385  29
  -1  -4  -9 205.846 17.1375  28
  -1   4  -9 183.548 16.7218  28
  -1   4  -9 217.369 34.4955  29
  -1  -4  -9 216.216 35.3203  15
  -1   4  -9 245.471 35.8566  15
  -1   4  -9 311.078 33.1687   6
  -1  -4  -9 291.092 31.3133   6
  -1  -4 -10 93.8421 16.9915  28
  -1   4 -10 138.798 17.5867  28
  -1   4 -10 153.022 33.8699  29
  -1  -4 -10 167.250 35.4867  29
  -1  -4 -10 230.883 40.9973  15
  -1   4 -10 105.133 37.6922  15
  -1   4 -10 160.160 30.5046   6
  -1  -4 -10 169.473 33.1515   6
  -1   4 -11 2973.30 121.243  29
  -1  -4 -11 2916.45 104.401  28
  -1   4 -11 2881.81 104.172  28
  -1  -4 -11 3134.85 121.355  29
  -1   4 -11 2325.20 117.650  15
  -1  -4 -11 2441.71 117.778  15
  -1   4 -11 2381.02 113.522   6
  -1  -4 -11 2395.16 113.359   6
  -1   4 -12 1762.62 85.4827  29
  -1  -4 -12 1524.42 62.4068  28
  -1  -4 -12 1897.05 85.3456  29
  -1   4 -12 1577.73 62.5364  28
  -1   4 -12 1327.90 82.7181  15
  -1  -4 -12 1426.25 83.9009  15
  -1   4 -12 1333.86 72.5885   6
  -1  -4 -12 1358.22 74.8281   6
  -1   4 -13 1849.80 76.9241  28
  -1  -4 -13 1834.91 77.2997  28
  -1  -4 -13 2007.44 97.0580  15
  -1   4 -13 2064.00 99.3842  15
  -1  -4 -13 2120.03 93.1991   6
  -1   4 -13 2019.38 91.8365   6
  -1   4 -14 2329.56 99.8886   6
  -1   4 -14 2210.91 80.3319   7
  -1  -4 -14 2116.33 80.2152   7
  -1  -4 -14 2233.31 97.8533   6
  -1  -4 -14 2148.42 79.2289   8
  -1   4 -14 2049.01 79.5221  12
  -1  -4 -14 2127.59 80.7235  11
  -1   4 -14 1640.61 81.1567  28
  -1  -4 -14 1620.09 82.4302  28
  -1  -4 -14 1961.96 80.1292  17
  -1   4 -14 1889.04 105.733  15
  -1  -4 -14 2010.26 79.0525  14
  -1  -4 -14 2143.20 109.527  15
  -1   4 -14 2046.68 79.2640  14
  -1  -4 -15 1854.30 90.0714   6
  -1   4 -15 1858.23 88.8385   6
  -1  -4 -15 1801.27 69.9565   8
  -1  -4 -15 1889.42 71.4909   7
  -1   4 -15 1893.09 71.6405   7
  -1  -4 -15 1780.14 72.5606  11
  -1   4 -15 1731.51 70.5024  12
  -1  -4 -15 1475.94 74.0724  28
  -1   4 -15 1440.64 73.7124  28
  -1  -4 -15 1719.62 71.9439  17
  -1  -4 -15 1785.12 70.6352  14
  -1   4 -15 1644.18 70.0160  14
  -1  -4 -15 1691.08 101.923  15
  -1   4 -15 1735.91 103.281  15
  -1  -4 -16 4231.07 152.892  14
  -1   4 -16 3828.84 178.794  15
  -1  -4 -16 3893.59 181.587  15
  -1  -4 -16 3970.76 153.867  17
  -1   4 -16 4008.02 170.462   6
  -1   4 -16 4117.26 153.373   7
  -1  -4 -16 4225.37 172.993   6
  -1  -4 -16 4119.79 152.582   8
  -1  -4 -16 4088.21 153.483   7
  -1   4 -16 4139.35 153.173  12
  -1   4 -16 3970.91 153.293  11
  -1  -4 -16 3837.01 154.248  11
  -1  -4 -17 77.9529 67.4684  15
  -1   4 -17 89.4016 67.7658  15
  -1  -4 -17 68.8131 28.8213  14
  -1  -4 -17 68.7637 28.4616  17
  -1  -4 -17 80.7874 25.8204   8
  -1   4 -17 60.0628 59.4884   6
  -1   4 -17 96.9988 29.8761   7
  -1  -4 -17 63.8268 29.8019   7
  -1  -4 -17 34.7605 60.5252   6
  -1  -4 -17 80.5964 27.4496   9
  -1  -4 -17 40.7865 32.2861  11
  -1  -4 -17 55.1539 28.8785  10
  -1   4 -17 56.1259 26.5828  11
  -1   4 -17 50.5649 26.4448  12
  -1  -4 -18 414.119 81.9907  15
  -1   4 -18 343.838 82.6768  15
  -1  -4 -18 541.067 37.7783  14
  -1  -4 -18 441.649 39.6555  17
  -1  -4 -18 472.758 34.1111   8
  -1   4 -18 429.585 37.1419   7
  -1  -4 -18 449.797 37.2516   7
  -1   4 -18 387.706 64.3104   6
  -1  -4 -18 393.067 65.8230   6
  -1   4 -18 401.683 35.7885  11
  -1  -4 -18 412.736 36.3959  10
  -1  -4 -18 482.796 40.9119  11
  -1  -4 -18 477.270 35.1136   9
  -1  -4 -19 849.325 49.3345  14
  -1  -4 -19 868.863 95.5174  15
  -1   4 -19 712.342 94.2006  15
  -1  -4 -19 739.094 48.7140  10
  -1  -4 -19 789.959 46.5739   9
  -1   4 -19 725.220 46.5743  11
  -1  -4 -19 859.358 52.1389  11
  -1  -4 -19 956.771 48.7739  17
  -1  -4 -19 805.357 80.0354   6
  -1   4 -19 745.371 78.5582   6
  -1   4 -19 774.103 49.4707   7
  -1  -4 -19 770.295 44.4766   8
  -1  -4 -19 907.595 50.1718   7
   1  -4  20 96.4698 59.5478   2
  -1  -4 -20 30.1746 38.1319  14
  -1  -4 -20 11.7287 82.7471  15
  -1   4 -20 25.5892 77.6244  15
  -1  -4 -20 28.7685 39.2569  11
  -1  -4 -20 35.2821 34.0284  10
  -1   4 -20 12.8612 32.3879  11
  -1  -4 -20 56.4133 32.9016   9
  -1  -4 -20 27.6154 36.9220  17
  -1  -4 -20-7.07893 35.9481   7
  -1   4 -20 25.1928 35.7675   7
  -1  -4 -20 28.8377 31.9922   8
   1  -4  21 816.267 73.2107   2
  -1  -4 -21 682.590 92.6815  15
  -1   4 -21 768.773 96.5517  15
  -1  -4 -21 931.469 53.8631  14
  -1  -4 -21 829.191 49.4232  10
  -1  -4 -21 852.252 47.9453   8
  -1   4 -21 842.857 48.3878  11
  -1  -4 -21 867.322 48.4311   9
  -1  -4 -21 916.026 55.9785  11
  -1  -4 -21 932.301 51.4427  17
  -1   4 -21 766.658 48.7047   8
  -1   4 -21 844.029 50.8406   7
  -1  -4 -21 751.623 51.6429   7
   1  -4  22 781.023 71.7630   2
  -1  -4 -22 773.527 51.4608  14
  -1  -4 -22 769.349 49.2941  17
  -1   4 -22 776.268 47.3426   7
  -1  -4 -22 771.033 49.3233   7
  -1   4 -22 749.127 45.2883   8
  -1  -4 -22 717.929 45.2440   8
  -1  -4 -22 770.968 47.0334   9
  -1   4 -22 685.340 44.2196  11
  -1  -4 -22 839.417 54.2879  11
  -1  -4 -22 694.393 45.2749  10
  -1  -4 -23 140.307 39.4389  14
  -1  -4 -23 139.179 32.8702   8
  -1   4 -23 80.3863 35.3670   8
  -1   4 -23 63.8601 31.9910  11
  -1  -4 -23 94.1743 33.2539   9
  -1  -4 -23 82.0935 31.5977  10
  -1  -4 -23 119.096 38.3287  11
  -1  -4 -24 298.487 33.3613   8
  -1   4 -24 284.127 34.1823   8
  -1  -4 -24 336.685 35.2761   9
  -1  -4 -24 297.556 40.3023  11
  -1  -4 -24 301.814 32.2474  10
  -1   4 -25 638.289 37.9595   8
  -1   4 -25 608.919 38.3377   9
  -1  -4 -25 676.964 38.0109   9
  -1  -4 -25 548.310 42.6559  11
  -1  -4 -25 590.686 38.4618   8
  -1   4 -26 94.8008 25.3837   8
  -1  -4 -26 24.9161 23.3566   9
  -1   4 -26 35.4884 23.7702   9
  -1  -4 -26 35.0452 28.9802  11
  -1   4 -27 206.472 22.8504   8
  -1   4 -27 217.333 22.0540   9
  -1   4 -28 76.5740 15.0497   8
  -1   4 -28 65.3767 14.7921   9
   1   5 -28 63.6869 17.2364   8
   1  -5 -28 69.9963 22.3317  11
   1   5 -28 80.5146 17.3382   9
   1  -5 -27 276.453 30.8397  11
   1   5 -27 260.035 24.9302   9
   1   5 -27 314.979 25.2783   8
   1   5 -26 183.304 27.5885   8
   1  -5 -26 223.529 36.4294  11
   1   5 -26 206.360 28.2161   9
   1   5 -25 79.9822 28.4939   8
   1   5 -25 64.8283 27.8866  11
   1  -5 -25 52.7813 26.2921  10
   1  -5 -25 81.6662 38.1017  11
   1   5 -24 842.143 47.2083   8
   1  -5 -24 789.005 46.2643  10
   1  -5 -24 936.621 53.8222  11
   1  -5 -24 834.006 47.5942   8
   1   5 -24 882.870 47.9726  11
   1   5 -23 559.289 35.5326  13
   1   5 -23 434.088 87.7416  15
   1  -5 -23 546.669 89.5285  15
   1   5 -23 619.353 40.6611   8
   1  -5 -23 561.674 43.0769  10
   1   5 -23 650.157 43.1129  11
   1  -5 -23 597.073 43.5816   8
   1  -5 -23 633.762 48.6429  11
   1   5 -22 93.2125 82.7395  15
   1  -5 -22 48.2516 82.8107  15
   1  -5 -22 32.1462 34.8084   8
   1   5 -22 70.7309 33.2586   8
   1  -5 -22 9.96714 35.2978  10
   1   5 -22-30.2790 26.1387  13
   1   5 -22-49.4889 34.0773  11
   1  -5 -22-10.6435 41.6749  11
   1   5 -21 261.732 81.9697  15
   1   5 -21 252.945 30.3746  13
   1  -5 -21 206.966 82.5017  15
   1  -5 -21 237.730 34.0754  17
   1   5 -21 235.681 34.1157   8
   1  -5 -21 230.237 36.7197   8
   1   5 -21 256.356 38.0281  11
   1  -5 -21 263.135 42.1570  11
   1   5 -20 1448.82 107.573  15
   1   5 -20 1375.32 61.3051  13
   1  -5 -20 1368.66 64.0010  14
   1  -5 -20 1273.52 107.917  15
   1  -5 -20 1283.72 62.7124  17
   1   5 -20 1410.85 63.5727   8
   1  -5 -20 1563.90 68.3117  11
   1  -5 -20 1441.97 64.4692   8
   1   5 -20 1347.24 65.6676  11
   1   5 -20 1342.61 66.0899  12
   1   5 -19 22.6786 78.8252  15
   1  -5 -19 60.5660 30.6787  14
   1  -5 -19 16.6270 23.9763  13
   1  -5 -19 88.7718 81.1217  15
   1  -5 -19 51.4664 28.8775  17
   1  -5 -19 35.2873 31.3856   8
   1   5 -19 16.8647 31.4769  12
   1  -5 -19 24.3136 37.7107  11
   1   5 -19 10.4822 31.4654  11
   1   5 -19 12.5695 24.0041  13
   1  -5 -18 664.330 39.5494  17
   1   5 -18 722.230 81.4163  15
   1  -5 -18 645.604 40.5827  14
   1  -5 -18 685.403 84.6025  15
   1  -5 -18 710.767 36.7452  13
   1   5 -18 651.408 42.6983  12
   1  -5 -18 658.138 41.3233   8
   1   5 -18 765.301 41.4691  11
   1   5 -18 683.480 38.6372  13
   1  -5 -18 640.926 44.9509  11
   1  -5 -17 431.341 71.0547  15
   1   5 -17 419.092 65.2938  15
   1  -5 -17 327.570 26.7068  13
   1  -5 -17 400.994 31.8655  14
   1   5 -17 367.852 29.1839  18
   1  -5 -17 412.685 31.3647  17
   1  -5 -17 390.045 32.7876   7
   1   5 -17 388.640 32.6738   7
   1   5 -17 353.172 31.9605  12
   1  -5 -17 352.811 35.7234  11
   1   5 -17 320.721 32.4849  11
   1  -5 -17 361.533 29.7202   8
   1  -5 -16 1063.68 82.8862  15
   1  -5 -16 979.967 47.4915  14
   1  -5 -16 1047.61 45.9888  13
   1   5 -16 1092.60 77.8324  15
   1  -5 -16 1108.45 48.4417  17
   1   5 -16 1156.59 47.5695  18
   1  -5 -16 1000.24 50.7929  16
   1   5 -16 1021.96 50.1576  16
   1   5 -16 1047.80 48.3689   7
   1  -5 -16 896.806 47.9223   7
   1  -5 -16 1027.38 48.6058   8
   1   5 -16 1072.99 49.3609  12
   1   5 -16 1020.24 47.6921  11
   1  -5 -15 2170.82 86.0145  14
   1  -5 -15 2174.83 115.294  15
   1   5 -15 2529.46 115.102  15
   1  -5 -15 2193.40 85.3372  13
   1  -5 -15 2005.35 87.8608  16
   1  -5 -15 2352.76 86.3135  17
   1   5 -15 2368.69 85.3873  18
   1   5 -15 2022.44 87.3971  16
   1   5 -15 2261.40 86.0785  11
   1   5 -15 2198.67 86.6537  12
   1  -5 -15 2311.80 86.3549   8
   1  -5 -15 2069.06 86.6009   7
  -1   5  15 1909.85 92.3142   5
   1   5 -15 2258.34 86.4177   7
   1   5 -14 89.2691 19.7338  12
   1  -5 -14 98.3116 18.6683   8
   1  -5 -14 108.114 20.4687   7
   1   5 -14 110.832 20.7960   7
   1   5 -14 48.5555 46.2983  15
   1  -5 -14 102.645 49.4854  15
   1   5 -14 93.3527 21.6436  16
   1  -5 -14 82.5174 22.7741  16
   1   5 -13 1143.03 70.3299  15
   1  -5 -13 1112.26 68.5977  15
   1  -5 -12 5.37099 36.6147   6
   1   5 -12 29.4254 37.3910   6
   1   5 -12 66.2676 39.1363  15
   1  -5 -12 48.8511 35.3849  15
  -1  -5  11 4540.16 170.809   5
   1   5 -11 4892.92 180.327   6
   1  -5 -11 4832.30 180.303   6
   1  -5 -11 4512.76 183.520  15
   1   5 -11 4500.28 181.398  15
   1   5 -10 71.3815 30.7986   6
   1  -5 -10 44.4274 31.8705   6
  -1  -5  10 43.4277 12.7877   5
   1   5 -10 73.6659 32.4776  15
   1  -5 -10 51.2014 27.8880  15
   1  -5  -9 173.217 29.1760   6
  -1  -5   9 209.580 16.3602   5
   1   5  -9 198.276 28.2886   6
   1  -5  -9 223.152 30.5406  15
   1   5  -9 155.502 30.4965  15
   1   5  -9 233.683 15.1723  27
   1  -5  -9 234.736 15.3097  27
   1   5  -8 2190.22 85.6234   6
   1  -5  -8 2138.98 85.8266   6
  -1  -5   8 2064.88 79.6614   5
   1  -5  -8 2128.28 86.3277   4
   1  -5  -8 2035.57 86.3855  15
   1   5  -8 1983.09 86.2687  15
   1  -5  -7 1827.49 75.7865   6
   1   5  -7 1993.60 76.8046   6
  -1  -5   7 1961.58 72.0656   5
   1  -5  -7 1726.71 76.4336   4
   1   5  -7 1818.18 77.0710  15
   1  -5  -7 1763.89 77.7059  15
  -1  -5   6 6869.66 248.180   5
   1  -5  -6 6749.38 250.555   1
   1  -5  -6 6718.63 250.726   4
   1   5  -6 7036.15 250.497   1
   1   5  -6 6580.07 251.085  15
   1  -5  -6 6621.00 251.582  15
  -1  -5   5 5947.52 211.573   5
   1   5  -5 6028.35 212.896   1
   1  -5  -5 5684.44 213.462   4
   1  -5  -5 5891.50 213.062   1
   1   5  -5 5494.21 213.439  15
   1  -5  -5 5390.21 213.659  15
  -1  -5   4 8939.31 328.843   5
   1  -5  -4 8339.62 330.194   4
   1   5  -4 9144.99 329.289   1
   1  -5  -4 9246.48 329.560   1
   1   5  -4 9245.09 330.109  15
   1  -5  -4 9208.23 330.498  15
  -1  -5   3 144780. 5131.46   5
   1  -5  -3 135174. 5130.87   1
   1   5  -3 147581. 5131.06   1
   1   5  -2 56273.3 1962.37   1
   1  -5  -2 52993.9 1963.92   2
   1  -5  -2 53275.3 1962.34   1
   1  -5  -1 2776.05 101.895   2
  -1  -5   1 2653.58 99.9259   2
  -1  -5   0 27283.6 1012.10   2
   1  -5   0 28178.7 1014.19   2
  -1   5   0 27313.8 1012.47  29
  -1  -5   0 29438.3 1012.34  29
  -1  -5  -1 241.820 15.9875   4
  -1  -5  -1 248.603 19.4565   3
  -1  -5  -1 257.909 13.9092   2
   1  -5   1 226.540 20.7654   2
  -1  -5  -1 454.276 16.7819  29
  -1   5  -1 408.717 17.2534  29
  -1  -5  -2 5007.22 181.484   6
  -1   5  -2 4688.63 181.366   6
   1  -5   2 4757.57 183.708   2
  -1  -5  -2 4885.75 183.397   3
  -1  -5  -2 5031.06 182.009   4
  -1   5  -2 5076.26 182.254  29
  -1  -5  -2 5277.35 182.271  29
  -1  -5  -3 100.175 15.5911   4
  -1  -5  -3 107.900 18.9221   3
   1  -5   3 98.6173 18.0038   2
  -1   5  -3 102.742 14.5870   6
  -1  -5  -3 118.632 14.6586   6
  -1  -5  -3 98.7360 15.4709  15
  -1   5  -3 87.2096 16.1793  15
  -1   5  -3 150.956 15.5767  29
  -1  -5  -3 135.787 16.2391  29
   1  -5   4 1841.84 67.8991   2
  -1  -5  -4 1612.98 66.0521   4
  -1  -5  -4 1725.35 68.4249   3
  -1  -5  -4 1765.11 66.2276   6
  -1   5  -4 1748.53 66.0097   6
  -1   5  -4 1474.15 67.8295  15
  -1  -5  -4 1580.09 67.3843  15
  -1   5  -4 1592.24 66.7251  29
  -1  -5  -4 1720.14 67.0261  29
  -1  -5  -5 1023.23 47.9911   3
  -1   5  -5 1016.83 44.3939   6
  -1  -5  -5 1057.77 44.4458   6
  -1   5  -5 1002.75 46.4455  15
  -1  -5  -5 912.789 46.6776  15
  -1  -5  -5 1103.17 46.8756  29
  -1   5  -5 1063.26 46.7274  29
  -1  -5  -6 127.669 24.3252   3
  -1   5  -6 106.483 20.6786   6
  -1  -5  -6 111.606 21.4977   6
  -1   5  -6 126.959 23.7764  15
  -1  -5  -6 109.375 22.8109  15
  -1   5  -6 132.720 23.2405  29
  -1  -5  -6 162.371 22.8315  29
  -1  -5  -7 12715.4 473.750   3
  -1  -5  -7 14168.2 475.390  29
  -1   5  -7 13549.2 474.997  29
  -1   5  -7 12007.0 474.057  15
  -1  -5  -7 12426.6 474.224  15
  -1   5  -7 12931.6 471.911   6
  -1  -5  -7 12810.3 472.071   6
  -1  -5  -8 1901.08 77.6329  29
  -1   5  -8 1778.95 76.2943  29
  -1   5  -8 1610.46 76.2781  15
  -1  -5  -8 1588.69 76.1035  15
  -1   5  -8 1728.11 73.7276   6
  -1  -5  -8 1734.93 72.9317   6
  -1  -5  -9 95.4369 30.4197  29
  -1   5  -9 105.043 33.2478  29
  -1   5  -9 91.1122 14.5293  28
  -1  -5  -9 77.9051 14.7396  28
  -1   5  -9 110.605 31.2644  15
  -1  -5  -9 69.1268 33.4566  15
  -1   5  -9 78.1345 29.5677   6
  -1  -5  -9 113.141 28.3989   6
  -1   5 -10 1446.85 57.9421  28
  -1   5 -10 1597.17 74.4389  29
  -1  -5 -10 1532.60 73.7178  29
  -1  -5 -10 1283.52 57.5466  28
  -1   5 -10 1589.97 72.2552  15
  -1  -5 -10 1486.27 75.6727  15
  -1   5 -10 1770.72 69.3227   6
  -1  -5 -10 1557.82 69.1474   6
  -1   5 -11 2090.77 99.4431  29
  -1  -5 -11 2130.68 83.6551  28
  -1  -5 -11 2208.66 100.015  29
  -1   5 -11 2141.13 83.5813  28
  -1   5 -11 2045.35 99.3479  15
  -1  -5 -11 2268.83 98.3325  15
  -1   5 -11 2344.55 94.7017   6
  -1  -5 -11 2243.39 94.8527   6
  -1  -5 -12 10990.1 416.708  28
  -1   5 -12 11280.4 416.522  28
  -1   5 -12 12252.4 425.857   6
  -1  -5 -12 12118.3 425.917   6
  -1  -5 -12 11865.4 430.828  15
  -1   5 -12 11409.6 430.114  15
  -1  -5 -13 460.222 30.1862  11
  -1  -5 -13 551.473 33.0162  28
  -1   5 -13 554.152 32.4879  28
  -1  -5 -13 488.094 56.2914  15
  -1   5 -13 495.836 57.4940  15
  -1   5 -13 513.972 47.9423   6
  -1  -5 -13 479.372 47.4695   6
  -1  -5 -14 4113.24 154.250   8
  -1   5 -14 4081.53 167.561   6
  -1  -5 -14 4109.56 168.471   6
  -1   5 -14 4218.06 154.808   7
  -1  -5 -14 4196.13 154.936   7
  -1  -5 -14 3962.83 154.526   9
  -1  -5 -14 3964.09 155.657  11
  -1   5 -14 4098.26 154.595  12
  -1  -5 -14 4208.13 156.988  28
  -1   5 -14 4335.62 157.122  28
  -1  -5 -14 4121.89 155.226  17
  -1   5 -14 4208.04 176.187  15
  -1  -5 -14 4211.16 176.188  15
  -1   5 -14 4251.51 154.344  14
  -1  -5 -14 4163.57 154.410  14
  -1  -5 -15 156.807 23.0299   8
  -1  -5 -15 169.690 26.3390   7
  -1   5 -15 119.300 25.7750   7
  -1   5 -15 198.477 49.8083   6
  -1  -5 -15 102.011 49.3063   6
  -1   5 -15 162.260 23.9096  12
  -1  -5 -15 131.816 23.8405   9
  -1  -5 -15 154.359 28.2613  11
  -1   5 -15 227.228 31.0827  28
  -1  -5 -15 157.524 29.7264  28
  -1  -5 -15 162.729 27.9584  17
  -1   5 -15 196.709 21.2809  18
  -1  -5 -15 297.282 60.5734  15
  -1   5 -15 200.914 56.2573  15
  -1   5 -15 160.698 24.8359  14
  -1  -5 -15 157.484 25.0616  14
  -1   5 -16 331.487 68.8032  15
  -1  -5 -16 297.566 30.8841  14
  -1   5 -16 311.803 29.4411  14
  -1  -5 -16 236.940 70.2372  15
  -1  -5 -16 313.534 32.6294  17
  -1  -5 -16 266.535 30.9069   7
  -1   5 -16 262.105 30.9871   7
  -1  -5 -16 266.560 60.9282   6
  -1   5 -16 182.645 55.3580   6
  -1  -5 -16 268.794 27.5081   8
  -1  -5 -16 247.337 32.3716  11
  -1  -5 -16 261.844 28.6317   9
  -1   5 -16 264.947 28.6749  12
  -1  -5 -17 346.916 70.8244  15
  -1  -5 -17 310.543 33.6574  14
  -1   5 -17 291.952 32.7884  14
  -1   5 -17 285.132 69.9318  15
  -1  -5 -17 285.806 33.4609  17
  -1  -5 -17 301.392 33.6767   7
  -1  -5 -17 301.942 29.1863   8
  -1   5 -17 250.797 33.0979   7
  -1   5 -17 258.712 59.5667   6
  -1  -5 -17 257.635 60.5341   6
  -1   5 -17 327.817 30.2451  12
  -1  -5 -17 291.619 36.6425  10
  -1  -5 -17 349.057 31.0750   9
  -1  -5 -17 322.030 35.5645  11
  -1  -5 -18 34.1812 32.2181  14
  -1   5 -18 27.1718 73.0929  15
  -1  -5 -18 46.1244 74.4009  15
  -1   5 -18 76.1612 32.6076  14
  -1  -5 -18 14.2224 35.0159  10
  -1  -5 -18-2.49216 34.4831  11
  -1  -5 -18 5.79914 29.7145   9
  -1  -5 -18 60.6708 33.7176  17
  -1  -5 -18 14.5920 31.0464   7
  -1   5 -18 72.9628 54.9360   6
  -1  -5 -18 1.59602 56.6593   6
  -1  -5 -18 16.4652 28.7329   8
  -1   5 -18 8.50477 29.8271   7
   1  -5  19 9463.95 377.078   2
  -1   5 -19 8830.25 391.759  15
  -1  -5 -19 10142.2 360.573  14
  -1  -5 -19 9836.53 396.304  15
  -1  -5 -19 9930.76 359.681   8
  -1  -5 -19 9585.15 360.433   9
  -1  -5 -19 9358.84 361.169  10
  -1  -5 -19 10162.9 362.192  11
  -1  -5 -19 9694.57 361.269  17
  -1   5 -19 9634.23 379.697   6
  -1   5 -19 10055.1 360.563   7
  -1  -5 -19 9944.66 380.266   6
  -1  -5 -19 9795.16 360.735   7
   1  -5  20 819.028 73.7187   2
  -1   5 -20 816.625 90.6709  15
  -1  -5 -20 833.402 51.1529  14
  -1  -5 -20 769.504 96.8443  15
  -1  -5 -20 814.110 52.3391  11
  -1  -5 -20 790.193 47.9771   9
  -1  -5 -20 777.366 46.0431   8
  -1  -5 -20 764.694 50.1535  10
  -1  -5 -20 752.440 50.6669  17
  -1   5 -20 873.750 48.4028   7
  -1  -5 -20 807.159 48.2200   7
   1  -5  21 468.047 65.6668   2
  -1   5 -21 462.916 86.6744  15
  -1  -5 -21 523.123 43.9043  14
  -1  -5 -21 493.317 86.8887  15
  -1  -5 -21 389.290 42.4905  10
  -1  -5 -21 523.155 49.0248  11
  -1  -5 -21 527.003 40.1197   8
  -1  -5 -21 474.770 40.1851   9
  -1  -5 -21 510.264 44.0987  17
  -1  -5 -21 440.739 43.8719   7
  -1   5 -21 534.442 41.9564   7
   1  -5  22 573.019 67.2882   2
  -1  -5 -22 761.229 49.1968  14
  -1  -5 -22 664.450 46.2388  17
  -1  -5 -22 702.671 44.7454   9
  -1  -5 -22 676.533 51.1727  11
  -1  -5 -22 626.944 45.6167  10
  -1  -5 -22 611.017 43.0947   8
  -1   5 -22 718.543 45.8010   8
  -1  -5 -23 331.446 45.2982  11
  -1  -5 -23 349.733 36.4897   8
  -1  -5 -23 354.352 36.5016  10
  -1  -5 -23 377.970 37.6016   9
  -1   5 -23 389.780 37.3260   8
  -1  -5 -23 415.717 41.1444  14
  -1  -5 -24 761.064 42.8733   8
  -1  -5 -24 817.656 43.9142   9
  -1  -5 -24 689.933 42.1273  10
  -1  -5 -24 795.013 51.1906  11
  -1   5 -24 705.967 43.9908   8
  -1  -5 -25 86.8699 34.6067  11
  -1   5 -25 39.1216 27.1628   9
  -1  -5 -25 51.9337 25.6968  10
  -1  -5 -25 16.4102 28.3452   9
  -1  -5 -25-0.92308 27.7283   8
  -1   5 -25 45.7611 27.2955   8
  -1  -5 -26 367.968 29.6375   9
  -1   5 -26 377.636 29.1097   8
  -1  -5 -26 395.273 33.2242  11
  -1   5 -26 337.149 27.9683   9
  -1   5 -27 73.1696 19.1955   9
  -1   5 -27 65.5066 19.2813   8
  -1   5 -28 298.440 18.0806   9
   1  -6 -28 93.1231 21.5937  11
   1   6 -28 124.313 15.8887   8
   1   6 -27 347.228 25.2919   9
   1   6 -27 334.444 25.4244   8
   1  -6 -27 352.708 31.2429  11
   1   6 -26 86.2932 26.5042   9
   1  -6 -26 62.9457 32.7020  11
   1   6 -26 111.225 25.2123   8
   1  -6 -25 6.63044 28.1405  10
   1  -6 -25 34.6589 37.2926  11
   1   6 -25 38.3241 27.9452   8
   1   6 -24 726.029 42.3885  11
   1  -6 -24 739.644 45.5945  10
   1  -6 -24 883.510 54.3179  11
   1   6 -24 762.586 43.9383   8
   1   6 -23 10.9981 30.6807  11
   1   6 -23 16.3249 25.2250  13
   1  -6 -23 31.1970 34.4086  10
   1  -6 -23 2.06776 41.6654  11
   1  -6 -23-0.81142 34.1311   8
   1   6 -23 22.7081 32.1018   8
  -1  -6  23-73.7576 57.7021   2
   1  -6 -22 17.6974 77.0218  15
   1   6 -22 76.9311 77.1441  15
   1  -6 -22 123.420 31.5516  17
   1   6 -22 103.640 31.9890   8
   1  -6 -22 114.772 36.7011   8
   1   6 -22 108.634 28.1931  13
   1  -6 -22 101.941 42.3391  11
   1   6 -22 126.828 33.3321  11
   1  -6 -22 99.3383 38.0640  10
   1  -6 -21-46.1589 83.1880  15
   1   6 -21-41.5996 80.3914  15
   1  -6 -21 14.5215 31.6009  17
   1   6 -21 30.6243 32.9020   8
   1  -6 -21 12.4726 35.1377   8
   1  -6 -21-2.67787 42.8157  11
   1   6 -21 9.44736 27.7647  13
   1   6 -21 25.9427 32.7792  11
   1   6 -21 6.86572 37.2372  12
   1  -6 -20 536.208 38.7611  17
   1   6 -20 512.171 36.6800  13
   1  -6 -20 574.406 91.5976  15
   1   6 -20 665.578 89.6766  15
   1  -6 -20 571.289 39.0562  14
   1  -6 -20 506.328 41.0156   8
   1   6 -20 565.148 39.9299  11
   1   6 -20 611.115 44.2138  12
   1  -6 -20 559.573 46.4673  11
   1  -6 -19 199.972 75.2227  15
   1   6 -19 234.384 76.0579  15
   1  -6 -19 235.077 27.2412  13
   1  -6 -19 207.481 32.6831  14
   1  -6 -19 258.897 32.0075  17
   1   6 -19 234.740 31.5071  18
   1  -6 -19 204.339 34.5110   8
   1   6 -19 225.030 27.9112  13
   1  -6 -19 258.173 39.8941  11
   1   6 -19 233.775 31.7128  11
   1   6 -19 213.208 34.2847  12
   1   6 -18 216.649 64.7174  15
   1  -6 -18 183.481 25.5030  13
   1  -6 -18 134.167 30.1989  14
   1  -6 -18 98.5753 71.8690  15
   1  -6 -18 163.370 29.8747  17
   1   6 -18 148.215 28.4157  18
   1  -6 -18 183.101 30.8486   8
   1   6 -18 140.288 32.4312  12
   1   6 -18 158.149 28.6294  11
   1   6 -17 161.661 65.3400  15
   1  -6 -17 166.913 26.0455  14
   1  -6 -17 122.006 24.4396  13
   1  -6 -17 137.329 66.9226  15
   1  -6 -17 158.245 28.7126  17
   1   6 -17 200.509 27.3730  18
   1  -6 -17 125.790 27.9688   8
   1   6 -17 159.072 28.2655  11
   1   6 -17 142.496 29.6351  12
   1  -6 -16-5.87573 59.2296  15
   1  -6 -16 38.5015 20.4218  13
   1   6 -16 16.8582 58.0993  15
   1  -6 -16 24.0948 23.9476  14
   1  -6 -16 23.7380 24.5584  17
   1  -6 -16 13.5933 28.3004  16
   1   6 -16 38.4765 22.0632  18
   1   6 -16 45.5291 23.6502   7
   1  -6 -16 49.0088 24.8124   8
  -1   6  16 46.1185 30.7583   5
   1  -6 -16 43.8697 25.6210   7
   1   6 -16 14.2636 25.0746  12
   1   6 -16 28.7032 24.3066  11
   1  -6 -15 421.417 27.3870  13
   1   6 -15 577.290 59.0467  15
   1  -6 -15 479.118 28.7197  14
   1  -6 -15 487.070 60.7395  15
   1   6 -15 439.112 31.9750  16
   1  -6 -15 472.734 30.5683  17
   1  -6 -15 416.239 32.3980  16
   1   6 -15 490.097 29.7436  18
   1   6 -15 460.543 29.3994   7
   1  -6 -15 471.575 30.6279   7
   1  -6 -15 463.204 30.5059   8
   1   6 -15 441.833 30.8691  12
   1   6 -15 454.688 30.3533  11
   1  -6 -14-6.78082 21.8928  16
   1   6 -14 8.63142 20.9308  16
   1   6 -14 39.9184 43.1479  15
   1  -6 -14-10.8317 46.5380  15
   1   6 -14 20.0232 20.8815  14
   1   6 -14-1.97306 19.8664  18
   1  -6 -14 24.3305 22.4931  11
   1   6 -14-5.06874 19.7227  12
   1  -6 -14 7.54281 19.8892   7
   1  -6 -14 17.8637 18.7871   8
   1   6 -14 3.16936 20.1956   7
   1  -6 -13 77.4047 45.2881  15
   1   6 -13 121.286 43.0379  15
   1  -6 -12 5249.54 210.961  15
   1   6 -12 5453.69 210.406  15
  -1  -6  11 481.595 24.8658   5
   1   6 -11 509.703 42.8982  15
   1  -6 -11 447.813 40.2558  15
  -1  -6  10 7550.05 270.488   5
   1  -6 -10 7069.66 279.040  15
   1   6 -10 7176.73 278.355  15
   1  -6  -9 6415.58 236.018   4
  -1  -6   9 6378.72 229.791   5
   1  -6  -9 6410.00 237.187  15
   1   6  -9 6187.37 236.151  15
   1   6  -9 6112.39 227.732  27
  -1  -6   8 1586.88 61.1412   5
   1  -6  -8 1540.53 68.7352   4
   1   6  -8 1466.32 67.3493  15
   1  -6  -8 1537.53 68.9181  15
  -1  -6   7 8786.13 316.757   5
   1  -6  -7 8454.27 319.999   4
   1  -6  -7 8816.37 320.883  15
   1   6  -7 8526.94 320.317  15
  -1  -6   6 21511.3 778.175   5
   1  -6  -6 21019.3 780.746   4
   1   6  -6 21152.7 780.423  15
   1  -6  -6 22243.2 781.117  15
  -1  -6   5 21186.1 786.192   5
   1  -6  -5 22307.5 787.160   1
   1   6  -5 22118.3 786.977   1
   1  -6  -5 21025.9 788.126   4
   1   6  -5 21615.8 787.564  15
   1  -6  -5 21978.1 788.007  15
  -1  -6   4 32192.1 1173.21   5
   1  -6  -4 33229.9 1173.20   1
   1   6  -4 32842.6 1172.99   1
   1  -6  -4 31839.4 1173.77  15
   1   6  -4 31924.9 1173.54  15
  -1  -6   3 22547.7 824.009   5
   1   6  -3 22822.8 822.968   1
   1  -6  -3 22143.1 824.746   2
   1  -6  -3 23201.9 823.134   1
   1  -6  -3 23065.1 823.779  15
   1   6  -3 22473.2 823.412  15
  -1  -6   2 357.631 22.1556   5
   1   6  -2 422.080 19.4635   1
   1  -6  -2 406.038 19.4788   1
   1  -6  -2 357.814 23.8653   2
   1  -6  -1 6710.13 252.454   1
   1   6  -1 6936.75 252.498   1
   1  -6  -1 7344.36 255.961   2
  -1  -6   1 7212.08 253.884   2
  -1  -6   0 39992.8 1434.33   2
   1  -6   0 40210.4 1436.41   2
  -1  -6   0 40326.9 1433.73  29
  -1   6   0 38600.6 1433.94  29
  -1  -6  -1 14268.4 501.052   6
  -1  -6  -1 13679.5 503.835   3
  -1  -6  -1 13816.6 501.371   2
   1  -6   1 14229.4 504.062   2
  -1  -6  -1 13608.8 501.368  29
  -1   6  -1 13506.7 501.560  29
  -1  -6  -2 33401.4 1194.94   6
  -1   6  -2 32667.3 1194.86   6
   1  -6   2 33116.9 1197.74   2
  -1  -6  -2 33235.9 1195.90   4
  -1  -6  -2 32749.7 1197.43   3
  -1  -6  -2 33386.2 1195.59  29
  -1   6  -2 32955.7 1195.57  29
  -1   6  -3 1340.16 53.1088   6
  -1  -6  -3 1316.82 53.1985   6
  -1  -6  -3 1273.82 56.4333   3
   1  -6   3 1284.44 56.6322   2
  -1  -6  -3 1290.38 54.1885   4
  -1   6  -3 1460.82 54.5169  29
  -1  -6  -3 1519.68 54.4835  29
  -1  -6  -4 19695.0 713.564   4
  -1  -6  -4 19983.6 715.192   3
   1  -6   4 19922.2 714.835   2
  -1  -6  -4 19790.0 712.876   6
  -1   6  -4 20603.8 712.887   6
  -1  -6  -4 19147.3 714.015  15
  -1   6  -4 18906.2 714.308  15
  -1   6  -4 19005.7 713.731  29
  -1  -6  -4 19720.9 713.980  29
  -1  -6  -5 12808.8 459.181   3
   1  -6   5 13030.7 458.601   2
  -1  -6  -5 12725.2 456.803   6
  -1   6  -5 13077.9 456.695   6
  -1   6  -5 11984.9 458.317  15
  -1  -6  -5 11910.0 457.936  15
  -1  -6  -5 12504.5 458.255  29
  -1   6  -5 12122.7 457.853  29
  -1  -6  -6 118.446 26.5420   3
  -1  -6  -6 170.750 20.9802   6
  -1   6  -6 141.808 20.8769   6
  -1  -6  -6 119.686 23.5910  15
  -1   6  -6 114.728 22.9793  15
  -1  -6  -6 71.7281 22.8296  29
  -1   6  -6 63.2524 21.1339  29
  -1  -6  -7 6708.33 241.307   3
  -1  -6  -7 6053.61 241.108  29
  -1   6  -7 5839.47 241.014  29
  -1  -6  -7 6426.41 241.420  15
  -1   6  -7 5964.56 240.708  15
  -1   6  -7 7108.18 239.483   6
  -1  -6  -7 6697.06 239.095   6
  -1  -6  -8 183.786 27.6229  29
  -1   6  -8 194.508 30.8496  29
  -1   6  -8 176.000 30.1925  15
  -1  -6  -8 174.355 30.1369  15
  -1   6  -8 215.765 26.2134   6
  -1  -6  -8 158.297 28.4662   6
  -1   6  -9 1982.47 87.1839  29
  -1   6  -9 1968.73 74.8807  28
  -1  -6  -9 2162.57 88.9306  29
  -1  -6  -9 1961.66 75.1018  28
  -1   6  -9 1830.58 86.6695  15
  -1  -6  -9 1854.94 87.4924  15
  -1  -6  -9 1912.14 82.0033   6
  -1   6  -9 2061.47 83.7659   6
  -1   6 -10 51.1610 16.3128  28
  -1   6 -10 66.2336 35.3689  29
  -1  -6 -10 69.8638 37.5091  29
  -1  -6 -10 38.9012 16.1243  28
  -1  -6 -10 91.7848 33.2511  15
  -1   6 -10 59.6736 30.6200  15
  -1  -6 -10 76.0451 31.1146   6
  -1   6 -10 82.1595 31.1354   6
  -1  -6 -11 3619.11 133.664  28
  -1   6 -11 3606.63 133.618  28
  -1   6 -11 3765.74 148.584  29
  -1   6 -11 3405.78 145.932  15
  -1  -6 -11 3459.88 148.079  15
  -1  -6 -11 3363.93 142.471   6
  -1   6 -11 3580.75 141.611   6
  -1   6 -12 1288.72 55.8675  28
  -1  -6 -12 1254.00 55.9795  28
  -1   6 -12 1334.88 74.2866  15
  -1  -6 -12 1404.52 77.0357  15
  -1   6 -12 1419.34 67.0818   6
  -1  -6 -12 1471.53 69.5397   6
  -1  -6 -13 1087.16 45.1328   8
  -1  -6 -13 1118.14 63.9075   6
  -1   6 -13 1087.37 62.0463   6
  -1  -6 -13 1080.98 47.1644  11
  -1  -6 -13 1028.84 44.9342   9
  -1  -6 -13 945.404 48.2703  28
  -1   6 -13 1005.75 48.2076  28
  -1  -6 -13 1019.20 47.4425  17
  -1   6 -13 1077.93 45.1297  14
  -1  -6 -13 1068.74 73.5269  15
  -1   6 -13 993.559 69.0152  15
  -1   6 -14 10451.0 370.093   6
  -1  -6 -14 10192.1 370.148   6
  -1  -6 -14 10338.9 357.819   7
  -1   6 -14 10459.9 357.774   7
  -1  -6 -14 9998.09 357.517   8
  -1  -6 -14 9921.82 358.861  11
  -1   6 -14 9765.56 357.738  12
  -1  -6 -14 9820.26 357.802   9
  -1   6 -14 8862.19 358.774  28
  -1  -6 -14 9061.56 359.081  28
  -1   6 -14 9825.94 357.115  18
  -1  -6 -14 9789.86 358.425  17
  -1  -6 -14 10066.3 378.723  15
  -1   6 -14 9397.82 357.189  14
  -1  -6 -14 9621.72 357.495  14
  -1   6 -14 9897.38 376.902  15
  -1  -6 -15 5057.50 210.810  15
  -1  -6 -15 4966.22 184.843  14
  -1   6 -15 4906.92 206.678  15
  -1   6 -15 4972.56 184.562  14
  -1  -6 -15 4684.60 185.740  17
  -1   6 -15 4758.30 183.986  18
  -1   6 -15 5407.08 200.931   6
  -1  -6 -15 5040.07 184.681   8
  -1   6 -15 5049.62 184.924   7
  -1  -6 -15 5163.17 200.645   6
  -1  -6 -15 5015.23 185.020   7
  -1   6 -15 4836.53 184.835  12
  -1  -6 -15 5121.83 186.585  11
  -1  -6 -15 5090.09 184.899   9
  -1  -6 -16 14098.9 532.220  15
  -1   6 -16 13887.5 530.151  15
  -1  -6 -16 14049.3 506.774  14
  -1   6 -16 14006.1 506.496  14
  -1  -6 -16 13766.5 507.635  17
  -1   6 -16 14010.9 506.039  18
  -1   6 -16 14065.1 520.913   6
  -1  -6 -16 13800.8 521.200   6
  -1   6 -16 14273.9 506.856   7
  -1  -6 -16 14354.1 506.925   7
  -1  -6 -16 13796.1 506.424   8
  -1  -6 -16 13656.6 506.866   9
  -1   6 -16 13380.3 506.844  12
  -1  -6 -16 13698.9 508.385  11
  -1   6 -17 275.900 32.6213  14
  -1   6 -17 270.972 71.3572  15
  -1  -6 -17 216.018 71.7097  15
  -1  -6 -17 313.413 33.6343  14
  -1  -6 -17 298.409 30.0267   8
  -1  -6 -17 238.033 37.5968  11
  -1   6 -17 278.051 29.2417  12
  -1  -6 -17 296.599 30.6468   9
  -1   6 -17 283.692 29.3515  18
  -1  -6 -17 329.529 35.4103  17
  -1   6 -17 296.653 32.6715   7
  -1   6 -17 389.852 61.3529   6
  -1  -6 -17 336.990 60.2274   6
  -1  -6 -17 305.324 32.3570   7
   1  -6  18 25.3992 57.6682   2
  -1   6 -18 80.7137 71.4307  15
  -1  -6 -18 106.940 72.6913  15
  -1  -6 -18 49.6782 30.4393  14
  -1   6 -18 15.9643 32.7369  14
  -1  -6 -18 32.1985 38.6498  11
  -1  -6 -18 9.65418 28.2192   9
  -1   6 -18 39.4602 26.6976  12
  -1  -6 -18 56.7582 37.4370  10
  -1  -6 -18 45.2288 34.6160  17
  -1   6 -18 72.0578 59.9550   6
  -1  -6 -18 95.1570 32.0077   7
  -1   6 -18 23.0421 31.8661   7
  -1  -6 -18 20.0252 28.4347   8
  -1  -6 -18 18.9289 61.1121   6
   1  -6  19 2357.39 118.219   2
  -1   6 -19 2254.77 97.4123  14
  -1   6 -19 2138.51 134.619  15
  -1  -6 -19 2188.66 138.121  15
  -1  -6 -19 2583.58 97.2506  14
  -1  -6 -19 2404.89 96.2326   9
  -1  -6 -19 2427.00 101.100  11
  -1  -6 -19 2351.83 95.7112   8
  -1  -6 -19 2355.70 99.2458  10
  -1  -6 -19 2502.13 98.3616  17
  -1  -6 -19 2168.13 95.9055   7
  -1   6 -19 2417.88 96.2190   7
   1  -6  20 99.9134 59.4343   2
  -1  -6 -20 141.462 78.6230  15
  -1   6 -20 94.2753 38.7690  14
  -1  -6 -20 57.4302 36.2927  14
  -1   6 -20 56.9859 75.8837  15
  -1  -6 -20 30.0279 33.3751   9
  -1  -6 -20 14.8603 40.6237  11
  -1  -6 -20 52.5840 39.8421  10
  -1  -6 -20 88.2797 38.3021  17
  -1  -6 -20 44.1194 36.4576   7
  -1  -6 -20 59.4765 31.7346   8
  -1   6 -20 89.9010 34.9059   7
   1  -6  21 94.2245 60.4534   2
  -1  -6 -21 140.502 37.6986  14
  -1  -6 -21 205.362 38.4842  10
  -1  -6 -21 151.593 43.9769  11
  -1  -6 -21 159.787 36.6036   9
  -1  -6 -21 126.614 38.5113  17
  -1  -6 -21 110.356 34.3588   7
  -1  -6 -21 123.781 33.0881   8
  -1   6 -21 176.743 35.3168   7
   1  -6  22 336.382 63.4611   2
  -1  -6 -22 404.185 40.0846  14
  -1  -6 -22 363.219 39.7523  17
  -1  -6 -22 354.908 36.7967   8
  -1  -6 -22 366.463 37.8136   9
  -1  -6 -22 350.099 43.7728  11
  -1  -6 -22 322.944 40.7940  10
  -1  -6 -23 752.728 46.4595  17
  -1  -6 -23 827.219 47.0977  14
  -1  -6 -23 665.616 45.9832  10
  -1  -6 -23 772.861 45.3705   9
  -1  -6 -23 730.981 43.2389   8
  -1  -6 -23 697.749 51.2839  11
  -1  -6 -24 912.855 45.6971   8
  -1  -6 -24 936.585 47.7989   9
  -1  -6 -24 852.849 47.6270  10
  -1  -6 -24 902.006 53.8482  11
  -1  -6 -25 20.9796 26.5532  10
  -1  -6 -25 9.01467 34.5719  11
  -1  -6 -25-4.83001 27.5899   9
  -1  -6 -26 0.67946 28.0011  11
  -1   6 -26-0.53948 22.5965   9
  -1   6 -27-3.03726 17.6788   9
  -1   6 -28 37.5285 13.0504   9
   1   7 -28 80.0400 13.9134   8
   1  -7 -28 61.1146 19.8626  11
   1   7 -27 177.307 19.8099   8
   1   7 -27 179.307 21.7525   9
   1  -7 -27 161.908 27.3418  11
   1   7 -26 47.2898 23.7677   8
   1  -7 -26 35.9875 31.8998  11
   1  -7 -26 78.2482 23.7955  10
   1   7 -25 87.4337 27.1381   8
   1  -7 -25 112.607 37.1354  11
   1  -7 -25 95.0185 29.1757  10
   1   7 -24 974.666 46.4772  13
   1   7 -24 1066.07 51.0762   8
   1  -7 -24 1103.65 59.0098  11
   1  -7 -24 1024.20 54.3352  10
   1   7 -23 78.3074 30.3704   8
   1  -7 -23 80.6004 36.6378  10
   1   7 -23 51.6137 25.4767  13
   1  -7 -23 34.3121 40.3634  11
   1   7 -23 48.7419 28.3439  11
   1  -7 -22 46.2023 74.5244  15
   1   7 -22-11.0359 75.6284  15
   1  -7 -22-17.1750 30.3982  17
   1   7 -22-9.78178 31.1986   8
   1  -7 -22-6.76772 35.1228   8
   1  -7 -22-3.95022 40.1657  10
   1   7 -22 18.0427 29.8077  11
   1  -7 -22-35.6819 44.0690  11
   1   7 -22-20.6238 27.3191  13
   1   7 -21 174.616 78.2182  15
   1  -7 -21 217.768 79.4027  15
   1   7 -21 150.607 31.3418  18
   1  -7 -21 131.564 32.3738  17
   1   7 -21 120.700 32.7055   8
   1  -7 -21 93.4063 34.7652   8
   1   7 -21 84.7339 29.1197  13
   1   7 -21 186.457 37.6212  12
   1   7 -21 104.251 32.5574  11
   1   7 -20 313.083 33.9299  18
   1  -7 -20 296.341 34.8435  17
   1   7 -20 266.169 79.1496  15
   1  -7 -20 304.894 84.0277  15
   1   7 -20 340.725 34.7739  11
   1  -7 -20 353.311 38.5424   8
   1   7 -20 293.717 32.8438  13
   1   7 -20 319.770 39.6733  12
   1  -7 -19 263.538 29.5965  13
   1  -7 -19 249.583 73.8210  15
   1  -7 -19 238.304 32.3645  14
   1   7 -19 293.342 77.6933  15
   1   7 -19 290.566 32.8819  18
   1  -7 -19 316.599 32.8996  17
   1  -7 -19 293.388 36.3597   8
   1   7 -19 252.476 32.9023  11
   1   7 -19 255.850 37.5217  12
   1   7 -18 25.2914 66.1262  15
   1  -7 -18 83.9159 71.5470  15
   1  -7 -18 8.82058 24.1373  13
   1  -7 -18 39.6220 27.5723  14
   1   7 -18 46.5435 29.3875  18
   1  -7 -18-34.4277 28.6456  17
   1  -7 -18 29.5986 28.7024   8
   1   7 -18 20.0684 31.3854  12
   1   7 -18 23.7665 28.8542  11
   1  -7 -17 299.937 28.3344  14
   1   7 -17 223.239 64.9205  15
   1  -7 -17 270.687 26.6332  13
   1  -7 -17 287.594 72.1583  15
   1   7 -17 321.031 30.5554  18
   1  -7 -17 288.589 30.8045  17
   1  -7 -17 262.869 31.6370   8
   1   7 -17 265.409 32.6596  12
   1   7 -17 293.580 29.7666  11
   1  -7 -16 1716.86 69.0070  13
   1   7 -16 1759.55 97.3377  15
   1  -7 -16 1691.46 103.584  15
   1  -7 -16 1839.05 70.7471  17
   1   7 -16 1773.77 70.4259  18
  -1   7  16 1424.93 78.6190   5
   1   7 -16 1682.96 71.4996  12
   1  -7 -16 1679.85 70.3708   8
   1   7 -16 1646.98 70.0995  11
   1  -7 -16 1717.12 72.9326  11
   1   7 -15 1093.79 76.9613  15
   1  -7 -15 1042.91 46.2888  13
   1  -7 -15 1049.10 78.5939  15
   1   7 -15 961.513 48.8444  16
   1  -7 -15 913.478 49.4783  16
   1  -7 -15 1136.95 48.3186  17
   1   7 -15 1137.67 48.2373  18
   1  -7 -15 1015.87 47.4264   7
   1   7 -15 1042.36 47.3764   7
   1   7 -15 1061.35 48.8684  12
   1  -7 -15 1080.03 48.1231   8
   1  -7 -15 1076.32 50.0774  11
   1  -7 -14 685.774 32.8960  13
   1   7 -14 688.200 61.3461  15
   1  -7 -14 755.654 64.9633  15
   1  -7 -14 566.562 35.5447  16
   1   7 -14 619.847 35.2456  16
   1   7 -14 700.692 34.3250  18
   1  -7 -14 639.507 34.5162  17
   1  -7 -14 650.841 33.9704   7
   1   7 -14 670.118 33.3628   7
   1  -7 -14 669.511 35.0407   8
   1  -7 -14 644.613 36.6792  11
   1   7 -13 144.223 41.7384  15
   1  -7 -13 103.473 40.5482  15
   1   7 -13 149.645 20.9488  18
   1  -7 -13 138.990 21.5153  11
   1  -7 -13 118.489 19.3253   8
   1   7 -12 698.862 53.8335  15
   1  -7 -12 739.050 54.1302  15
   1  -7 -11 2063.91 93.4339  15
   1   7 -11 1964.79 90.5137  15
   1   7 -10 12059.3 447.468  15
   1  -7 -10 12101.8 448.844  15
  -1  -7   9 31259.6 1154.53   5
   1  -7  -9 32491.1 1160.15   4
   1  -7  -9 32914.0 1160.96  15
   1   7  -9 31815.4 1160.12  15
  -1  -7   8 5570.66 211.200   5
   1  -7  -8 5560.44 216.731   4
   1   7  -8 6280.85 216.756  15
   1  -7  -8 5655.95 216.277  15
  -1  -7   7 7920.60 285.333   5
   1  -7  -7 7849.67 289.181   4
   1  -7  -7 7469.84 288.446  15
   1   7  -7 7779.99 288.287  15
  -1  -7   6 285.607 20.2400   5
   1  -7  -6 229.736 26.9042   4
   1  -7  -6 264.988 23.1419  15
   1   7  -6 282.505 22.7488  15
  -1  -7   5 1004.87 41.7712   5
   1  -7  -5 960.337 46.0503   4
   1  -7  -5 902.475 42.8047  15
   1   7  -5 968.671 41.9222  15
  -1  -7   4 9459.11 344.907   5
   1  -7  -4 9527.17 343.999   1
   1   7  -4 9879.67 343.965   1
   1   7  -4 9522.15 344.352  15
   1  -7  -4 8730.29 344.350  15
   1  -7  -3 9541.63 352.278   2
   1  -7  -3 9310.20 349.755   1
   1   7  -3 9863.60 349.740   1
   1   7  -3 9601.76 350.106  15
   1  -7  -3 9781.06 350.465  15
   1  -7  -2 14721.4 546.339   1
   1   7  -2 15324.3 546.302   1
  -1  -7   2 14847.5 548.087   2
   1  -7  -2 15361.9 549.738   2
   1   7  -2 15562.2 546.643  15
   1  -7  -2 14808.8 546.896  15
   1  -7  -1 7282.64 268.376   1
   1   7  -1 7323.75 268.268   1
   1  -7  -1 7752.94 272.679   2
  -1  -7   1 7868.51 270.835   2
  -1  -7   1 7337.50 268.471  29
  -1  -7   0 81635.8 2848.19   2
   1  -7   0 83742.4 2850.44   2
  -1   7   0 78964.7 2846.98  29
  -1  -7   0 76470.3 2846.62  29
  -1   7  -1 7512.82 266.474   6
  -1  -7  -1 7212.98 266.429   6
   1  -7   1 7527.84 270.752   2
  -1  -7  -1 7504.64 267.736   2
  -1   7  -1 7427.48 267.034  29
  -1  -7  -1 7082.87 266.721  29
  -1  -7  -2 79.2858 11.0215   6
  -1   7  -2 77.8520 10.4603   6
  -1  -7  -2 80.2784 15.1477   4
  -1  -7  -2 78.4545 19.1436   3
   1  -7   2 89.2307 19.1517   2
  -1  -7  -2 61.4502 11.5223   2
  -1   7  -2 133.928 11.7006  29
  -1  -7  -2 144.947 12.1418  29
  -1   7  -3 1323.87 49.0462   6
  -1  -7  -3 1261.23 49.2598   6
  -1  -7  -3 1302.39 54.2636   3
   1  -7   3 1227.22 53.9291   2
  -1  -7  -3 1199.60 51.5099   4
  -1  -7  -3 1231.93 49.9864  29
  -1   7  -3 1153.60 49.4589  29
   1  -7   4 11952.7 443.040   2
  -1  -7  -4 12391.2 441.632   4
  -1  -7  -4 12558.3 443.594   3
  -1  -7  -4 11912.3 440.024   6
  -1   7  -4 12724.6 440.199   6
  -1  -7  -4 11913.0 441.371  15
  -1   7  -4 12060.8 441.274  29
  -1  -7  -4 11340.5 441.087  29
  -1  -7  -5 4010.26 157.130   4
  -1  -7  -5 4146.21 159.474   3
   1  -7   5 3970.87 158.771   2
  -1   7  -5 4366.48 155.961   6
  -1  -7  -5 4315.04 156.150   6
  -1  -7  -5 4008.26 157.276  15
  -1   7  -5 4128.71 157.740  15
  -1   7  -5 4215.21 157.559  29
  -1  -7  -5 4305.29 157.590  29
   1  -7   6 8192.77 318.599   2
  -1  -7  -6 8533.98 319.561   3
  -1   7  -6 8659.13 316.253   6
  -1  -7  -6 8628.55 316.410   6
  -1  -7  -6 8436.50 318.250  15
  -1   7  -6 8437.79 318.557  15
  -1  -7  -6 9382.19 319.036  29
  -1   7  -6 8621.92 318.247  29
   1  -7   7 601.810 39.5357   2
  -1  -7  -7 565.081 42.4790   3
  -1   7  -7 683.668 36.7149   6
  -1  -7  -7 652.485 37.2694   6
  -1   7  -7 609.452 39.4366  15
  -1  -7  -7 671.109 39.7000  15
  -1  -7  -7 818.005 40.2946  29
  -1   7  -7 792.038 40.6487  29
  -1  -7  -8 845.080 51.3930   3
  -1  -7  -8 970.371 50.6403  29
  -1   7  -8 895.607 47.5255  29
  -1  -7  -8 885.928 49.2167  15
  -1   7  -8 820.136 49.1294  15
  -1  -7  -8 871.997 46.2628   6
  -1   7  -8 905.479 45.4888   6
  -1  -7  -9 2692.08 110.231  29
  -1  -7  -9 2530.11 96.9773  28
  -1   7  -9 2676.25 108.028  29
  -1   7  -9 2556.05 96.6832  28
  -1  -7  -9 2498.86 108.682  15
  -1   7  -9 2567.48 109.160  15
  -1   7  -9 2697.08 105.049   6
  -1  -7  -9 2655.52 104.786   6
  -1  -7 -10 71.6138 16.8543  28
  -1   7 -10 65.4670 33.3442  29
  -1   7 -10 78.1506 15.8602  28
  -1   7 -10 23.6071 36.2643  15
  -1  -7 -10 47.9315 35.5583  15
  -1   7 -10 123.968 33.1738   6
  -1  -7 -10 95.0613 31.1190   6
  -1   7 -11 12188.1 447.553  28
  -1  -7 -11 11582.2 447.445  28
  -1  -7 -11 12641.7 460.539  15
  -1   7 -11 12894.1 460.839  15
  -1   7 -11 13330.4 455.630   6
  -1  -7 -11 13244.8 455.758   6
  -1  -7 -12 39.9514 21.0750  28
  -1   7 -12 38.1674 21.5421  28
  -1   7 -12 42.2316 38.9548  15
  -1  -7 -12 52.4084 43.8679  15
  -1   7 -12 38.6664 35.6126   6
  -1  -7 -12 19.1489 36.9236   6
  -1   7 -13 2341.37 97.3463   6
  -1  -7 -13 2108.08 96.2039   6
  -1  -7 -13 2126.50 81.9485   7
  -1  -7 -13 2177.07 82.2177   9
  -1  -7 -13 2149.61 81.5026   8
  -1  -7 -13 1965.66 83.9801  28
  -1   7 -13 1888.92 83.2252  28
  -1   7 -13 2146.99 81.9466  18
  -1  -7 -13 2076.31 83.5725  17
  -1  -7 -13 2180.56 102.471  15
  -1   7 -13 2141.40 105.279  15
  -1   7 -13 2127.93 81.4106  14
  -1  -7 -14 211.313 46.7902   6
  -1   7 -14 176.959 23.0950   7
  -1  -7 -14 156.323 22.4129   8
  -1  -7 -14 120.834 23.2048   7
  -1   7 -14 218.502 48.3880   6
  -1  -7 -14 147.761 27.8191  11
  -1  -7 -14 167.964 23.7260   9
  -1   7 -14 159.744 21.6340  12
  -1   7 -14 49.0973 24.9918  28
  -1   7 -14 137.084 23.8878  18
  -1  -7 -14 119.152 25.9216  17
  -1   7 -14 140.412 52.9014  15
  -1   7 -14 118.342 22.9157  14
  -1  -7 -14 148.497 22.9843  14
  -1  -7 -14 54.8592 51.4791  15
  -1   7 -15 10401.5 388.878  12
  -1  -7 -15 10648.0 390.212  11
  -1  -7 -15 10729.5 389.099   9
  -1  -7 -15 10333.1 388.334   8
  -1   7 -15 10449.6 388.446  14
  -1   7 -15 10528.0 410.440  15
  -1  -7 -15 10695.4 388.470  14
  -1  -7 -15 11089.4 411.860  15
  -1   7 -15 11150.7 388.721  18
  -1  -7 -15 10645.0 389.764  17
  -1   7 -15 10517.6 388.533   7
  -1   7 -15 10730.6 402.536   6
  -1  -7 -15 10380.6 402.424   6
  -1  -7 -15 10875.6 388.870   7
  -1   7 -16 1140.11 55.0412  12
  -1  -7 -16 1218.92 59.9056  11
  -1  -7 -16 1361.10 55.2876   9
  -1  -7 -16 1259.85 54.7049   8
  -1  -7 -16 1140.35 91.9739  15
  -1   7 -16 1115.97 55.3495  14
  -1  -7 -16 1064.91 55.6180  14
  -1   7 -16 1199.47 90.7404  15
  -1  -7 -16 1076.79 58.2431  17
  -1   7 -16 1177.31 54.3460  18
  -1  -7 -16 1327.89 56.0502   7
  -1   7 -16 1303.53 80.9436   6
  -1  -7 -16 1422.46 82.1860   6
  -1   7 -16 1305.48 55.6006   7
   1  -7  17 343.582 57.9911   2
  -1   7 -17 352.138 33.3219  12
  -1  -7 -17 364.984 32.8092   8
  -1  -7 -17 442.391 34.2731   9
  -1  -7 -17 355.489 40.6249  11
  -1  -7 -17 328.100 77.0545  15
  -1  -7 -17 402.007 33.4022  14
  -1   7 -17 441.480 71.3368  15
  -1   7 -17 400.126 35.4935  14
  -1   7 -17 477.938 33.6210  18
  -1  -7 -17 437.624 39.5588  17
  -1  -7 -17 246.762 59.4122   6
  -1   7 -17 324.340 34.3430   7
  -1  -7 -17 359.510 35.4412   7
  -1   7 -17 488.363 60.7761   6
   1  -7  18-34.6509 56.0187   2
  -1   7 -18 40.4744 28.9997  12
  -1  -7 -18 80.8906 38.3138  10
  -1  -7 -18 62.7556 31.4588   9
  -1  -7 -18 89.0214 40.1899  11
  -1  -7 -18 146.438 73.2192  15
  -1  -7 -18 91.6276 32.0860  14
  -1   7 -18 49.9032 31.7449  14
  -1   7 -18 29.0773 70.2360  15
  -1   7 -18 39.6606 27.9942  18
  -1  -7 -18 78.0926 36.0186  17
  -1  -7 -18 75.9851 29.8255   8
  -1  -7 -18 58.6071 31.8499   7
  -1  -7 -18 49.4795 59.3991   6
  -1   7 -18 4.59724 57.0871   6
  -1   7 -18 71.8522 30.1651   7
   1  -7  19 240.796 65.8478   2
  -1  -7 -19 222.019 34.7858   9
  -1  -7 -19 200.840 42.1567  11
  -1  -7 -19 293.248 33.2160   8
  -1  -7 -19 212.555 42.7346  10
  -1  -7 -19 187.035 79.1510  15
  -1   7 -19 272.152 37.6365  14
  -1  -7 -19 232.943 34.1452  14
  -1   7 -19 202.261 77.1663  15
  -1   7 -19 235.973 30.9628  18
  -1  -7 -19 254.931 38.9169  17
  -1  -7 -19 211.300 33.5801   7
  -1   7 -19 308.847 34.5748   7
   1  -7  20 2927.72 139.077   2
  -1  -7 -20 2866.23 120.488  10
  -1  -7 -20 3138.13 122.517  11
  -1  -7 -20 2968.74 117.102   9
  -1  -7 -20 3087.46 116.843   8
  -1  -7 -20 2782.98 158.884  15
  -1  -7 -20 2947.04 117.307  14
  -1  -7 -20 2940.28 118.817  17
  -1   7 -20 2933.57 116.573   7
  -1  -7 -20 2862.99 116.670   7
  -1  -7 -21 377.805 39.1897   9
  -1  -7 -21 365.047 48.4597  11
  -1  -7 -21 363.353 44.8680  10
  -1  -7 -21 367.948 37.1282   8
  -1  -7 -21 364.720 38.9236  14
  -1  -7 -21 369.426 41.7903  17
   1  -7  21 308.331 64.8310   2
  -1  -7 -22 409.298 37.2883   8
  -1  -7 -22 435.343 47.2578  11
  -1  -7 -22 429.830 39.1071   9
  -1  -7 -22 306.756 42.0991  10
  -1  -7 -22 414.325 38.3060  14
  -1  -7 -22 394.043 41.0708  17
   1  -7  22 371.166 60.9005   2
  -1  -7 -23-22.5890 32.6414  14
  -1  -7 -23 17.7368 34.3686  17
  -1  -7 -23 13.7416 31.0320   8
  -1  -7 -23 10.7578 33.8220  10
  -1  -7 -23 10.2075 41.8181  11
  -1  -7 -23 17.6848 31.9000   9
  -1  -7 -24 22.1677 28.6409   9
  -1  -7 -24 10.5720 38.1345  11
  -1  -7 -24 41.9386 31.4583  10
  -1  -7 -25 110.331 27.7961  10
  -1  -7 -25 110.004 33.8279  11
  -1  -7 -26 244.333 29.8595  11
  -1   7 -26 217.959 24.2308   9
  -1   7 -27 81.6149 17.8137   9
   1   8 -28 1.99712 10.9089   8
   1   8 -27 255.713 23.1206   9
   1  -8 -27 260.203 27.3172  11
   1   8 -27 295.364 21.0215   8
   1  -8 -26 263.799 32.8435  11
   1   8 -26 266.736 25.2888   8
   1  -8 -26 237.631 27.4328  10
   1   8 -25 510.103 34.1983   8
   1  -8 -25 489.600 37.5472  10
   1  -8 -25 569.878 43.0163  11
   1   8 -24 75.0322 29.2542   8
   1  -8 -24 92.5779 33.9472  10
   1   8 -24 76.6515 23.7370  13
   1   8 -23 9.86357 30.8639   8
   1  -8 -23 43.2144 38.5542  10
   1   8 -23-7.09961 24.5552  13
   1   8 -22 437.917 33.8031  13
   1   8 -22 445.662 79.1463  15
   1  -8 -22 499.362 83.9414  15
   1  -8 -22 429.238 36.6051  17
   1   8 -22 436.784 36.8939  18
   1   8 -22 449.235 37.7266   8
   1  -8 -22 346.384 45.1353  10
   1  -8 -21 127.747 78.3091  15
   1   8 -21 71.9677 74.3276  15
   1   8 -21 70.5780 32.2600  18
   1  -8 -21 35.1432 30.2802  17
   1  -8 -21 43.8034 35.0834   8
   1   8 -21 92.6381 31.9716   8
   1   8 -21 73.7575 29.1956  13
   1   8 -21 28.2917 36.3808  12
   1  -8 -20 3686.32 143.304   8
   1   8 -20 3793.93 143.665  12
   1   8 -20 3566.99 141.446  13
   1  -8 -20 3820.86 181.120  15
   1   8 -20 3603.73 180.073  15
   1   8 -20 3822.49 142.498  18
   1  -8 -20 3615.62 142.109  17
   1  -8 -19 766.827 47.1934   8
   1   8 -19 812.477 47.7580  12
   1   8 -19 870.519 89.4548  15
   1  -8 -19 804.617 43.0617  13
   1  -8 -19 886.463 92.3849  15
   1  -8 -19 785.630 45.7959  17
   1   8 -19 876.145 47.9010  18
   1  -8 -18 823.165 45.8747   8
   1  -8 -18 716.833 49.0695  11
   1   8 -18 823.678 45.7935  12
   1  -8 -18 724.292 85.0431  15
   1   8 -18 867.370 80.5666  15
   1  -8 -18 750.370 41.5388  13
   1   8 -18 829.077 45.5333  18
   1  -8 -18 766.585 44.9126  17
   1  -8 -17 834.346 50.7584  11
   1  -8 -17 879.239 46.5464   8
   1   8 -17 870.394 47.6505  12
   1  -8 -17 891.803 43.3469  13
   1  -8 -17 1054.83 85.4210  15
   1   8 -17 1040.34 80.6487  15
   1  -8 -17 832.204 46.2060  17
   1   8 -17 844.722 46.7026  18
   1  -8 -16 1020.76 47.9216   8
   1   8 -16 954.003 49.5754  12
   1  -8 -16 910.570 50.3132  11
   1  -8 -16 948.987 47.9469  17
   1   8 -16 1014.49 47.5005  18
   1   8 -16 1010.56 78.3637  15
   1  -8 -16 963.202 45.2911  13
   1  -8 -16 938.466 83.5383  15
   1  -8 -15 36.9787 20.2820  13
   1   8 -15-24.0252 53.7955  15
   1  -8 -15 14.3509 54.3631  15
   1   8 -15 12.4390 24.8402  12
   1  -8 -15 52.4459 27.3484  11
   1   8 -15 69.5054 21.1419  26
   1   8 -15 42.4741 24.7499  18
   1  -8 -15 42.1580 25.5740  17
   1  -8 -15 52.4295 25.0493   8
   1   8 -14 2966.49 111.932  26
   1  -8 -14 2903.73 112.306   8
   1  -8 -14 2909.34 113.658  11
   1   8 -14 2844.04 112.499  16
   1   8 -14 3166.35 112.912  18
   1  -8 -14 2942.22 112.429  17
   1  -8 -14 2822.76 112.903  16
   1  -8 -14 3083.88 134.623  15
   1  -8 -14 2937.66 111.801  13
   1   8 -14 3039.43 132.849  15
   1   8 -13 190.026 44.5533  15
   1  -8 -13 242.386 48.5194  15
   1   8 -13 209.314 24.0057  23
   1   8 -13 152.846 21.9718  18
   1  -8 -13 210.665 23.6124  11
   1  -8 -13 167.658 21.7471   8
   1   8 -12 2952.47 126.486  15
   1  -8 -12 2938.22 127.934  15
   1   8 -11 1962.33 88.5649  15
   1  -8 -11 1999.81 90.7929  15
   1  -8 -10 897.613 52.6499  15
   1   8 -10 899.065 52.4201  15
   1   8  -9 4212.25 161.484  15
   1  -8  -9 4017.01 161.356  15
   1  -8  -9 4175.97 161.968   4
   1   8  -8 1887.41 80.3114  15
   1  -8  -8 1851.74 80.4527  15
   1  -8  -8 1910.58 83.6555   4
   1   8  -7 18272.1 652.083  15
   1  -8  -7 17677.8 652.114  15
   1  -8  -7 17628.9 653.305   4
   1  -8  -6 31.2226 19.8456  15
   1  -8  -6 4.28682 28.0373   4
   1  -8  -5 21724.3 812.273  15
   1   8  -5 23054.8 812.328  15
   1  -8  -5 22392.5 814.635   4
   1   8  -4 879.311 36.9712  15
   1  -8  -4 852.644 37.4779  15
   1   8  -3 1469.59 56.6670  15
   1  -8  -3 1486.05 57.1698  15
   1  -8  -3 1422.62 61.8654   2
  -1  -8   3 1483.71 60.0282   2
   1   8  -2 371.757 16.7483  15
   1  -8  -2 379.292 17.5952  15
  -1  -8   2 344.754 22.9892   2
   1  -8  -2 340.012 16.9651   1
   1  -8  -2 407.675 26.0136   2
  -1   8   1 148.580 8.80772  29
   1  -8  -1 147.912 9.07993  15
   1  -8  -1 136.052 8.39014   1
   1   8  -1 106.676 7.12811   1
  -1  -8   1 161.992 16.6553   2
   1  -8  -1 180.622 19.4339   2
  -1   8   0 3439.79 132.907   6
  -1   8   0 4281.01 133.619  29
   1  -8   0 5121.19 140.537   2
   1  -8   0 3308.61 132.972   1
  -1  -8   0 4735.18 137.033   2
  -1   8  -1 6577.57 217.534   6
  -1  -8  -1 6540.20 217.543   6
   1  -8   1 7024.33 223.195   2
  -1  -8  -1 7064.58 220.306   2
  -1  -8  -1 6862.46 224.063   3
  -1  -8  -2 14977.1 532.481   6
  -1   8  -2 14796.7 532.430   6
  -1   8  -2 14712.3 533.296  29
  -1  -8  -2 13654.2 532.999  29
  -1  -8  -2 15545.2 535.440   4
  -1  -8  -2 14657.2 533.739   2
  -1  -8  -2 14943.1 537.537   3
   1  -8   2 15229.0 537.005   2
  -1  -8  -3 212.465 14.8691   6
  -1   8  -3 219.520 14.7962   6
  -1   8  -3 258.002 16.5516  29
  -1  -8  -3 229.680 16.0934  29
  -1  -8  -3 190.488 20.2766   4
  -1  -8  -3 184.120 24.7827   3
   1  -8   3 196.375 25.3010   2
  -1  -8  -4 12553.5 434.323   6
  -1   8  -4 12473.6 434.152   6
  -1   8  -4 11116.4 435.149  29
  -1  -8  -4 11368.6 435.385  29
  -1  -8  -4 11509.4 438.290   3
  -1  -8  -4 11882.3 436.289   4
   1  -8   4 12352.6 438.389   2
  -1   8  -5 360.042 24.3452  29
  -1  -8  -5 334.229 24.4412  29
  -1   8  -5 380.921 23.6470   6
  -1  -8  -5 375.152 23.8720   6
  -1  -8  -5 367.222 25.5365  15
  -1   8  -5 327.834 24.7101  15
  -1  -8  -5 358.337 27.4697   4
  -1  -8  -5 392.816 31.5032   3
   1  -8   5 360.763 31.3044   2
  -1   8  -6 115.800 21.8161  29
  -1  -8  -6 56.9543 21.8872  29
  -1  -8  -6 181.620 22.8457   6
  -1   8  -6 162.685 20.1584   6
  -1  -8  -6 95.1940 21.5695  15
  -1   8  -6 120.222 21.5902  15
   1  -8   6 130.904 28.7878   2
  -1  -8  -6 133.926 29.5735   3
  -1  -8  -6 119.929 24.0245   4
  -1  -8  -7 1916.36 83.4619  29
  -1   8  -7 1993.83 83.4049  29
  -1   8  -7 2109.25 80.1951   6
  -1  -8  -7 1955.36 80.1996   6
  -1  -8  -7 2029.37 83.2999  15
  -1   8  -7 1923.80 84.0657  15
  -1  -8  -7 1921.52 86.9137   3
   1  -8   7 1977.34 84.2532   2
  -1   8  -8 342.059 32.5525  29
  -1  -8  -8 316.638 35.7909  29
  -1   8  -8 459.889 33.6252   6
  -1  -8  -8 417.072 32.4350   6
  -1   8  -8 372.924 35.5150  15
  -1  -8  -8 395.575 36.0174  15
  -1  -8  -8 408.624 39.7473   3
   1  -8   8 457.303 40.4596   2
  -1   8  -9 1251.84 49.6951  28
  -1  -8  -9 1139.43 50.0098  28
  -1   8  -9 1241.16 63.7226  29
  -1   8  -9 1430.07 60.6832   6
  -1  -8  -9 1318.37 59.5438   6
  -1   8  -9 1262.92 64.4268  15
  -1  -8  -9 1240.25 63.5356  15
  -1  -8  -9 1395.10 68.8676   3
   1  -8   9 1404.39 64.5190   2
  -1  -8 -10 11520.1 428.665  28
  -1   8 -10 11418.4 428.530  28
  -1   8 -10 12675.7 435.446   6
  -1  -8 -10 12100.4 435.287   6
  -1   8 -10 12197.8 440.042  15
  -1  -8 -10 12045.7 439.858  15
   1  -8  10 12140.5 439.054   2
  -1  -8 -11 4439.17 165.245  28
  -1   8 -11 4641.07 165.393  28
  -1  -8 -11 4406.97 178.717  15
  -1   8 -11 4338.32 179.846  15
  -1  -8 -11 4192.18 173.439   6
  -1   8 -11 4316.89 173.311   6
  -1  -8 -12 699.877 49.9495   6
  -1   8 -12 694.592 49.5625   6
  -1  -8 -12 730.219 33.0273   9
  -1  -8 -12 682.480 35.7070  11
  -1  -8 -12 621.657 35.6524  28
  -1   8 -12 599.227 34.1562  28
  -1   8 -12 650.271 33.8122  18
  -1  -8 -12 660.106 35.4332  17
  -1  -8 -12 742.231 58.6270  15
  -1   8 -12 736.861 56.5661  15
  -1   8 -13 122.593 40.6462   6
  -1  -8 -13 109.432 21.4389   7
  -1  -8 -13 111.111 20.8169   8
  -1  -8 -13 97.1521 42.3044   6
  -1   8 -13 98.6019 21.1406   7
  -1  -8 -13 111.822 21.2066   9
  -1   8 -13 105.838 20.1132  12
  -1  -8 -13 128.426 23.5781  28
  -1   8 -13 136.710 24.7374  28
  -1   8 -13 129.498 21.5971  23
  -1   8 -13 125.322 22.4765  18
  -1  -8 -13 109.448 24.5186  17
  -1  -8 -13 83.5523 50.6780  15
  -1  -8 -13 111.497 20.1659  14
  -1   8 -13 120.559 20.8859  14
  -1   8 -13 158.527 42.8306  15
  -1  -8 -14 1040.44 47.0760   9
  -1  -8 -14 1091.88 47.7194   8
  -1   8 -14 1034.28 47.3426  12
  -1   8 -14 1104.54 73.8539  15
  -1   8 -14 1035.96 47.6618  14
  -1  -8 -14 1127.64 76.5563  15
  -1  -8 -14 1088.88 47.2914  14
  -1   8 -14 1064.00 48.2759  18
  -1  -8 -14 1123.44 50.9106  17
  -1  -8 -14 962.395 46.7583   7
  -1  -8 -14 994.152 66.2337   6
  -1   8 -14 1098.24 46.5843   7
  -1   8 -14 1102.85 66.0904   6
  -1   8 -15 7709.98 293.120  12
  -1  -8 -15 8004.78 292.765   8
  -1  -8 -15 7902.22 293.286   9
  -1   8 -15 7862.72 292.718  14
  -1  -8 -15 7717.12 315.740  15
  -1  -8 -15 7985.11 292.276  14
  -1   8 -15 7699.31 315.547  15
  -1  -8 -15 7688.46 294.106  17
  -1   8 -15 8065.72 293.073  18
  -1   8 -15 8107.90 292.756   7
  -1   8 -15 8172.19 306.985   6
  -1  -8 -15 8222.33 308.345   6
  -1  -8 -15 8369.88 293.129   7
  -1  -8 -16 7008.71 260.332   8
  -1  -8 -16 7256.21 261.121   9
  -1   8 -16 6946.08 260.674  12
  -1  -8 -16 7000.17 286.834  15
  -1   8 -16 6853.75 286.494  15
  -1   8 -16 6864.61 260.501  14
  -1  -8 -16 7032.31 260.094  14
  -1  -8 -16 7029.76 262.195  17
  -1   8 -16 7200.45 260.837  18
  -1  -8 -16 7018.71 260.460   7
  -1   8 -16 7269.79 260.468   7
  -1  -8 -16 6935.06 276.082   6
  -1   8 -16 7119.97 276.517   6
   1  -8  17 11216.7 470.487   2
  -1  -8 -17 12410.2 454.599   9
  -1   8 -17 12175.6 454.528  12
  -1  -8 -17 12964.2 456.831  11
  -1  -8 -17 12848.9 454.111   8
  -1   8 -17 12003.8 479.805  15
  -1   8 -17 12282.1 454.397  14
  -1  -8 -17 12447.7 482.050  15
  -1  -8 -17 12251.2 453.574  14
  -1  -8 -17 12197.7 455.357  17
  -1   8 -17 12632.6 454.276  18
  -1   8 -17 12470.3 454.035   7
  -1   8 -17 12465.4 469.574   6
  -1  -8 -17 12654.8 454.108   7
  -1  -8 -17 12412.0 469.588   6
   1  -8  18 2137.46 113.634   2
  -1  -8 -18 2121.33 92.3805  10
  -1  -8 -18 2080.47 87.6489   9
  -1  -8 -18 2126.12 86.6800   8
  -1  -8 -18 2196.89 91.7698  11
  -1   8 -18 2057.76 86.4849  12
  -1   8 -18 2154.20 124.182  15
  -1   8 -18 2117.78 87.1834  14
  -1  -8 -18 2094.95 86.3769  14
  -1  -8 -18 2376.42 126.183  15
  -1   8 -18 2170.90 85.9818  18
  -1  -8 -18 2158.48 89.5498  17
  -1  -8 -18 1981.32 86.4111   7
  -1   8 -18 2074.82 86.3755   7
   1  -8  19 156.111 65.5146   2
  -1  -8 -19 270.044 36.4297   9
  -1  -8 -19 269.116 44.7052  11
  -1  -8 -19 274.501 45.1309  10
  -1  -8 -19 335.675 78.5617  15
  -1  -8 -19 277.854 34.7771  14
  -1   8 -19 286.329 34.6244  18
  -1  -8 -19 296.355 41.4879  17
  -1  -8 -19 306.128 35.1430   8
  -1  -8 -19 279.167 35.8169   7
  -1   8 -19 289.715 32.6771   7
   1  -8  20 310.159 67.1397   2
  -1  -8 -20 453.621 48.5383  11
  -1  -8 -20 343.357 37.4054   9
  -1  -8 -20 417.539 47.8561  10
  -1  -8 -20 405.007 37.6371   8
  -1  -8 -20 416.529 36.6060  14
  -1   8 -20 335.101 34.7363  18
  -1  -8 -20 364.559 42.0476  17
  -1   8 -20 392.851 36.9520   7
  -1  -8 -20 441.297 35.4842   7
   1  -8  21 94.6389 59.8331   2
  -1  -8 -21 54.6883 43.1582  11
  -1  -8 -21 65.6285 40.4430  10
  -1  -8 -21 17.8911 33.4101   9
  -1  -8 -21 45.9824 32.6135  14
  -1  -8 -21 113.702 37.4451  17
  -1  -8 -21 43.6864 32.2782   8
   1  -8  22 48.2107 54.8568   2
  -1  -8 -22 74.1823 33.8985   9
  -1  -8 -22 31.1946 44.2522  11
  -1  -8 -22 46.3811 39.6358  10
  -1  -8 -22 50.0690 32.2295  14
  -1  -8 -22 11.4497 34.4001  17
  -1  -8 -22 23.2005 30.9563   8
  -1  -8 -23 120.099 33.7005  17
  -1  -8 -23 112.584 31.6632   9
  -1  -8 -23 147.944 43.7107  11
  -1  -8 -23 65.8230 36.9375  10
  -1  -8 -24 463.787 42.0230  11
  -1  -8 -24 380.878 37.6909  10
  -1  -8 -25 10.2742 32.0760  11
  -1  -8 -25 52.5338 28.6338  10
  -1   8 -26 85.8786 20.7347   9
  -1   8 -27 33.9344 16.3250   9
   1   9 -27 13.8848 18.5972   9
   1  -9 -27 10.2258 16.5859  10
   1   9 -27 20.2556 15.2247   8
   1  -9 -26-17.9075 24.6964  10
   1   9 -26 25.7320 20.4451   8
   1  -9 -25 87.1376 30.5022  10
   1   9 -25 81.9557 24.3758   8
   1  -9 -24 204.531 35.9340  10
   1   9 -24 197.888 24.3480  13
   1   9 -24 188.794 30.2148   8
   1  -9 -23 426.484 42.1866  10
   1   9 -23 422.213 32.1877  13
   1   9 -23 430.535 35.7213   8
   1   9 -22 189.989 29.1232  13
   1  -9 -22 224.972 41.3866  10
   1   9 -22 194.225 32.8913   8
   1   9 -22 195.264 33.3787  18
   1  -9 -22 197.295 32.3466  17
  -1  -9  22 259.077 61.7506   2
   1   9 -21 268.563 39.2170  12
   1   9 -21 262.001 32.1770  13
   1  -9 -21 261.508 74.6989  15
   1   9 -21 231.967 35.3611  18
   1  -9 -21 235.231 33.1088  17
  -1  -9  21 236.977 66.8901   2
   1  -9 -20 139.393 44.2208  11
   1   9 -20 183.819 30.5033  13
   1   9 -20 195.140 37.2380  12
   1   9 -20 201.935 69.8696  15
   1  -9 -20 261.946 75.2427  15
   1   9 -20 190.403 34.5940  18
   1  -9 -20 179.820 33.1343  17
  -1  -9  20 154.867 67.5699   2
   1  -9 -19 91.1410 71.8156  15
   1   9 -19 128.193 68.5420  15
   1  -9 -19 67.9626 31.9533  17
   1   9 -19 132.713 35.6539  18
   1  -9 -19 55.3500 34.2967   8
   1  -9 -19 76.0188 40.5674  11
   1   9 -19 68.9659 33.2971  12
   1   9 -18 186.141 68.3025  15
   1  -9 -18 163.192 68.8325  15
   1   9 -18 72.2221 34.1087  18
   1  -9 -18 129.160 31.1414  17
   1  -9 -18 138.414 33.7113   8
   1  -9 -18 110.636 39.0437  11
   1   9 -18 106.642 34.3512  12
   1   9 -17 1030.07 50.4012  18
   1  -9 -17 941.726 48.3865  17
   1  -9 -17 910.280 84.4960  15
   1   9 -17 1130.26 84.7626  15
   1  -9 -17 898.145 45.3539  13
   1  -9 -17 866.659 51.6755  11
   1  -9 -17 916.166 48.9011   8
   1   9 -17 961.736 50.0342  12
   1   9 -16 620.757 36.6741  26
   1  -9 -16 629.869 39.8470  17
   1   9 -16 673.701 41.6513  18
   1  -9 -16 632.103 36.7303  13
   1   9 -16 654.346 66.8127  15
   1  -9 -16 689.285 72.5142  15
   1   9 -16 636.754 38.8730  12
   1  -9 -16 661.029 42.4292  11
   1  -9 -16 699.088 40.5169   8
   1   9 -15 3243.59 131.247  26
   1  -9 -15 3628.92 132.384   8
   1  -9 -15 3404.70 133.246  11
   1   9 -15 3580.59 132.953  18
   1  -9 -15 3445.01 132.235  17
   1  -9 -15 3477.09 131.327  13
   1   9 -15 3639.31 155.377  15
   1  -9 -15 3529.65 156.176  15
   1   9 -14 2754.51 117.550  26
   1  -9 -14 3170.69 119.502  11
   1  -9 -14 3326.93 118.432   8
   1   9 -14 3050.72 118.748  23
   1   9 -14 3336.56 119.393  18
   1  -9 -14 3020.87 118.470  17
   1  -9 -14 3124.10 117.657  13
   1  -9 -14 3020.90 139.968  15
   1   9 -14 3161.80 139.327  15
   1   9 -13 329.905 26.4149  26
   1   9 -13 368.617 28.5522  23
   1  -9 -13 370.157 28.9936  11
   1  -9 -13 419.970 27.5317   8
   1  -9 -13 374.897 26.9215  17
   1   9 -13 398.574 29.5143  18
   1   9 -13 388.739 47.2262  15
   1  -9 -13 397.077 25.5428  13
   1  -9 -13 356.121 51.0615  15
   1  -9 -12-20.1382 38.4438  15
   1   9 -12 9.67868 36.2855  15
   1   9 -12 33.3187 20.8768  18
   1   9 -12 28.5575 22.4112  23
   1  -9 -12 12.9105 18.1155   8
   1  -9 -11 158.904 38.0996  15
   1   9 -11 154.981 36.4792  15
   1  -9 -10 2567.11 108.003  15
   1   9 -10 2676.17 107.609  15
   1  -9 -10 2300.49 108.945   4
   1   9  -9 2054.44 85.6128  15
   1  -9  -9 1906.68 86.1417  15
   1  -9  -9 2003.71 90.0138   4
   1  -9  -8 4556.31 172.094  15
   1   9  -8 4455.68 171.488  15
   1  -9  -8 4371.93 174.684   4
   1  -9  -7 51652.6 1875.04  15
   1   9  -7 52440.4 1874.80  15
   1  -9  -7 51116.8 1877.09   4
   1  -9  -6 3686.83 141.157  15
   1   9  -6 3789.32 141.013  15
   1  -9  -6 3625.22 144.366   4
   1   9  -5 1656.86 64.1229  15
   1  -9  -5 1589.38 64.2855  15
   1  -9  -5 1529.39 69.5728   4
  -1  -9   5 1517.80 67.6013   2
   1  -9  -4-5.50964 13.2262  15
   1   9  -4 24.8874 12.2177  15
  -1  -9   4-3.75745 20.7226   2
   1   9  -3 224.082 14.2526  15
   1  -9  -3 252.503 14.6308  15
   1  -9  -3 219.336 25.7711   2
  -1  -9   3 225.318 23.0260   2
   1  -9  -2 2088.18 77.5516  15
  -1  -9   2 2146.87 82.4997   2
   1  -9  -2 2133.18 84.6041   2
   1  -9  -1 11280.2 409.469   2
  -1  -9   1 11101.0 407.259   2
  -1  -9   0 2258.99 86.1024   2
   1  -9   0 2255.82 89.9138   2
   1  -9   1 6488.88 244.225   2
  -1  -9  -1 6482.70 245.112   3
  -1  -9  -1 6675.98 241.283   2
  -1  -9  -2 3320.48 114.340   6
  -1   9  -2 3234.72 114.228   6
  -1  -9  -2 3546.30 119.590   4
  -1  -9  -2 3432.97 123.329   3
  -1  -9  -2 3556.75 117.582   2
   1  -9   2 3566.29 122.724   2
  -1   9  -3 435.881 20.1634   6
  -1  -9  -3 439.869 20.3285   6
  -1   9  -3 393.829 21.1278  29
   1  -9   3 428.638 31.1606   2
  -1  -9  -3 424.855 32.0839   3
  -1  -9  -3 433.300 27.6611   4
  -1   9  -4 787.610 32.6605   6
  -1  -9  -4 727.724 32.0000   6
  -1   9  -4 693.692 33.0594  29
  -1  -9  -4 773.297 38.1168   4
  -1  -9  -4 778.174 43.6735   3
   1  -9   4 772.592 41.4910   2
  -1  -9  -5 1868.16 70.7629   6
  -1   9  -5 1941.19 70.8337   6
  -1   9  -5 1578.62 71.2703  29
  -1  -9  -5 1707.74 72.1664  29
  -1  -9  -5 1846.45 79.0216   3
  -1  -9  -5 1802.41 74.6600   4
   1  -9   5 1832.18 78.6375   2
  -1   9  -6 43.7112 20.2787  29
  -1   9  -6 32.8069 17.8070   6
  -1  -9  -6 59.9844 19.8678   6
  -1  -9  -6 37.5058 21.5013  15
  -1  -9  -6 40.2934 29.2667   3
  -1  -9  -6 31.5511 24.5198   4
   1  -9   6 50.0402 29.1906   2
  -1   9  -7 23963.4 832.372  29
  -1   9  -7 22937.2 829.078   6
  -1  -9  -7 22826.9 829.378   6
  -1  -9  -7 22525.4 831.913  15
  -1   9  -7 22356.1 832.114  15
  -1  -9  -7 22907.4 834.585   3
   1  -9   7 22213.7 832.899   2
  -1  -9  -8 939.593 47.8504   6
  -1   9  -8 1020.29 48.1340   6
  -1   9  -8 942.128 53.1397  15
  -1  -9  -8 956.804 53.1072  15
   1  -9   8 991.800 57.1753   2
  -1  -9  -8 1065.50 57.4281   3
  -1  -9  -9 1649.44 66.2976  28
  -1  -9  -9 1774.01 75.4726   6
  -1   9  -9 1774.05 74.3220   6
  -1   9  -9 1731.75 79.8575  15
  -1  -9  -9 1658.16 78.6053  15
   1  -9   9 1807.96 82.5509   2
  -1  -9  -9 1831.71 84.0670   3
  -1   9 -10 2246.73 89.4391  28
  -1  -9 -10 2030.10 89.1569  28
  -1  -9 -10 2709.71 100.466   6
  -1   9 -10 2841.68 99.5531   6
  -1   9 -10 2546.78 104.639  15
  -1  -9 -10 2691.36 104.924  15
   1  -9  10 2804.53 104.980   2
  -1   9 -11 1848.17 71.4683  28
  -1   9 -11 1920.76 90.0001  15
  -1  -9 -11 1890.47 88.4528  15
  -1   9 -11 2116.11 83.0176   6
  -1  -9 -11 1995.09 83.9307   6
   1  -9  11 1965.77 87.5370   2
   1  -9  12 38.5716 48.0488   2
  -1  -9 -12 28.7305 23.1260  11
  -1  -9 -12 47.3756 17.9836   9
  -1  -9 -12 4.15617 41.7758  15
  -1   9 -12 9.56426 39.9050  15
  -1   9 -12 31.5195 20.5781  23
  -1  -9 -12-6.67257 23.1326  17
  -1   9 -12 22.4420 20.6680  18
  -1  -9 -12 33.3407 37.3147   6
  -1  -9 -12 18.6025 18.7797   8
  -1   9 -12 21.7522 35.5043   6
   1  -9  13 143.691 49.5767   2
  -1   9 -13 97.6418 20.4800  12
  -1  -9 -13 110.679 23.5047   9
  -1  -9 -13 123.401 27.0945  11
  -1   9 -13 116.271 21.9857  14
  -1   9 -13 84.3991 45.7057  15
  -1  -9 -13 85.9101 48.8369  15
  -1   9 -13 100.044 23.4422  23
  -1  -9 -13 111.957 26.2948  17
  -1   9 -13 104.911 24.0229  18
  -1  -9 -13 108.894 21.4141   8
  -1   9 -13 110.275 21.1266   7
  -1   9 -13 115.869 40.6928   6
  -1  -9 -13 84.3809 40.5882   6
   1  -9  14 1052.05 74.8856   2
  -1  -9 -14 1004.40 47.1476   8
  -1   9 -14 1035.96 47.2356  12
  -1  -9 -14 980.232 50.9414  11
  -1  -9 -14 1047.58 48.5906   9
  -1   9 -14 1056.55 73.7464  15
  -1   9 -14 1011.17 47.1440  14
  -1  -9 -14 1108.34 76.5080  15
  -1   9 -14 1202.11 47.9486  23
  -1  -9 -14 1065.15 50.3772  17
  -1   9 -14 1223.62 49.5224  18
  -1   9 -14 998.792 46.0687   7
  -1   9 -14 1055.63 64.7552   6
  -1  -9 -14 985.648 66.1367   6
  -1  -9 -14 947.922 46.8569   7
  -1  -9 -15 8252.62 305.942   9
  -1  -9 -15 8351.37 305.174   8
  -1   9 -15 8168.30 305.418  12
  -1   9 -15 8004.27 304.916  14
  -1   9 -15 8145.17 327.610  15
  -1  -9 -15 8386.54 304.632  14
  -1  -9 -15 7973.18 328.303  15
  -1   9 -15 8378.28 304.997  23
  -1   9 -15 8665.59 305.768  18
  -1  -9 -15 8456.56 306.940  17
  -1   9 -15 8317.03 304.756   7
  -1   9 -15 8266.87 318.378   6
  -1  -9 -15 8321.01 304.868   7
  -1  -9 -15 8332.97 318.712   6
  -1  -9 -16 514.307 39.4259   9
  -1  -9 -16 633.810 38.5764   8
  -1   9 -16 643.237 37.8127  12
  -1   9 -16 649.422 39.6719  14
  -1  -9 -16 660.620 36.1735  14
  -1   9 -16 631.223 70.1581  15
  -1  -9 -16 687.391 76.6387  15
  -1   9 -16 665.705 38.9074  18
  -1  -9 -16 638.905 41.7063  17
  -1   9 -16 653.941 36.4687   7
  -1   9 -16 623.507 58.9779   6
  -1  -9 -16 622.929 37.0795   7
  -1  -9 -16 629.117 61.2952   6
  -1  -9 -17 3243.22 123.292   9
  -1   9 -17 3047.19 122.528  12
  -1  -9 -17 3231.42 122.730   8
  -1  -9 -17 3372.90 127.555  10
  -1   9 -17 2907.64 153.153  15
  -1  -9 -17 2914.89 156.108  15
  -1  -9 -17 2974.49 121.548  14
  -1   9 -17 3063.29 123.304  18
  -1  -9 -17 3095.97 125.452  17
  -1   9 -17 3415.57 121.808   7
  -1  -9 -17 3204.71 122.333   7
  -1  -9 -18 2159.12 91.6417   9
  -1  -9 -18 2232.08 90.2748   8
  -1  -9 -18 2150.55 96.5552  10
  -1   9 -18 2259.55 90.4467  12
  -1  -9 -18 2246.28 89.3436  14
  -1  -9 -18 2149.19 127.292  15
  -1   9 -18 2139.62 91.0431  18
  -1  -9 -18 2160.99 93.1867  17
  -1   9 -18 2313.14 88.8255   7
  -1  -9 -18 2185.26 89.8253   7
   1  -9  19 214.626 67.0027   2
  -1  -9 -19 102.913 42.8034  11
  -1  -9 -19 115.143 43.6100  10
  -1   9 -19 143.316 31.9768  12
  -1  -9 -19 92.8234 35.4168   9
  -1  -9 -19 169.194 31.3338  14
  -1   9 -19 104.065 31.6399  18
  -1  -9 -19 143.040 38.8720  17
  -1  -9 -19 144.625 33.3659   8
  -1   9 -19 138.677 31.6219   7
  -1  -9 -19 170.006 31.8638   7
   1  -9  20 143.243 64.2781   2
  -1  -9 -20 65.6174 44.0539  11
  -1  -9 -20 116.953 35.4015   9
  -1  -9 -20 76.6626 41.6087  10
  -1  -9 -20 73.8685 31.0568  14
  -1  -9 -20 46.0768 38.2689  17
  -1   9 -20 68.2881 31.4434  18
  -1  -9 -20 103.189 33.1647   8
  -1  -9 -21 218.154 35.6432   9
  -1  -9 -21 210.042 43.4866  10
  -1  -9 -21 211.054 44.4387  11
  -1  -9 -21 224.455 33.1722  14
  -1   9 -21 260.973 32.5823  18
  -1  -9 -21 229.868 39.0155  17
   1  -9  21 281.820 65.6982   2
  -1  -9 -22 206.894 37.7069  17
  -1  -9 -22 222.145 40.5312  10
  -1  -9 -22 234.273 45.5315  11
  -1  -9 -22 218.331 34.9564   9
  -1  -9 -22 248.538 31.7818  14
  -1  -9 -23 48.9751 31.8335  17
  -1  -9 -23 17.0007 37.0612  10
  -1  -9 -23-45.7184 39.7782  11
  -1  -9 -24 110.138 34.2201  11
  -1  -9 -24 96.4537 33.9182  10
  -1  -9 -25 16.1793 26.8593  10
  -1  -9 -25 37.0947 30.7725  11
  -1   9 -25 61.9190 25.0014   8
  -1   9 -26 149.950 21.0567   9
  -1   9 -26 147.358 21.0407   8
  -1   9 -27 72.8288 14.9594   9
  -1   9 -27 77.9938 16.0579   8
   1 -10 -27 169.428 18.0164  10
   1  10 -27 175.290 18.1955   9
   1  10 -27 206.181 15.1096   8
   1 -10 -26 74.7198 22.4311  10
   1  10 -26 81.3892 18.5920   8
   1 -10 -25 129.652 29.6879  10
   1  10 -25 90.8711 22.5875   8
   1  10 -24 159.216 22.9166  13
   1 -10 -24 67.5674 33.9351  10
   1  10 -24 113.056 27.1166   8
   1  10 -23 12.1120 29.1517  18
   1 -10 -23 49.9037 39.5037  11
   1  10 -23 14.9293 24.4825  13
   1 -10 -23 20.7904 36.9188  10
   1  10 -23-10.8151 28.7869   8
   1 -10 -22 125.315 30.9613  17
   1  10 -22 75.1536 33.3151  18
   1 -10 -22 43.9417 42.0309  10
   1  10 -22 86.3380 28.0267  13
   1  10 -22 89.2166 35.3671  12
   1 -10 -22 113.125 42.9440  11
   1  10 -22 61.6135 30.2399   8
   1 -10 -21 586.183 41.6388  17
   1  10 -21 631.600 43.9568  18
  -1 -10  21 580.262 71.9369   2
   1  10 -21 552.316 39.0072  13
   1 -10 -21 659.960 50.7866  11
   1  10 -21 602.901 45.5539  12
   1 -10 -20 141.084 70.5991  15
   1  10 -20 151.782 37.8667  18
   1 -10 -20 149.405 33.4753  17
  -1 -10  20 194.183 67.6587   2
   1  10 -20 76.4306 36.9358  12
   1 -10 -20 124.693 41.5645  11
   1  10 -19 1269.20 61.0340  18
   1 -10 -19 1225.74 58.5080  17
  -1 -10  19 1292.87 88.9973   2
   1 -10 -19 1121.87 64.7926  11
   1  10 -19 1200.90 61.4354  12
   1 -10 -18-82.2997 68.8384  15
   1  10 -18 17.9728 63.0817  15
   1  10 -18 61.9720 34.4583  18
   1 -10 -18-2.56587 31.7005  17
  -1 -10  18 98.9885 61.2841   2
   1 -10 -18 31.4645 35.8024  11
   1  10 -18-7.70897 30.9764  12
   1 -10 -17 1873.52 80.4764  17
   1  10 -17 2014.71 83.2537  18
   1  10 -17 1943.42 110.588  15
   1 -10 -17 2062.09 114.188  15
   1 -10 -17 1943.84 83.7919  11
   1  10 -17 1867.01 81.8343  12
   1  10 -16 975.854 49.8622  26
   1 -10 -16 1116.38 51.2823  17
   1  10 -16 1051.35 54.0553  18
   1  10 -16 1061.54 81.7398  15
   1 -10 -16 1101.79 83.1006  15
   1 -10 -16 1034.24 53.5208  11
   1  10 -16 1028.40 50.4693  12
   1  10 -15 605.790 36.0905  26
   1 -10 -15 521.256 39.8192  11
   1 -10 -15 576.555 37.4330  17
   1  10 -15 672.683 39.8852  18
   1  10 -15 572.696 64.0761  15
   1 -10 -15 566.653 66.4026  15
   1  10 -14 702.010 34.5835  26
   1 -10 -14 508.758 36.6920  11
   1  10 -14 655.346 38.3869  23
   1  10 -14 641.578 36.8793  18
   1 -10 -14 567.718 36.0500  17
   1  10 -14 520.102 58.8937  15
   1 -10 -14 505.643 33.3697  13
   1 -10 -14 619.639 64.3242  15
   1  10 -13 114.937 24.1256  26
   1 -10 -13 102.978 26.1651  11
   1  10 -13 120.386 26.6044  23
   1 -10 -13 96.9544 24.1824  17
   1  10 -13 138.869 25.7657  18
   1  10 -13 85.6312 44.7037  15
   1 -10 -13 129.071 46.3109  15
   1 -10 -13 112.048 19.8795  13
   1  10 -12 3062.30 121.208  26
   1 -10 -12 3352.20 122.442  11
   1  10 -12 3196.62 122.207  23
   1 -10 -12 3278.80 137.964  15
   1  10 -12 3374.52 136.986  15
   1 -10 -12 3187.74 121.026  13
   1 -10 -12 3108.22 121.828  17
   1  10 -12 3359.80 121.972  18
   1  10 -11 2594.33 103.085  23
   1  10 -11 2682.15 102.471  18
   1  10 -11 2858.45 115.868  15
   1 -10 -11 2853.84 116.705  15
   1  10 -10 763.602 48.4387  15
   1 -10 -10 738.714 48.5444  15
   1 -10 -10 807.568 57.2324   4
   1  10  -9 385.841 34.5521  15
   1 -10  -9 356.545 36.2791  15
   1 -10  -9 337.168 44.8045   4
   1 -10  -8-1.42628 24.0628  15
   1  10  -8-4.83631 26.1726  15
   1 -10  -8 17.0422 34.1758   4
   1  10  -7 8673.47 313.133  15
   1 -10  -7 8522.86 313.390  15
   1 -10  -7 8035.89 317.178   4
   1  10  -6 9413.59 330.732  15
   1 -10  -6 8636.60 330.458  15
  -1 -10   6 9095.85 332.819   2
   1 -10  -6 8764.99 335.016   4
   1 -10  -5 50302.3 1784.01  15
   1 -10  -5 48429.1 1788.09   4
  -1 -10   5 48608.0 1786.61   2
   1 -10  -4 1607.93 62.1721  15
  -1 -10   4 1587.44 68.4542   2
   1 -10  -3 101.926 9.54923  15
   1 -10  -3 120.130 23.2407   2
  -1 -10   3 117.655 22.1714   2
   1 -10  -2 1581.27 67.4405   2
  -1 -10   2 1586.59 65.4086   2
  -1 -10   1 8.96287 15.1900   2
   1 -10  -1-2.13604 22.9223   2
   1 -10   0 2526.43 97.1911   2
  -1 -10   0 2412.34 93.9688   2
  -1 -10  -1 326.200 31.2430   3
  -1 -10  -1 331.171 21.9919   2
   1 -10   1 372.981 29.7528   2
  -1 -10  -2 5154.39 189.173   4
  -1 -10  -2 5169.18 192.160   3
  -1 -10  -2 4898.51 186.858   2
   1 -10   2 5106.37 190.435   2
  -1  10  -3 587.770 25.1541   6
   1 -10   3 635.234 37.8135   2
  -1 -10  -3 674.297 35.0007   4
  -1 -10  -3 635.229 41.0289   3
  -1  10  -4 139.462 14.1296   6
  -1 -10  -4 151.452 24.9406   4
   1 -10   4 160.174 30.3871   2
  -1 -10  -4 146.300 28.8439   3
  -1 -10  -5 179.800 17.2250   6
  -1  10  -5 153.210 17.0923   6
  -1 -10  -5 161.266 27.9388   4
  -1 -10  -5 179.223 34.7950   3
   1 -10   5 184.500 31.0697   2
  -1 -10  -6 1456.37 61.7474   6
  -1  10  -6 1546.35 61.3638   6
  -1 -10  -6 1496.99 68.3019   4
   1 -10   6 1465.52 71.0644   2
  -1 -10  -6 1619.85 72.9442   3
  -1  10  -7 215.310 23.7716   6
  -1 -10  -7 210.925 24.3916   6
   1 -10   7 241.182 37.9604   2
  -1 -10  -7 189.359 40.2091   3
  -1 -10  -8 1592.35 69.6989   6
  -1  10  -8 1757.06 70.1603   6
  -1 -10  -8 1552.52 73.1364  15
  -1  10  -8 1513.36 73.0884  15
   1 -10   8 1683.29 77.1483   2
  -1 -10  -8 1728.36 82.3087   3
  -1 -10  -9 2276.53 91.0887  28
  -1 -10  -9 2504.53 103.364  15
  -1  10  -9 2414.89 103.310  15
  -1 -10  -9 2548.99 99.1445   6
  -1  10  -9 2532.06 98.9751   6
   1 -10   9 2515.79 106.157   2
  -1 -10  -9 2670.68 109.437   3
  -1 -10 -10 5240.80 208.430  15
  -1  10 -10 5239.25 208.580  15
  -1 -10 -10 5339.39 203.881   6
  -1  10 -10 5491.16 203.931   6
   1 -10  10 5351.27 209.914   2
   1 -10  11 20948.6 743.222   2
  -1 -10 -11 20009.2 731.834  11
  -1 -10 -11 20026.5 731.184   9
  -1 -10 -11 19804.3 743.058  15
  -1  10 -11 19311.8 743.143  15
  -1  10 -11 20601.3 731.289  23
  -1  10 -11 20408.8 730.832  18
  -1 -10 -11 19812.2 731.881  17
  -1 -10 -11 20144.7 738.397   6
  -1  10 -11 20166.4 737.809   6
   1 -10  12 4345.85 170.512   2
  -1 -10 -12 3999.77 153.308  11
  -1 -10 -12 4211.58 151.520   8
  -1 -10 -12 4230.56 152.041   9
  -1  10 -12 3902.68 150.607  14
  -1 -10 -12 4014.63 168.272  15
  -1  10 -12 3805.94 167.930  15
  -1  10 -12 3951.11 152.177  23
  -1 -10 -12 4064.29 153.365  17
  -1  10 -12 3942.41 151.725  18
  -1 -10 -12 4202.91 162.553   6
  -1  10 -12 4341.61 161.764   6
   1 -10  13 396.571 58.4722   2
  -1 -10 -13 310.336 25.6062   8
  -1 -10 -13 376.382 28.7844   9
  -1 -10 -13 264.063 31.6156  11
  -1  10 -13 224.657 50.0363  15
  -1 -10 -13 294.201 51.5393  15
  -1  10 -13 298.367 25.7077  14
  -1  10 -13 315.340 27.4683  23
  -1  10 -13 311.135 27.3442  18
  -1 -10 -13 302.367 30.9696  17
  -1 -10 -13 268.748 44.4087   6
  -1  10 -13 331.247 44.3914   6
   1 -10  14 1932.21 95.7509   2
  -1  10 -14 1610.23 68.6743  12
  -1 -10 -14 1692.34 69.7165   9
  -1 -10 -14 1607.49 72.8264  11
  -1 -10 -14 1722.06 68.2197   8
  -1  10 -14 1678.12 93.9914  15
  -1  10 -14 1671.20 68.3795  14
  -1 -10 -14 1639.73 94.4728  15
  -1  10 -14 1643.26 69.8826  23
  -1  10 -14 1709.41 70.0747  18
  -1 -10 -14 1605.96 72.3100  17
  -1  10 -14 1665.37 67.8155   7
  -1 -10 -14 1664.49 86.0298   6
  -1  10 -14 1799.23 84.5411   6
   1 -10  15 2355.27 119.352   2
  -1  10 -15 2346.16 93.9926  12
  -1 -10 -15 2580.43 95.8155   9
  -1 -10 -15 2467.83 94.5787   8
  -1 -10 -15 2290.35 98.0843  11
  -1 -10 -15 2285.40 121.433  15
  -1  10 -15 2396.65 119.686  15
  -1  10 -15 2116.79 94.1978  23
  -1  10 -15 2398.85 95.5060  18
  -1 -10 -15 2454.80 97.6860  17
  -1  10 -15 2466.19 92.9376   7
  -1  10 -15 2527.58 110.845   6
  -1 -10 -15 2340.70 110.930   6
  -1 -10 -16 3322.56 121.173   9
  -1 -10 -16 2998.47 123.659  11
  -1 -10 -16 3094.12 119.100   8
  -1  10 -16 3036.36 119.598  12
  -1 -10 -16 2999.13 148.952  15
  -1  10 -16 3150.72 148.409  15
  -1  10 -16 3183.74 120.623  18
  -1 -10 -16 3200.95 122.082  17
  -1  10 -16 3062.61 118.398   7
  -1 -10 -16 2928.29 118.565   7
  -1  10 -17 650.080 40.1082  18
  -1 -10 -17 624.447 45.0576  17
  -1 -10 -17 604.932 41.3009   9
  -1 -10 -17 597.281 47.5419  10
  -1 -10 -17 552.685 38.8063   8
  -1  10 -17 529.429 36.6501  12
  -1 -10 -17 535.213 36.7506   7
  -1  10 -17 500.443 36.2736   7
  -1 -10 -18 175.146 35.7558   9
  -1 -10 -18 185.277 44.1526  10
  -1  10 -18 186.617 32.4321  12
  -1 -10 -18 193.036 29.3821  14
  -1  10 -18 191.160 36.1007  18
  -1 -10 -18 230.228 40.5687  17
  -1  10 -18 202.709 30.2466   7
  -1 -10 -18 208.943 30.3421   7
  -1 -10 -18 161.430 31.6260   8
  -1 -10 -19 92.8948 37.8189  17
  -1  10 -19 35.3008 32.9152  18
  -1  10 -19 53.9544 31.2814  12
  -1 -10 -19 23.9835 33.7367   9
  -1 -10 -19 93.9202 43.6663  10
  -1 -10 -19 62.1514 28.5318  14
  -1 -10 -20 1017.06 61.0365  10
  -1 -10 -20 1020.42 54.5463   9
  -1 -10 -20 979.036 49.4387  14
  -1  10 -20 1030.82 53.2550  18
  -1 -10 -20 1004.48 57.2536  17
   1 -10  20 981.132 84.2731   2
  -1 -10 -21 609.336 48.2119  10
  -1 -10 -21 571.489 37.5842  14
  -1  10 -21 568.984 40.3831  18
  -1 -10 -21 499.107 44.8419  17
   1 -10  21 575.811 69.9805   2
  -1 -10 -22 263.910 38.5861  17
  -1  10 -22 326.731 32.5484  18
  -1 -10 -22 296.391 45.5583  11
  -1 -10 -22 358.251 41.6010  10
  -1 -10 -23 101.162 32.7945  17
  -1 -10 -23 20.5123 35.5754  10
  -1 -10 -23 76.8604 38.8775  11
  -1  10 -23 45.9619 30.5382   8
  -1 -10 -24 17.9392 28.0954  17
  -1 -10 -24 29.4696 30.8902  10
  -1 -10 -24 20.5059 34.2301  11
  -1  10 -24 12.1395 27.5184   8
  -1 -10 -25-9.29626 25.9917  10
  -1  10 -25 23.9594 23.5295   8
  -1  10 -26-6.25490 18.1128   9
  -1  10 -26-5.49461 17.9615   8
  -1  10 -27 0.31274 11.8636   9
  -1  10 -27 20.0057 12.0534   8
   1  11 -27 260.536 18.4546   9
   1  11 -27 231.577 13.4122   8
   1 -11 -27 261.460 18.3115  10
   1 -11 -26 72.4251 24.4988  11
   1 -11 -26 44.2487 22.2225  10
   1  11 -26 79.9109 16.1480   8
   1 -11 -25 46.2342 27.8682  10
   1 -11 -25 108.693 29.0105  11
   1  11 -25 72.8373 19.9626   8
   1 -11 -24 73.1675 32.5517  10
   1  11 -24 111.752 18.3922  13
   1 -11 -24 20.0249 33.9860  11
   1  11 -24 66.6119 24.6840   8
   1  11 -23 70.4385 30.5945  18
   1 -11 -23 38.7097 37.6627  11
   1  11 -23 50.1626 24.9835  13
   1 -11 -23 131.174 36.4365  10
   1  11 -23 78.1291 27.4834   8
   1  11 -22 53.0488 33.7295  18
   1 -11 -22 120.806 40.6019  11
   1 -11 -22 147.860 40.8074  10
   1  11 -22 42.5186 34.1529  12
   1  11 -22 34.5591 27.5224  13
   1  11 -22 64.1296 30.1778   8
   1  11 -21 1118.59 56.8240  18
   1 -11 -21 1122.68 54.3845  17
  -1 -11  21 1093.87 81.8790   2
   1  11 -21 1061.40 53.2196  13
   1 -11 -21 1048.20 59.6363  11
   1  11 -21 1022.77 56.4838  12
   1 -11 -20 851.369 47.3979  17
   1  11 -20 799.838 50.9693  18
  -1 -11  20 817.957 80.7894   2
   1 -11 -20 752.685 53.5215  11
   1  11 -20 815.301 48.7050  12
   1 -11 -19 1842.48 79.8108  17
   1  11 -19 1934.48 82.3869  18
  -1 -11  19 1991.38 107.291   2
   1 -11 -19 1887.59 82.4571  11
   1  11 -19 1704.64 81.2318  12
   1 -11 -18 917.733 87.1379  15
   1 -11 -18 976.639 57.7928  11
   1  11 -18 874.427 53.3761  12
   1  11 -18 1026.85 53.9623  18
   1 -11 -18 1038.78 52.5508  17
  -1 -11  18 1062.37 81.0452   2
   1 -11 -17-4.30816 61.7436  15
   1 -11 -17 40.0544 35.8708  11
   1  11 -17 39.7401 30.8033  12
   1  11 -17 70.7257 30.3506  26
   1 -11 -17 25.2056 30.6560  17
   1  11 -17 84.9686 35.5621  18
  -1 -11  17 95.7156 65.2798   2
   1 -11 -16 252.017 58.7668  15
   1  11 -16 140.190 33.1219  12
   1 -11 -16 146.231 34.7355  11
   1  11 -16 149.456 29.7197  26
   1 -11 -16 147.078 31.9593  17
   1  11 -16 131.505 33.9724  18
  -1 -11  16 225.272 62.9509   2
   1 -11 -15 2157.17 113.710  15
   1 -11 -15 2298.72 90.2553  11
   1  11 -15 2392.69 90.4970  18
   1 -11 -15 2203.88 89.9206  17
  -1 -11  15 2405.83 114.200   2
   1  11 -14 5602.21 218.928  26
   1 -11 -14 6103.72 220.164  11
   1  11 -14 5938.14 220.398  23
   1 -11 -14 5844.17 219.804  17
   1  11 -14 6120.67 219.924  18
   1 -11 -14 5936.04 238.807  15
   1  11 -13 91.9703 25.0804  26
   1 -11 -13 104.900 26.3640  11
   1  11 -13 107.249 27.9178  23
   1 -11 -13 95.4719 25.6676  17
   1  11 -13 88.7625 26.1192  18
   1  11 -13 101.599 42.6112  15
   1 -11 -13 138.791 46.6915  15
   1  11 -12 1558.77 65.7815  26
   1 -11 -12 1622.37 65.9326  11
   1  11 -12 1562.13 67.6321  23
   1 -11 -12 1572.46 66.2109  17
   1  11 -12 1700.69 65.9358  18
   1 -11 -12 1553.89 82.9381  15
   1  11 -12 1504.92 79.8446  15
   1  11 -11 3538.78 131.189  23
   1  11 -11 3569.31 142.644  15
   1 -11 -11 3431.49 143.494  15
   1  11 -11 3397.27 130.334  18
   1 -11 -11 3477.43 131.152  17
   1  11 -11 3419.87 130.370  26
   1  11 -10 2597.35 95.3513  23
   1  11 -10 2342.88 93.8388  18
   1 -11 -10 2490.91 105.129  15
   1 -11 -10 2400.82 110.100   4
   1 -11  -9 2134.97 93.0888  15
   1 -11  -9 2201.91 101.897   4
  -1 -11   9 2267.17 97.2916   2
   1 -11  -8 79.9767 24.6844  15
  -1 -11   8 77.6535 33.6303   2
   1 -11  -8 101.058 40.1823   4
   1 -11  -7 539.490 33.7155  15
  -1 -11   7 583.711 40.6706   2
   1 -11  -7 605.749 44.8925   4
   1 -11  -6 50.5399 17.9869  15
  -1 -11   6 24.3713 28.2731   2
   1 -11  -6 86.8491 33.1538   4
   1 -11  -5 693.512 33.4522  15
   1 -11  -5 795.107 45.9827   4
  -1 -11   5 817.702 42.2775   2
  -1 -11   4 466.002 33.8135   2
   1 -11  -3 1716.09 74.3357   2
  -1 -11   3 1784.48 72.9346   2
   1 -11  -2 228.989 26.8196   2
  -1 -11   2 209.047 21.6958   2
   1 -11  -1 1311.91 57.8871   2
  -1 -11   1 1219.43 52.8424   2
  -1 -11   0 1445.04 59.5166   2
   1 -11   0 1457.42 63.3924   2
   1 -11   1 263.842 26.6886   2
  -1 -11  -1 298.089 23.1811   2
  -1 -11  -1 319.649 30.7647   3
  -1 -11  -2 115.884 24.3194   4
  -1 -11  -2 91.8381 17.5320   2
   1 -11   2 112.998 26.2349   2
  -1 -11  -2 100.474 31.3879   3
   1 -11   3 1011.81 51.0664   2
  -1 -11  -3 1043.01 54.8379   3
  -1 -11  -3 1011.89 48.9048   4
  -1 -11  -4 10318.3 376.075   4
  -1 -11  -4 10028.4 378.992   3
   1 -11   4 10145.3 377.084   2
  -1  11  -5 122.282 15.1392   6
   1 -11   5 126.958 30.6364   2
  -1 -11  -5 131.810 28.8702   4
  -1 -11  -5 105.985 34.4108   3
  -1  11  -6 3445.86 133.444   6
  -1 -11  -6 3799.94 144.360   3
   1 -11   6 3685.39 142.893   2
  -1 -11  -6 3515.59 140.017   4
  -1  11  -7 4493.99 170.663   6
  -1 -11  -7 4676.07 181.057   3
   1 -11   7 4565.23 179.396   2
  -1  11  -8 5520.26 209.066   6
   1 -11   8 5475.67 217.194   2
  -1 -11  -8 5860.96 219.448   3
  -1 -11  -9 104.233 27.9404   6
  -1  11  -9 99.6954 26.8183   6
  -1 -11  -9 176.090 47.5002   3
   1 -11   9 125.053 46.4543   2
  -1 -11 -10 571.900 60.4455   3
   1 -11  10 560.173 58.3947   2
  -1 -11 -10 666.735 33.6805  11
  -1 -11 -10 484.705 44.7608  15
  -1  11 -10 552.340 30.5347  18
  -1 -11 -10 570.124 41.0945   6
  -1  11 -10 603.815 39.4294   6
   1 -11  11 5352.60 201.726   2
  -1 -11 -11 5201.30 184.205   9
  -1 -11 -11 5058.02 184.770  11
  -1 -11 -11 4638.86 196.091  15
  -1  11 -11 4728.20 183.992  23
  -1 -11 -11 4896.03 185.149  17
  -1  11 -11 4696.91 183.309  18
  -1  11 -11 5314.08 191.791   6
  -1 -11 -11 5110.29 192.008   6
   1 -11  12 2136.82 101.626   2
  -1 -11 -12 2003.72 79.4215  11
  -1 -11 -12 1983.01 77.2744   9
  -1 -11 -12 1877.61 95.3938  15
  -1  11 -12 1887.80 78.1646  23
  -1  11 -12 1818.42 77.3638  18
  -1 -11 -12 1888.96 79.1790  17
  -1  11 -12 2055.43 88.8434   6
  -1 -11 -12 1986.95 88.4915   6
   1 -11  13 1922.44 100.518   2
  -1 -11 -13 1869.85 78.3835  11
  -1 -11 -13 1900.87 75.7430   9
  -1 -11 -13 1878.01 96.9013  15
  -1  11 -13 1744.92 76.3392  23
  -1 -11 -13 1883.81 77.6265  17
  -1  11 -13 1848.10 75.5201  18
  -1  11 -13 1963.66 88.3219   6
  -1 -11 -13 1888.65 88.7279   6
  -1 -11 -14 2049.13 89.2528   9
  -1 -11 -14 2170.07 91.6539  11
  -1 -11 -14 2089.66 111.079  15
  -1  11 -14 2331.01 90.1544  23
  -1 -11 -14 2293.13 90.8156  17
  -1  11 -14 2422.72 89.6066  18
   1 -11  14 2014.94 111.814   2
  -1  11 -15 45.6469 23.6120   7
  -1  11 -15 53.0188 28.6397  23
  -1  11 -15 17.2823 26.1583  12
  -1 -11 -15-52.8798 27.9608   9
  -1 -11 -15 73.4379 34.2492  11
  -1 -11 -15 54.0396 34.0289  17
  -1  11 -15 16.1949 29.2483  18
   1 -11  15-8.32528 60.9579   2
  -1  11 -16 370.678 27.9868   7
  -1  11 -16 242.373 33.4540  23
  -1  11 -16 292.470 35.9425  18
  -1 -11 -16 304.172 40.8505  17
   1 -11  16 360.703 65.1846   2
  -1 -11 -16 410.277 42.4096  11
  -1 -11 -16 357.096 35.8732   9
  -1  11 -16 287.317 31.3747  12
  -1  11 -17 335.722 30.6221   7
  -1  11 -17 399.791 37.3266  18
  -1 -11 -17 345.399 41.3806  17
   1 -11  17 297.245 67.9404   2
  -1  11 -17 342.361 33.2172  12
  -1 -11 -17 376.558 45.8137  10
  -1 -11 -17 388.872 43.8952  11
  -1 -11 -17 334.123 36.2413   9
  -1 -11 -18 1733.41 74.4563  17
  -1  11 -18 1586.73 72.1810  18
  -1 -11 -18 1591.63 75.6197  10
  -1 -11 -18 1490.93 71.8308   9
  -1 -11 -18 1601.65 75.1689  11
  -1  11 -18 1553.33 69.6004  12
  -1  11 -19 135.707 36.7137  18
  -1 -11 -19 67.0001 37.8283  17
  -1 -11 -19 105.034 43.0250  10
  -1  11 -19 138.155 31.1817  12
  -1 -11 -20 461.439 45.3666  17
  -1  11 -20 480.908 39.5737  18
  -1 -11 -20 382.944 46.5625  10
  -1 -11 -21 110.559 36.9905  17
  -1  11 -21 94.0553 33.5996  18
  -1 -11 -21 20.7593 39.3352  10
  -1  11 -22 306.506 33.3115  18
  -1 -11 -22 353.433 39.2812  17
  -1 -11 -22 314.060 41.7991  10
  -1  11 -23 736.254 37.1587  18
  -1 -11 -23 701.989 41.9086  17
  -1 -11 -23 651.916 45.2066  10
  -1 -11 -24 343.277 30.4132  17
  -1  11 -24 300.187 29.6527   8
  -1 -11 -24 289.984 33.3479  10
  -1  11 -25 179.598 22.5047   8
  -1 -11 -25 124.505 25.5036  10
  -1  11 -26 25.5500 15.4217   8
  -1  11 -26 24.3071 16.4529   9
   1  12 -26 125.798 13.8041   8
   1 -12 -26 147.498 21.7266  10
   1 -12 -25 213.359 27.3629  10
   1 -12 -25 168.535 27.9337  11
   1  12 -25 198.893 20.0374   8
   1  12 -24 298.155 29.8809  18
   1  12 -24 263.662 25.4344   8
   1 -12 -24 279.424 34.6121  11
   1 -12 -24 273.898 33.3236  10
   1  12 -23 109.943 31.2540  18
   1  12 -23 62.6857 25.2247   8
   1  12 -23 88.1892 24.6677  13
   1 -12 -23 65.5304 35.4835  11
   1 -12 -23 43.3537 36.3678  10
   1  12 -22-17.0446 34.0873  18
   1  12 -22-10.3565 27.2210   8
   1 -12 -22 5.73712 39.5005  10
   1 -12 -22-15.7242 38.3889  11
   1  12 -22 28.7527 32.3420  12
   1  12 -22-23.0136 28.5852  13
   1 -12 -21 67.3598 41.1624  11
   1  12 -21 26.8091 30.2800  13
   1 -12 -21 51.8757 40.6599  10
   1  12 -21 23.9886 34.7539  12
  -1 -12  21 80.8476 61.4389   2
   1  12 -21 21.9233 36.8071  18
   1 -12 -21 38.7789 32.0060  17
   1 -12 -20 1982.80 85.4992  11
   1  12 -20 1938.28 82.8786  12
  -1 -12  20 1977.49 108.141   2
   1 -12 -20 1764.38 80.0375  17
   1  12 -20 1915.77 83.4630  18
   1 -12 -19 80.8898 36.9596  11
   1  12 -19 93.5912 36.3956  12
  -1 -12  19 54.9912 65.1100   2
   1 -12 -19 56.1781 35.0484  17
   1  12 -19 49.6981 39.9568  18
   1  12 -18 1895.66 82.0610  12
   1 -12 -18 1854.35 84.8965  11
   1  12 -18 1897.21 83.7814  18
   1 -12 -18 1917.62 81.4626  17
  -1 -12  18 1980.49 108.077   2
   1  12 -17 16.7276 32.8449  12
   1 -12 -17 20.7674 36.5908  11
   1  12 -17 5.38590 27.6961  26
   1 -12 -17 41.3717 33.2090  17
   1  12 -17 74.8684 35.9012  18
  -1 -12  17-3.57686 64.5658   2
   1 -12 -16 74.2562 57.2977  15
   1  12 -16 8.58563 32.0476  12
   1 -12 -16 8.22904 35.5284  11
   1  12 -16 5.76636 27.5142  26
   1 -12 -16 25.6676 31.4121  17
   1  12 -16 35.9694 35.6623  18
  -1 -12  16 51.1248 60.7479   2
   1 -12 -15 224.984 56.1364  15
   1  12 -15 367.779 32.0271  26
   1 -12 -15 250.476 35.3162  11
   1  12 -15 337.837 35.0820  18
   1 -12 -15 265.185 33.6800  17
  -1 -12  15 258.279 63.0788   2
   1 -12 -14 37.0161 48.3081  15
   1  12 -14 59.4739 28.7380  26
   1 -12 -14 53.8590 28.2339  11
   1  12 -14 38.8919 31.6633  23
   1  12 -14 78.9947 29.4899  18
   1 -12 -14 71.5509 29.9726  17
  -1 -12  14 64.3594 57.1375   2
   1 -12 -13 996.273 66.5529  15
   1  12 -13 976.674 48.8527  26
   1 -12 -13 985.848 49.2049  11
   1  12 -13 1065.35 51.7724  23
   1  12 -13 1041.03 48.9999  18
   1 -12 -13 1037.24 50.1628  17
  -1 -12  13 979.295 71.1506   2
   1 -12 -12 1080.19 68.5845  15
   1  12 -12 1167.48 51.6896  26
   1 -12 -12 1092.34 52.0032  11
   1  12 -12 1216.17 54.2544  23
   1  12 -12 1137.03 52.2374  18
   1 -12 -12 1146.39 53.1072  17
  -1 -12  12 1256.02 70.6639   2
   1 -12 -11 1251.49 68.1886  15
   1  12 -11 1232.55 54.7949  26
   1 -12 -11 1246.19 53.9869  11
   1  12 -11 1281.59 56.4988  23
   1  12 -11 1314.00 53.9214  18
  -1 -12  11 1154.12 72.6572   2
   1  12 -10 4220.43 163.990  23
   1  12 -10 4229.78 163.365  26
   1 -12 -10 4582.34 180.849   4
   1 -12 -10 4548.83 173.316  15
   1 -12  -9 728.823 58.0514   4
  -1 -12   9 833.148 52.4084   2
   1 -12  -9 705.469 43.8355  15
   1  12  -9 720.042 38.2475  23
   1 -12  -8 301.633 29.7384  15
   1 -12  -8 343.095 48.3138   4
  -1 -12   8 292.043 36.9096   2
   1 -12  -7 2220.99 102.861   4
  -1 -12   7 2311.16 98.0103   2
  -1 -12   6 1691.68 73.9361   2
   1 -12  -6 1496.52 74.8691   4
  -1 -12   5 28580.7 1041.60   2
   1 -12  -5 28687.1 1043.17   4
  -1 -12   4 8756.33 324.907   2
  -1 -12   3 8617.33 324.112   2
   1 -12  -3 8966.56 325.996   2
   1 -12  -2 43.7317 25.6976   2
  -1 -12   2 48.1146 20.5074   2
   1 -12  -1 5563.11 206.740   2
  -1 -12   1 5403.59 203.826   2
   1 -12   0 2907.44 115.449   2
  -1 -12   0 2917.22 112.222   2
  -1 -12  -1 3385.07 132.762   3
   1 -12   1 3339.43 129.401   2
  -1 -12  -1 3249.33 125.696   2
   1 -12   2 325.164 30.6836   2
  -1 -12  -2 317.051 24.9679   2
  -1 -12  -2 330.310 35.5550   3
  -1 -12  -2 385.090 30.7822   4
  -1 -12  -3 671.755 48.2543   3
  -1 -12  -3 706.592 41.4075   4
   1 -12   3 701.670 41.2453   2
   1 -12   4 8611.57 325.006   2
  -1 -12  -4 8713.36 328.178   3
  -1 -12  -4 8814.50 324.261   4
   1 -12   5 107.005 32.9123   2
  -1 -12  -5 75.6976 37.5371   3
  -1 -12  -5 94.3977 29.5658   4
   1 -12   6 3168.81 127.349   2
  -1 -12  -6 2972.91 129.226   3
  -1 -12  -6 3004.15 124.141   4
   1 -12   7 11692.2 437.235   2
  -1 -12  -7 11781.9 439.864   3
  -1  12  -8 258.638 26.8004   6
   1 -12   8 196.162 44.2976   2
  -1 -12  -8 257.074 51.0522   3
  -1  12  -9 4337.59 169.537   6
  -1 -12  -9 4675.43 183.184   3
   1 -12   9 4514.50 180.444   2
  -1  12 -10 7463.80 286.556   6
  -1  12 -10 7714.01 281.490  26
  -1 -12 -10 7571.63 282.570  11
  -1  12 -10 7708.59 281.299  18
   1 -12  10 7974.26 296.416   2
  -1 -12 -10 7991.25 299.500   3
  -1  12 -11 5898.52 233.914   6
  -1  12 -11 6141.33 229.535  23
  -1 -12 -11 6224.57 229.239  11
  -1 -12 -11 6142.99 229.958  17
  -1  12 -11 6350.63 228.067  18
   1 -12  11 6113.66 245.851   2
  -1  12 -12 167.223 29.2538  23
  -1 -12 -12 148.540 29.6688  11
  -1 -12 -12 169.710 30.4303  17
  -1  12 -12 174.775 25.5638  18
   1 -12  12 184.972 56.1364   2
  -1  12 -13 40.2524 29.4428  23
  -1 -12 -13 47.0547 30.5341  11
  -1 -12 -13 49.6039 30.3826  17
  -1  12 -13 22.7675 26.3486  18
   1 -12  13 24.9523 57.7379   2
  -1  12 -14 5920.41 234.902  23
  -1 -12 -14 6323.82 236.689  11
  -1 -12 -14 6244.68 236.080  17
  -1  12 -14 6674.46 234.310  18
   1 -12  14 6552.10 257.440   2
  -1  12 -15 216.706 33.2652  23
  -1 -12 -15 228.313 38.7542  11
  -1 -12 -15 196.751 37.2605  17
  -1  12 -15 211.443 34.0496  18
   1 -12  15 167.170 65.9012   2
  -1  12 -16 52.0446 32.3484  23
  -1 -12 -16 42.7323 38.8325  17
  -1  12 -16 25.9273 33.5159  18
   1 -12  16 66.5315 66.6337   2
  -1  12 -16 116.533 26.8322  12
  -1 -12 -16 101.992 39.0020  10
  -1 -12 -16 102.292 37.9067  11
  -1 -12 -17 665.234 48.6928  17
  -1  12 -17 621.923 45.0604  18
   1 -12  17 586.540 77.9140   2
  -1 -12 -17 651.501 51.1683  10
  -1 -12 -17 680.999 49.4416  11
  -1  12 -17 593.747 40.1276  12
  -1 -12 -18 17.1241 38.9618  17
  -1  12 -18 23.7565 37.0209  18
   1 -12  18 100.040 66.8227   2
  -1 -12 -18 102.635 41.2920  11
  -1  12 -18 41.6813 30.1787  12
  -1 -12 -18 65.6322 43.4813  10
  -1  12 -19 231.212 38.1781  18
  -1 -12 -19 194.582 40.8765  17
  -1 -12 -19 265.167 46.1141  10
  -1  12 -19 299.277 32.5349  12
  -1 -12 -19 230.339 41.3051  11
  -1 -12 -20 94.2198 39.0634  17
  -1  12 -20 57.5340 34.0825  18
  -1 -12 -20 74.7525 42.6072  11
  -1 -12 -20 85.2602 42.2068  10
  -1  12 -21 338.535 35.6881  18
  -1 -12 -21 237.576 40.6807  17
  -1 -12 -21 228.645 40.5989  11
  -1 -12 -21 252.864 41.5430  10
  -1  12 -22 49.2552 29.5156  18
  -1 -12 -22 52.5360 35.5053  17
  -1 -12 -22 80.3299 36.6591  10
  -1  12 -23 39.3296 25.7799  18
  -1 -12 -23 95.9071 30.0340  17
  -1  12 -23 91.3093 28.7333   8
  -1 -12 -23 101.969 34.0431  10
  -1 -12 -24 39.2999 24.1215  17
  -1  12 -24 35.0031 24.4058   8
  -1 -12 -24 26.4156 28.6883  10
  -1  12 -25 67.1100 19.0204   8
  -1 -12 -25 128.456 24.1466  10
  -1  12 -26 8.93153 12.4576   8
  -1  12 -26 5.04239 13.3684   9
   1 -13 -26 48.8181 18.6338  10
   1  13 -25 20.7845 15.2751   8
   1 -13 -25 70.4558 24.9924  10
   1  13 -24 81.9658 24.5419  18
   1  13 -24 65.9019 19.2486   8
   1 -13 -24 78.4274 28.5220  11
   1  13 -24-6.05821 5.60172  13
   1 -13 -24 50.3332 28.6307  10
   1  13 -23 33.8465 29.6830  18
   1  13 -23 13.0207 23.1585   8
   1  13 -23-36.2535 24.0892  13
   1 -13 -23 7.07825 32.4616  11
   1 -13 -23 17.7168 33.3308  10
   1  13 -22 72.8100 33.8081  18
   1  13 -22 90.3103 27.0614   8
   1  13 -22 132.763 30.7512  12
   1 -13 -22 154.053 36.4275  11
   1 -13 -22 98.0752 39.2033  10
   1  13 -22 98.2780 28.1190  13
   1 -13 -21 29.1476 31.4232  17
   1  13 -21 37.0601 35.8004  18
   1  13 -21 27.1353 31.7761  12
   1 -13 -21 13.8232 42.3005  10
   1 -13 -21-8.72132 38.1366  11
   1  13 -21 29.0242 30.0994  13
   1 -13 -20 62.9106 34.3949  17
   1  13 -20 31.9930 39.3709  18
  -1 -13  20 61.2014 60.8068   2
   1 -13 -20 77.2319 39.5167  11
   1  13 -20 98.6316 35.5487  12
   1  13 -19 249.773 40.2619  18
   1 -13 -19 209.102 35.4830  17
  -1 -13  19 132.942 62.6910   2
   1 -13 -19 216.798 42.2876  11
   1  13 -19 217.342 37.7648  12
   1  13 -18 1723.23 71.7927  26
   1  13 -18 1681.77 76.4349  18
   1 -13 -18 1692.94 73.8799  17
  -1 -13  18 1577.08 103.830   2
   1 -13 -18 1517.01 76.4519  11
   1  13 -18 1587.49 74.3875  12
   1  13 -17 3.44256 29.6342  26
   1 -13 -17-11.1450 34.3148  17
   1  13 -17 47.4348 38.3688  18
  -1 -13  17-31.3689 63.5948   2
   1  13 -17-8.06223 34.5101  12
   1 -13 -17 3.56213 37.9348  11
   1  13 -16 665.784 42.0431  26
   1 -13 -16 732.360 47.9201  11
   1  13 -16 625.753 44.3188  12
   1  13 -16 708.014 47.1656  18
   1 -13 -16 766.677 46.0210  17
  -1 -13  16 723.589 76.1914   2
   1  13 -15 1393.84 63.0389  26
   1 -13 -15 1308.31 64.4681  11
   1  13 -15 1396.79 66.5312  23
   1 -13 -15 1432.30 64.9351  17
   1  13 -15 1446.50 65.4430  18
  -1 -13  15 1373.16 87.6868   2
   1  13 -14 49.7610 30.9866  26
   1 -13 -14 43.0958 31.0034  11
   1  13 -14 73.2552 33.2014  23
   1  13 -14 119.948 32.1059  18
   1 -13 -14 100.121 32.3928  17
  -1 -13  14 149.501 58.0373   2
   1  13 -13 296.590 33.2367  26
   1 -13 -13 375.480 31.2739  11
   1  13 -13 251.636 36.2899  23
   1  13 -13 337.749 33.3095  18
   1 -13 -13 332.162 34.9941  17
  -1 -13  13 328.591 54.2372   2
   1  13 -12 526.283 35.9985  26
   1 -13 -12 530.871 33.3511  11
   1  13 -12 586.609 39.6314  23
   1 -13 -12 525.246 37.0969  17
   1  13 -12 466.004 33.7566  18
  -1 -13  12 524.247 61.0609   2
   1  13 -11 1855.99 73.6704  23
   1 -13 -11 1643.11 70.4250  11
   1  13 -11 1769.26 72.3316  26
  -1 -13  11 1595.38 90.2117   2
   1  13 -10 6174.92 226.432  26
   1 -13 -10 5831.13 241.597   4
  -1 -13  10 5944.10 237.361   2
   1  13 -10 6202.62 227.376  23
   1  13  -9 698.880 36.6767  26
   1  13  -9 694.239 34.4403  18
   1 -13  -9 682.027 58.1208   4
  -1 -13   9 661.122 52.9427   2
   1  13  -9 679.079 38.6673  23
   1  13  -8 214.137 25.1155  26
   1 -13  -8 277.056 46.3374   4
  -1 -13   8 328.773 42.7262   2
   1  13  -8 268.656 21.6907  18
   1 -13  -7 1964.06 93.1778   4
  -1 -13   7 1937.40 87.4543   2
   1 -13  -6 3586.34 146.574   4
  -1 -13   6 3629.72 144.194   2
   1 -13  -5 84.3958 33.6697   4
  -1 -13   5 58.2845 28.5486   2
  -1 -13   4 5191.73 202.909   2
   1 -13  -4 5537.37 206.267   4
  -1 -13   3 919.680 47.0225   2
   1 -13  -3 888.721 49.1720   2
   1 -13  -2 1033.64 52.6407   2
  -1 -13   2 976.107 47.9293   2
  -1 -13   1 23834.1 874.950   2
   1 -13  -1 24433.5 877.697   2
   1 -13   0 24095.8 868.445   2
  -1 -13   0 23624.8 864.928   2
  -1 -13  -1 2326.70 91.6056   2
  -1 -13  -1 2371.32 99.8448   3
  -1 -13  -1 2308.84 93.8853   4
   1 -13   1 2303.43 96.4391   2
   1 -13   2 503.053 39.6587   2
  -1 -13  -2 516.459 44.9135   3
  -1 -13  -3 6569.60 251.693   4
  -1 -13  -3 6890.81 257.490   3
   1 -13   3 6761.42 253.546   2
  -1 -13  -4 4873.84 184.867   4
  -1 -13  -4 4750.51 191.689   3
   1 -13   4 4745.93 185.933   2
  -1 -13  -5 4693.98 176.131   3
  -1 -13  -5 4385.08 170.544   4
   1 -13   5 4063.28 172.076   2
  -1 -13  -6 2738.99 123.032   3
  -1 -13  -6 2725.25 115.450   4
   1 -13   6 2837.70 117.611   2
   1 -13   7 1960.65 94.1646   2
  -1 -13  -7 1918.41 97.7108   3
  -1  13  -7 1981.06 77.6455  24
  -1  13  -8 375.647 25.4260  18
  -1 -13  -8 381.772 55.0739   3
   1 -13   8 411.755 50.4085   2
  -1  13  -9 4977.25 191.107  26
   1 -13   9 5423.70 208.410   2
  -1 -13  -9 5495.60 211.349   3
  -1 -13  -9 5176.53 191.176  11
  -1  13 -10 4254.23 173.320  26
  -1 -13 -10 4956.43 174.888  11
  -1  13 -10 4580.88 173.088  18
  -1 -13 -10 5281.56 196.002   3
   1 -13  10 5377.23 195.003   2
  -1  13 -11 1890.76 78.9483  26
  -1 -13 -11 1938.99 80.4995  11
  -1  13 -11 2094.74 78.7943  18
  -1 -13 -11 1971.03 82.0737  17
   1 -13  11 1904.35 102.843   2
  -1  13 -11 1987.20 81.3943  23
  -1 -13 -12 442.636 33.6645  11
  -1 -13 -12 425.079 35.9260  17
  -1  13 -12 344.205 32.2822  18
   1 -13  12 416.928 63.9068   2
  -1  13 -12 399.338 35.4076  23
  -1 -13 -13 60.9308 32.6695  11
  -1  13 -13 6.40390 31.2603  23
  -1  13 -13 45.7572 28.9063  18
  -1 -13 -13 59.9669 33.1061  17
   1 -13  13 69.7860 62.0891   2
  -1 -13 -14 9815.97 371.655  25
  -1  13 -14 10279.3 371.891  23
   1 -13  14 10011.0 391.826   2
  -1  13 -14 10268.4 371.189  18
  -1 -13 -14 10154.7 372.834  17
  -1 -13 -14 10094.1 372.836  11
  -1  13 -15 231.013 34.6392  23
   1 -13  15 206.947 64.1195   2
  -1  13 -15 290.072 36.3701  18
  -1 -13 -15 182.165 38.8057  17
  -1 -13 -15 209.440 39.5199  11
  -1  13 -16-0.89502 34.2363  23
  -1 -13 -16 16.5044 38.9789  17
  -1  13 -16 29.2024 33.5880  18
  -1 -13 -16 19.3395 38.8510  11
   1 -13  16 32.6813 68.4547   2
  -1  13 -17 2234.75 92.6776  18
  -1 -13 -17 2221.54 96.7592  17
  -1 -13 -17 2220.79 97.4775  11
   1 -13  17 2525.55 123.957   2
  -1  13 -18 527.180 41.7172  18
  -1 -13 -18 503.604 45.5753  17
  -1 -13 -18 457.364 49.0593  10
  -1 -13 -18 414.536 46.1728  11
  -1 -13 -19 62.8673 40.0955  17
  -1  13 -19 11.6567 36.3113  18
  -1 -13 -19-1.00680 42.2933  10
  -1 -13 -19 15.4867 40.8145  11
   1 -13  19 83.2489 64.7243   2
  -1 -13 -20 461.000 44.0778  17
  -1  13 -20 421.261 38.6074  18
  -1 -13 -20 439.433 47.2700  10
  -1 -13 -20 452.005 45.5518  11
  -1  13 -21 18.1406 33.0275  18
  -1 -13 -21 29.9327 35.5133  17
  -1 -13 -21 18.8677 40.3167  11
  -1 -13 -21 49.4028 39.9883  10
  -1 -13 -22 572.951 40.5196  17
  -1  13 -22 526.783 37.1972  18
  -1 -13 -22 524.632 41.5432  10
  -1 -13 -23 51.1381 28.2346  17
  -1  13 -23 25.7315 25.1398  18
  -1 -13 -23 42.1742 31.5456  10
  -1  13 -23 18.7412 26.0642   8
  -1 -13 -24 59.2749 22.9933  17
  -1 -13 -24 47.7432 26.6566  10
  -1  13 -24 41.1721 21.7541   8
  -1 -13 -25 24.9135 20.9973  10
  -1  13 -25 26.7466 17.0206   8
  -1  13 -26 244.831 15.0477   8
  -1  13 -26 260.709 15.5446   9
   1 -14 -26 520.805 26.2455  10
   1 -14 -25 22.7754 22.0653  10
   1  14 -25 19.4495 11.2046   8
   1  14 -24 33.5825 23.2355  18
   1  14 -24 2.61630 4.43817  13
   1 -14 -24 1.78446 26.8297  10
   1  14 -24 16.7166 16.3129   8
   1 -14 -23 399.490 35.6205  10
   1 -14 -23 283.489 33.4280  11
   1  14 -23 322.804 26.8052  13
   1  14 -23 359.320 32.5266  18
   1  14 -23 311.099 24.5412   8
   1  14 -22 65.1147 33.4493  18
   1  14 -22 69.4164 24.1476   8
   1 -14 -22 74.9682 35.8990  10
   1 -14 -22 35.0332 33.9781  11
   1  14 -22 36.6185 25.6741  13
   1  14 -21 162.427 35.4444  18
   1 -14 -21 167.232 31.0733  17
   1  14 -21 142.139 31.6753  12
   1 -14 -21 99.2906 40.2787  10
   1 -14 -21 181.219 36.5698  11
   1  14 -21 104.206 31.0185  13
   1  14 -20 2840.78 112.058  18
   1 -14 -20 2727.83 109.670  17
   1 -14 -20 2697.83 112.325  11
   1  14 -20 2698.99 109.768  12
   1 -14 -20 2883.41 113.857  10
   1 -14 -19 106.739 34.8569  17
   1  14 -19 136.933 39.5876  18
  -1 -14  19 50.2120 63.1594   2
   1 -14 -19 74.9634 40.0031  11
   1  14 -19 83.0878 34.2713  12
   1  14 -18 440.272 38.8665  26
   1 -14 -18 572.371 44.2699  17
   1  14 -18 507.875 44.2113  18
  -1 -14  18 601.991 74.1237   2
   1 -14 -18 571.262 45.7812  11
   1  14 -18 532.290 42.8930  12
   1  14 -17 89.6648 34.1554  26
   1 -14 -17 105.783 37.3772  17
   1  14 -17 181.912 38.5611  18
  -1 -14  17 149.482 67.4005   2
   1 -14 -17 115.249 39.6424  11
   1  14 -17 117.746 35.9500  12
   1  14 -16 23.6379 34.1457  26
   1  14 -16 64.5131 34.5058  12
   1 -14 -16 38.9146 36.3101  11
   1 -14 -16 22.5601 35.7764  17
   1  14 -16 22.4826 38.0160  18
  -1 -14  16 40.2764 64.1511   2
   1  14 -15 126.464 32.9403  26
   1 -14 -15 178.513 34.5720  11
   1  14 -15 132.674 40.9442  23
   1  14 -15 149.739 35.5031  18
   1 -14 -15 182.213 35.2702  17
  -1 -14  15 197.154 60.8172   2
   1  14 -14 751.689 43.7868  26
   1 -14 -14 579.688 42.8288  11
   1  14 -14 657.125 46.9310  23
   1  14 -14 746.417 43.5303  18
   1 -14 -14 656.639 44.1869  17
  -1 -14  14 618.085 72.4131   2
   1  14 -13 35.6229 32.2317  26
   1 -14 -13 83.4856 27.5930  11
   1  14 -13 41.7250 36.4320  23
   1  14 -13 52.4378 31.9373  18
   1 -14 -13 38.7077 32.0699  17
  -1 -14  13 35.7133 56.1960   2
   1  14 -12 426.421 36.9078  26
   1 -14 -12 443.121 33.0718  11
   1  14 -12 444.932 39.3925  23
   1  14 -12 419.000 33.8782  18
   1 -14 -12 422.418 36.5554  17
  -1 -14  12 458.754 56.6931   2
   1  14 -11 1972.30 78.4846  23
   1 -14 -11 1751.48 74.6048  11
   1  14 -11 1851.15 77.0120  26
  -1 -14  11 1760.68 91.7989   2
   1  14 -10 629.287 38.8549  26
   1 -14 -10 650.438 34.7718  11
   1  14 -10 623.427 35.7751  18
  -1 -14  10 657.288 57.4575   2
   1 -14 -10 649.661 61.9722   4
   1  14 -10 613.417 40.1239  23
   1  14  -9 402.657 31.7840  26
   1  14  -9 416.443 28.5993  18
  -1 -14   9 382.295 49.2233   2
   1 -14  -9 402.830 50.6084   4
   1  14  -9 403.166 32.8833  23
   1  14  -8 95.5744 26.2317  26
  -1 -14   8 156.108 38.4291   2
   1 -14  -8 189.672 45.5680   4
   1  14  -8 118.860 21.0045  18
   1  14  -7 132.018 24.8922  26
   1 -14  -7 175.059 46.9839   4
  -1 -14   7 138.791 39.9149   2
   1  14  -7 134.485 20.5180  18
   1 -14  -6 3027.22 123.045   4
  -1 -14   6 2869.59 119.336   2
   1  14  -6 2849.10 110.949  26
   1 -14  -5 3052.61 126.288   4
  -1 -14   5 3033.29 123.037   2
   1 -14  -4 4681.15 183.904   4
  -1 -14   4 4724.52 181.172   2
  -1 -14   3 3443.66 134.710   2
   1 -14  -2 236.472 41.9602   3
  -1 -14   2 192.833 27.2367   2
   1 -14  -2 242.802 31.7209   2
  -1 -14   1 2320.62 95.0905   2
   1 -14  -1 2376.58 99.1264   2
   1 -14  -1 2407.01 106.127   3
  -1 -14   0 7993.37 300.894   2
   1 -14   0 8376.57 304.532   2
  -1 -14   0 8116.62 307.329   3
  -1 -14  -1 9348.14 331.452   4
   1 -14   1 8654.44 332.390   2
  -1 -14  -1 8673.11 335.206   3
  -1 -14  -2 2217.51 98.7280   3
   1 -14   2 2110.95 94.4975   2
  -1 -14  -2 2312.02 93.3118   4
  -1 -14  -3 276.200 45.4123   3
  -1 -14  -3 284.437 34.5719   4
   1 -14   3 261.344 37.1853   2
  -1 -14  -4 15696.3 577.206   4
  -1 -14  -4 16179.1 583.238   3
   1 -14   4 15364.5 578.627   2
   1 -14   5 331.904 37.1164   2
  -1 -14  -5 350.356 54.4509   3
  -1 -14  -5 331.166 38.5793   4
  -1  14  -5 317.116 25.5687  24
  -1  14  -6 1170.39 51.1269  24
  -1  14  -6 1181.06 51.2771  26
  -1 -14  -6 1136.59 76.9110   3
  -1 -14  -6 1127.62 64.0190   4
   1 -14   6 1190.61 68.2286   2
  -1  14  -6 1209.73 49.1785  18
  -1  14  -7 507.571 30.3268  26
  -1  14  -7 472.780 28.4359  18
  -1 -14  -7 472.899 58.8569   3
   1 -14   7 493.266 49.0656   2
  -1  14  -8 822.213 41.1541  26
  -1  14  -8 852.981 40.0208  18
   1 -14   8 963.227 65.0463   2
  -1 -14  -8 822.252 70.5860   3
  -1 -14  -8 857.460 40.5768  11
  -1 -14  -9 181.501 25.1089  11
  -1  14  -9 73.3154 25.5860  26
  -1 -14  -9 188.405 57.1960   3
   1 -14   9 116.213 45.9614   2
  -1  14 -10 6702.21 239.737  23
  -1 -14 -10 6434.35 239.403  11
  -1  14 -10 6370.22 239.078  26
  -1 -14 -10 6437.86 260.511   3
   1 -14  10 6098.15 254.879   2
  -1  14 -11 470.324 34.1718  26
  -1 -14 -11 476.042 35.4767  11
  -1  14 -11 461.811 36.2945  23
  -1  14 -11 473.756 33.8542  18
  -1 -14 -11 472.380 39.7807  17
   1 -14  11 506.529 60.0199   2
  -1  14 -12 23.5125 26.3612  26
  -1 -14 -12 43.1185 30.3001  11
  -1 -14 -12 43.3699 32.3664  17
  -1  14 -12 39.6722 28.6909  18
   1 -14  12 27.6757 54.7342   2
  -1  14 -12 38.9285 33.0466  23
  -1 -14 -13 3993.36 151.793  11
  -1  14 -13 3811.59 151.874  23
  -1 -14 -13 3814.64 153.457  17
  -1  14 -13 4085.20 150.128  18
   1 -14  13 4105.73 175.836   2
  -1 -14 -14 205.552 32.7992  25
  -1 -14 -14 247.473 37.0678  11
  -1  14 -14 163.360 38.7601  23
  -1 -14 -14 234.075 38.9254  17
  -1  14 -14 207.379 34.1876  18
  -1 -14 -15 702.631 43.9137  25
  -1  14 -15 806.063 50.0197  23
   1 -14  15 743.705 74.4361   2
  -1  14 -15 704.479 45.7609  18
  -1 -14 -15 813.655 51.1761  17
  -1 -14 -15 762.839 51.4838  10
  -1 -14 -15 720.450 50.5218  11
  -1  14 -16 85.2105 38.0181  23
  -1 -14 -16 109.825 42.5403  17
  -1  14 -16 105.706 37.6786  18
  -1 -14 -16 69.7741 38.5444  11
   1 -14  16 148.852 65.3964   2
  -1  14 -17 139.724 35.6005  18
  -1 -14 -17 113.942 42.1247  17
  -1 -14 -17 126.660 40.8367  11
   1 -14  17 78.1619 67.7647   2
  -1 -14 -18 973.234 56.3530  17
  -1  14 -18 997.335 51.5099  18
  -1 -14 -18 776.173 55.7374  11
   1 -14  18 830.407 81.6939   2
  -1  14 -19 26.0363 36.3643  18
  -1 -14 -19 25.0965 38.9289  17
  -1 -14 -19 69.3816 42.2319  10
  -1 -14 -19 40.0560 40.4306  11
   1 -14  19-9.45294 60.9297   2
  -1 -14 -20 172.489 38.2179  17
  -1  14 -20 207.912 35.5502  18
  -1 -14 -20 175.495 40.2101  11
  -1 -14 -20 128.412 40.7051  10
  -1  14 -21 60.8440 32.2587  18
  -1 -14 -21 95.4188 35.1226  17
  -1 -14 -21 85.1656 37.3583  10
  -1 -14 -22 1024.25 51.9025  17
  -1  14 -22 987.417 49.8479  18
  -1 -14 -22 1149.42 55.1062  10
  -1 -14 -23 38.7239 25.6241  17
  -1  14 -23 81.7784 24.0179  18
  -1 -14 -23 98.6746 30.0626  10
  -1  14 -23 91.9704 22.9013   8
  -1 -14 -24 510.032 27.1535  10
  -1  14 -24 439.985 21.1775   8
  -1 -14 -25 22.0281 19.4691  10
  -1  14 -25 11.5208 13.6454   8
   1 -15 -25 181.213 21.1749  10
   1  15 -24 190.872 23.7003  18
   1 -15 -24 237.059 26.5727  10
   1  15 -24 202.031 15.6178   8
   1 -15 -23 310.873 31.9128  10
   1  15 -23 277.154 23.5942  13
   1  15 -23 313.097 30.0075  18
   1  15 -23 229.831 20.6175   8
   1 -15 -22 784.896 45.5020  11
   1  15 -22 847.455 41.7504  13
   1  15 -22 815.667 46.2182  18
   1  15 -22 752.744 38.7710   8
   1  15 -21 11.4525 33.3983  18
   1 -15 -21 1.67289 39.0107  10
   1  15 -21-15.6642 28.8578  13
   1 -15 -21 21.7312 32.8535  11
   1  15 -21 30.7761 29.0297  12
   1 -15 -20 808.542 46.3023  17
   1  15 -20 906.820 50.3584  18
   1  15 -20 811.184 45.6475  12
   1 -15 -20 906.473 54.7920  10
   1 -15 -19 114.385 33.9330  17
   1  15 -19 69.4062 38.3369  18
   1  15 -19 81.8722 32.7583  12
   1 -15 -19 130.527 37.2123  11
   1  15 -18 111.133 33.4761  26
   1  15 -18 59.6551 39.4027  18
   1 -15 -18 75.1241 36.3919  17
  -1 -15  18 88.5658 64.6691   2
   1 -15 -18 35.9044 36.7525  11
   1  15 -18 77.9683 33.2945  12
   1  15 -17 1263.72 61.7012  26
   1 -15 -17 1315.41 63.3851  17
   1  15 -17 1366.21 64.5680  18
  -1 -15  17 1162.12 93.0192   2
   1  15 -17 1229.20 60.8331  12
   1 -15 -17 1270.78 62.7799  11
   1  15 -16 3021.26 120.271  26
   1 -15 -16 3031.26 121.181  11
   1  15 -16 2868.83 119.432  12
   1  15 -16 3064.90 120.876  18
   1 -15 -16 3175.83 121.758  17
  -1 -15  16 3027.50 144.233   2
   1  15 -15 625.784 43.2065  26
   1 -15 -15 596.647 43.4838  11
   1  15 -15 709.148 50.1487  23
   1  15 -15 671.337 45.6107  18
   1 -15 -15 622.737 46.9307  17
  -1 -15  15 540.110 73.7928   2
   1  15 -14 1100.34 57.7847  26
   1 -15 -14 1150.03 56.7382  11
   1  15 -14 1146.17 61.6579  23
   1  15 -14 1152.71 58.2787  18
   1 -15 -14 1235.10 58.7951  17
  -1 -15  14 1041.69 84.1605   2
   1  15 -13 810.575 48.5194  26
   1 -15 -13 862.890 46.1280  11
   1  15 -13 835.869 52.6279  23
   1  15 -13 851.160 46.0683  18
   1 -15 -13 831.879 49.5623  17
  -1 -15  13 760.833 72.7352   2
   1  15 -12 18.9668 31.2268  26
   1 -15 -12 44.6661 26.4359  11
   1  15 -12 60.7467 36.2214  23
   1 -15 -12 38.6349 34.7304  17
  -1 -15  12-15.4724 54.4154   2
   1  15 -11 118.780 33.6847  23
   1 -15 -11 118.616 26.2777  11
   1  15 -11 171.557 32.8535  26
  -1 -15  11 153.718 51.8131   2
   1  15 -10 417.912 33.9088  26
   1  15 -10 338.771 31.1395  18
  -1 -15  10 288.077 51.2966   2
   1 -15 -10 272.132 54.0498   4
   1  15 -10 437.050 35.7018  23
   1  15  -9 77.0167 28.2349  26
   1  15  -9 45.3527 24.6533  18
   1 -15  -9 13.6078 47.9415   4
  -1 -15   9 16.1619 45.4659   2
   1  15  -9 39.4871 29.7030  23
   1  15  -8 2271.94 90.3051  26
   1  15  -8 2235.19 87.7357  18
  -1 -15   8 2228.22 103.707   2
   1 -15  -8 2336.53 107.410   4
   1  15  -7 137.129 26.3950  26
   1  15  -7 119.243 21.3274  18
  -1 -15   7 126.735 38.1664   2
   1 -15  -7 146.546 47.6696   4
   1  15  -7 124.921 25.7574  23
   1  15  -6 271.077 28.0767  26
   1 -15  -6 317.490 46.8254   4
  -1 -15   6 283.132 39.8203   2
   1  15  -6 268.830 23.0107  18
  -1 -15   5 208.742 34.1611   2
   1 -15  -5 168.024 44.4533   4
   1  15  -5 142.783 24.0956  26
   1 -15  -4 1883.44 86.1021   4
  -1 -15   4 1751.46 79.3986   2
   1  15  -4 1811.39 72.9046  26
   1 -15  -3 690.416 59.9114   3
  -1 -15   3 692.904 43.4408   2
   1 -15  -2 2430.11 101.064   2
  -1 -15   2 2370.30 97.3389   2
   1 -15  -2 2341.34 109.156   3
   1  15  -2 2368.84 92.4148  26
  -1 -15   1 6642.26 250.816   2
   1 -15  -1 7073.60 259.312   3
   1 -15  -1 6525.59 253.472   2
   1 -15   0 11752.7 444.649   2
  -1 -15   0 12345.3 448.283   3
  -1 -15  -1 10290.1 369.470   4
   1 -15   1 9537.98 371.269   2
  -1 -15  -1 10003.7 374.304   3
  -1 -15  -2 200.434 32.3338   4
   1 -15   2 166.611 35.4237   2
  -1  15  -2 184.719 22.8396  24
  -1 -15  -3 679.748 53.9156   3
  -1 -15  -3 628.564 43.2644   4
   1 -15   3 517.314 47.7299   2
  -1  15  -3 579.635 32.4814  24
  -1  15  -3 478.517 31.5852  26
  -1 -15  -4 104.083 46.8305   3
  -1 -15  -4 48.5448 33.1521   4
   1 -15   4 114.691 37.1245   2
  -1  15  -4 93.2720 22.9314  26
  -1  15  -5 2479.65 99.9100  24
  -1  15  -5 2600.15 100.356  26
   1 -15   5 2700.77 113.271   2
  -1 -15  -5 2785.82 121.009   3
  -1 -15  -5 2515.49 109.658   4
  -1  15  -5 2616.53 98.1045  18
  -1  15  -6 938.585 46.5192  26
  -1  15  -6 938.012 46.0007  24
  -1 -15  -6 1086.59 71.2968   3
   1 -15   6 1043.76 61.7635   2
  -1 -15  -6 991.040 59.9004   4
  -1  15  -6 1002.15 42.9756  18
  -1  15  -7 1737.69 68.5774  26
   1 -15   7 1588.90 85.6427   2
  -1 -15  -7 1672.72 95.8316   3
  -1  15  -7 1548.84 65.8449  18
  -1  15  -8 132.864 25.2377  26
   1 -15   8 78.1672 47.5616   2
  -1 -15  -8 32.8990 58.5372   3
  -1  15  -8 83.6507 23.3725  18
  -1  15  -9 295.154 30.6992  26
  -1  15  -9 298.406 28.0260  18
  -1 -15  -9 307.835 65.3164   3
   1 -15   9 237.560 55.7217   2
  -1  15 -10 297.510 32.5562  23
  -1 -15 -10 266.876 28.5597  11
  -1  15 -10 258.091 30.4638  26
  -1 -15 -10 282.500 67.6292   3
   1 -15  10 273.827 56.9631   2
  -1  15 -11 192.060 29.4929  26
  -1 -15 -11 133.008 28.0807  11
  -1  15 -11 164.682 32.5146  23
  -1 -15 -11 120.404 35.9728  17
   1 -15  11 140.548 58.6367   2
  -1  15 -12 220.597 32.9663  26
  -1 -15 -12 243.070 33.9636  11
  -1  15 -12 248.686 36.4010  23
  -1  15 -12 248.086 32.0812  18
  -1 -15 -12 256.622 38.1158  17
   1 -15  12 242.819 61.1389   2
  -1  15 -13 926.563 46.5533  26
  -1 -15 -13 812.519 48.8733  11
  -1  15 -13 975.349 53.2880  23
  -1 -15 -13 886.034 53.7265  17
  -1  15 -13 946.316 49.7402  18
   1 -15  13 914.589 81.3466   2
  -1 -15 -14 76.6679 33.6415  25
  -1 -15 -14 132.148 35.2710  11
  -1 -15 -14 29.3596 34.8505  10
  -1  15 -14 98.3116 37.2335  23
  -1 -15 -14 85.4149 40.8682  17
  -1  15 -14 65.3087 33.7472  18
   1 -15  14 91.8269 65.6620   2
  -1 -15 -15 118.392 35.2281  25
  -1 -15 -15 71.3106 38.9506  10
  -1 -15 -15 102.641 37.9714  11
  -1  15 -15 33.1326 39.0204  23
  -1 -15 -15 51.2166 42.3157  17
  -1  15 -15 22.4552 35.7881  18
   1 -15  15 143.934 65.2985   2
  -1 -15 -16 262.870 34.7543  25
  -1  15 -16 315.320 41.2384  23
  -1 -15 -16 343.422 44.8343  17
  -1  15 -16 294.283 39.8542  18
   1 -15  16 369.875 70.1639   2
  -1 -15 -16 330.076 42.1304  11
  -1 -15 -16 309.132 44.6903  10
  -1 -15 -17 141.591 43.3094  17
  -1  15 -17 143.166 39.5146  18
   1 -15  17 142.647 67.8385   2
  -1 -15 -17 129.200 39.7242  11
  -1  15 -18 838.562 52.8771  18
  -1 -15 -18 997.213 56.3450  17
   1 -15  18 952.521 83.1720   2
  -1 -15 -18 888.414 54.1777  11
  -1  15 -19 703.103 47.6082  18
  -1 -15 -19 770.330 51.3092  17
  -1 -15 -20 340.130 40.6230  17
  -1  15 -20 332.045 36.9401  18
  -1 -15 -21 49.0712 36.1056  10
  -1 -15 -21 63.3826 32.6895  17
  -1  15 -21 58.8656 30.3066  18
  -1 -15 -22 1112.10 55.1310  10
  -1  15 -22 1109.57 51.5138  18
  -1 -15 -22 1109.13 52.5504  17
  -1 -15 -23 322.053 30.7802  10
  -1  15 -23 294.801 23.9385   8
  -1 -15 -23 339.327 26.8751  17
  -1  15 -23 328.303 26.5781  18
  -1  15 -24 4.21607 14.6890   8
  -1 -15 -24 1.94347 21.7284  10
  -1  15 -25 175.440 12.4028   8
   1 -16 -25 20.1311 15.3345  10
   1 -16 -24 158.902 22.7510  10
   1  16 -24 94.4998 20.4942  18
   1 -16 -23 68.6673 26.7662  10
   1  16 -23 63.1251 17.9648  13
   1  16 -23 29.2965 14.2944   8
   1  16 -23 69.3116 25.0927  18
   1 -16 -22 129.455 31.9136  10
   1  16 -22 156.751 24.1713  13
   1  16 -22 139.491 19.1510   8
   1  16 -21 142.024 26.2733  12
   1  16 -21 184.213 27.7271  13
   1  16 -21 123.641 22.3550   8
   1  16 -21 177.557 32.6469  18
   1 -16 -20 1795.80 76.2003  17
   1 -16 -20 1661.23 77.5318  11
   1  16 -20 1851.93 75.6758  12
   1  16 -19 31.6186 37.2365  18
   1 -16 -19-3.22458 31.3886  17
   1  16 -19 26.4788 29.9651  26
   1  16 -19 76.3700 30.4503  12
   1 -16 -19 61.4418 34.0365  11
   1  16 -18 389.056 39.4886  26
   1 -16 -18 433.128 41.6802  17
   1  16 -18 507.224 41.9390  18
  -1 -16  18 443.520 68.3955   2
   1  16 -18 428.938 37.2849  12
   1 -16 -18 383.828 39.3123  11
   1  16 -17 38.8153 36.0005  26
   1  16 -17 24.9347 37.5172  18
   1 -16 -17-20.8009 37.9019  17
  -1 -16  17 3.74717 62.1116   2
   1  16 -17 40.3883 31.4604  12
   1 -16 -17-14.7155 33.9846  11
   1  16 -16 7.81208 36.5557  26
   1 -16 -16-21.7253 33.4338  11
   1  16 -16 1.41874 32.2637  12
   1 -16 -16-0.50425 38.5971  17
   1  16 -16 1.35978 40.2803  18
  -1 -16  16 80.2023 64.4484   2
   1  16 -15 69.6296 37.9917  26
   1 -16 -15 82.1396 33.0976  11
   1  16 -15 68.4224 42.1564  23
   1  16 -15 84.7808 37.6363  18
   1 -16 -15 47.9858 39.7568  17
  -1 -16  15 93.1552 66.0103   2
   1  16 -14 322.342 41.0645  26
   1 -16 -14 269.712 33.5873  11
   1  16 -14 272.784 44.3731  23
   1 -16 -14 324.173 40.2160  17
   1  16 -14 338.445 38.1757  18
  -1 -16  14 273.409 63.0961   2
   1  16 -13 310.529 40.1007  26
   1 -16 -13 292.272 33.7620  11
   1  16 -13 314.050 43.1295  23
   1 -16 -13 328.025 40.1963  17
  -1 -16  13 412.660 65.3758   2
   1  16 -12 173.912 34.8316  26
   1 -16 -12 148.696 28.7421  11
   1 -16 -12 181.378 36.9888  17
  -1 -16  12 122.576 55.4644   2
   1  16 -12 183.595 39.1461  23
   1  16 -11 245.952 37.0574  26
   1  16 -11 340.152 32.6040  18
  -1 -16  11 296.830 57.2040   2
   1  16 -11 280.643 38.8264  23
   1  16 -10 133.569 34.1852  26
   1  16 -10 163.193 29.7129  18
  -1 -16  10 144.277 51.3069   2
   1 -16 -10 114.960 57.7004   4
   1  16 -10 168.129 33.3737  23
   1  16  -9 126.664 32.4336  26
  -1 -16   9 157.915 48.6912   2
   1 -16  -9 121.263 55.4941   4
   1  16  -9 131.907 25.5445  18
   1  16  -8 257.065 31.7903  26
   1  16  -8 324.986 28.4862  18
  -1 -16   8 310.566 48.7188   2
   1 -16  -8 294.150 52.8148   4
  -1  16   7 300.036 26.2610  24
   1  16  -7 308.086 31.8810  26
   1  16  -7 290.991 26.4768  18
   1 -16  -7 272.299 49.1281   4
  -1 -16   7 351.639 44.8674   2
   1  16  -7 286.450 31.5900  23
   1  16  -6 101.511 27.1409  26
   1  16  -6 172.302 21.8538  18
   1 -16  -6 96.8201 44.8016   4
  -1 -16   6 132.714 36.3848   2
  -1  16   6 127.893 22.7112  24
  -1  16   5 1329.99 58.1292  24
   1  16  -5 1340.55 60.0735  26
   1 -16  -5 1350.33 74.8994   4
  -1 -16   5 1425.46 69.8336   2
   1  16  -5 1452.72 56.8294  18
  -1  16   4 1182.99 53.4211  24
   1  16  -4 1286.43 55.3402  26
  -1 -16   4 1318.47 63.5755   2
   1 -16  -4 1295.34 77.7956   3
   1 -16  -4 1397.41 70.6455   4
   1  16  -4 1248.62 51.7412  18
   1 -16  -3 529.757 56.8447   3
   1 -16  -3 549.815 49.8542   4
  -1 -16   3 510.643 39.9749   2
  -1  16   3 571.839 32.3769  24
   1 -16  -2 53.5413 46.8584   3
   1 -16  -2-38.9287 33.1198   2
  -1 -16   2 51.5549 27.0481   2
  -1  16   2 18.1704 20.8895  24
   1 -16  -1 126.471 36.0342   2
  -1 -16   1 124.222 49.4453   3
   1 -16  -1 135.167 48.3490   3
  -1  16   1 130.925 22.8334  24
   1  16  -1 143.025 24.5741  26
   1 -16   0 2184.63 98.3943   3
   1 -16   0 1934.48 89.3814   2
  -1 -16   0 2006.07 95.6202   3
  -1 -16   0 1942.92 85.6620   4
   1  16   0 1944.00 79.6453  26
  -1  16   0 2018.69 78.9336  24
  -1 -16  -1 468.531 51.0830   3
  -1 -16  -1 435.089 38.2860   4
   1 -16   1 444.649 44.2425   2
   1  16   1 403.962 29.2183  26
  -1  16  -1 456.934 29.3047  24
   1 -16   2 330.592 41.8411   2
  -1 -16  -2 321.242 37.7151   4
  -1 -16  -2 316.944 51.2413   3
   1  16   2 318.527 26.0916  26
  -1  16  -2 367.410 27.4059  24
  -1  16  -3 2238.22 93.3752  26
  -1  16  -3 2501.17 93.1941  24
  -1 -16  -3 2423.71 112.049   3
   1 -16   3 2272.99 104.741   2
  -1 -16  -3 2261.25 101.898   4
  -1  16  -3 2429.10 90.6032  18
  -1  16  -4 3178.61 130.185  26
  -1 -16  -4 3555.19 149.014   3
   1 -16   4 3505.31 141.500   2
  -1 -16  -4 3495.61 138.668   4
  -1  16  -4 3472.89 127.385  18
  -1  16  -5 49.0420 26.3457  26
  -1 -16  -5 39.9018 37.7398   4
  -1 -16  -5 15.7027 49.2956   3
   1 -16   5 43.9097 40.6033   2
  -1  16  -5 76.3988 20.7486  18
  -1  16  -6 1635.92 72.0098  24
  -1  16  -6 1678.29 72.0224  26
  -1 -16  -6 1795.66 84.7331   4
  -1 -16  -6 1829.70 96.1990   3
   1 -16   6 1777.39 88.6555   2
  -1  16  -6 1807.70 69.6026  18
  -1  16  -7 345.969 31.9341  26
   1 -16   7 362.811 49.1472   2
  -1 -16  -7 375.594 61.0149   3
  -1  16  -7 317.057 27.8509  18
  -1  16  -8 7986.42 292.365  26
  -1 -16  -8 7708.31 311.815   3
   1 -16   8 7832.30 305.426   2
  -1  16  -8 7942.54 290.784  18
  -1  16  -9 184.287 30.6849  26
  -1  16  -9 145.873 27.2286  18
  -1 -16  -9 217.238 63.2088   3
   1 -16   9 175.687 50.5335   2
  -1  16 -10 165.125 29.3809  26
  -1  16 -10 109.032 27.8338  18
   1 -16  10 94.5336 55.7134   2
  -1 -16 -10 231.088 68.3121   3
  -1  16 -10 96.9858 33.0063  23
  -1  16 -11 101.438 30.4203  26
  -1  16 -11-4.37712 34.7273  23
  -1 -16 -11 63.2376 36.2348  17
   1 -16  11 54.9619 56.5287   2
  -1  16 -12 309.422 34.1157  26
  -1 -16 -12 292.556 36.6597  10
  -1  16 -12 315.022 39.3584  23
  -1 -16 -12 303.068 42.4188  17
   1 -16  12 337.920 67.8972   2
  -1  16 -13 551.509 40.3846  26
  -1 -16 -13 673.177 47.1343  10
  -1  16 -13 603.596 46.4536  23
  -1  16 -13 674.188 44.0338  18
  -1 -16 -13 645.823 50.6358  17
   1 -16  13 677.161 69.8356   2
  -1  16 -14 169.643 32.7495  26
  -1 -16 -14 147.666 35.4252  25
  -1 -16 -14 170.831 41.4314  10
  -1  16 -14 122.957 38.3514  23
  -1 -16 -14 194.916 44.8608  17
  -1  16 -14 186.531 35.9333  18
   1 -16  14 152.947 65.2183   2
  -1 -16 -15 231.112 37.0355  25
  -1 -16 -15 232.380 42.4904  10
  -1  16 -15 185.882 41.1381  23
  -1 -16 -15 250.270 45.4340  17
  -1  16 -15 193.156 38.2457  18
   1 -16  15 173.206 64.5496   2
  -1 -16 -16 697.803 46.6889  25
  -1  16 -16 791.477 52.1960  23
  -1 -16 -16 936.634 58.0553  17
  -1  16 -16 891.161 51.7736  18
  -1 -16 -16 896.664 54.2211  10
   1 -16  16 845.651 77.8945   2
  -1  16 -17 275.730 39.4827  18
  -1 -16 -17 304.890 44.4086  17
  -1 -16 -17 241.841 44.0708  10
   1 -16  17 241.461 66.5980   2
  -1  16 -18 1612.30 71.5055  18
  -1 -16 -18 1679.33 75.9574  17
  -1 -16 -18 1518.36 75.2007  10
   1 -16  18 1502.25 97.2864   2
  -1 -16 -19 113.482 38.5090  17
  -1  16 -19 236.952 36.2950  18
  -1  16 -20 2.49393 32.0122  18
  -1 -16 -20-30.2995 34.0262  17
  -1  16 -21-20.5309 28.6832  18
  -1 -16 -21-9.92823 29.8355  17
  -1  16 -22 1427.01 64.4830  18
  -1 -16 -22 1603.41 64.5255  17
  -1 -16 -22 1620.93 67.0597  10
  -1 -16 -23 98.3971 19.6382  17
  -1  16 -23 99.0112 21.4514  18
  -1  16 -23 100.678 17.8782   8
  -1 -16 -23 105.253 25.3501  10
  -1  16 -24 269.326 17.3705   8
  -1 -16 -24 336.644 22.7546  10
   1  17 -24 114.415 17.3989  18
   1 -17 -24 110.231 19.1641  10
   1  17 -23-20.6833 21.8529  18
   1  17 -22 752.750 36.8508  13
   1  17 -22 726.326 32.9475   8
   1  17 -21-7.41808 21.1762  12
   1  17 -21 22.6762 24.8610  13
   1  17 -21-16.1031 18.4989   8
   1  17 -21 32.0493 30.2447  18
   1  17 -20 43.2366 33.3491  18
   1  17 -20-20.7379 24.7260  12
   1  17 -19 69.1879 35.6536  18
   1 -17 -19 13.5886 29.2288  17
   1  17 -19 77.8428 30.1634  26
   1 -17 -19 12.5649 37.5751  10
   1  17 -19 25.9566 27.8337  12
   1  17 -18 238.876 41.1018  18
   1 -17 -18 217.979 34.9567  17
   1  17 -18 293.984 35.0674  26
   1 -17 -18 199.274 42.4618  10
   1  17 -18 214.243 32.0098  12
   1  17 -17 48.4435 35.0876  26
   1 -17 -17 5.49727 36.7602  17
   1  17 -17 12.7966 39.0294  18
  -1 -17  17 93.3176 59.6382   2
   1  17 -17 20.5732 31.0763  12
   1 -17 -17 0.41856 31.2514  11
   1  17 -16 79.6761 37.5720  26
   1  17 -16 133.914 39.6904  18
   1 -17 -16 68.7010 38.0327  17
  -1 -17  16 63.2378 60.8787   2
   1  17 -16 48.9346 31.9214  12
   1 -17 -16 115.352 32.0037  11
   1  17 -15 328.164 39.7288  26
   1 -17 -15 218.426 33.8120  11
   1  17 -15 283.484 41.8645  18
   1 -17 -15 282.634 41.7004  17
  -1 -17  15 243.279 61.8891   2
   1  17 -14 104.407 37.4258  26
   1 -17 -14 12.9721 29.6687  11
   1  17 -14 64.7138 40.5772  23
   1 -17 -14 46.3212 41.1471  17
  -1 -17  14 50.5857 59.5858   2
   1  17 -13 14.5579 35.1852  26
   1 -17 -13-8.87990 28.2993  11
   1 -17 -13 29.3639 38.6860  17
  -1 -17  13 3.35811 55.9065   2
   1  17 -13 28.1526 40.8369  23
   1  17 -12 1780.93 78.8518  26
   1  17 -12 1701.13 75.9133  18
   1 -17 -12 1781.09 80.4431  17
  -1 -17  12 1657.51 95.4993   2
   1  17 -12 1818.46 80.0314  23
   1  17 -11 14.5516 34.5599  26
   1  17 -11 71.8144 32.5678  18
  -1 -17  11 84.5337 54.3473   2
   1  17 -11 21.1539 36.0886  23
   1  17 -10 851.923 51.0743  26
   1  17 -10 942.285 47.4871  18
  -1 -17  10 1017.56 69.0864   2
   1  17 -10 877.180 52.3259  23
   1  17  -9 43.7865 33.3854  26
  -1 -17   9 2.62064 45.0379   2
   1 -17  -9 49.4062 54.0729   4
   1  17  -9 24.8581 27.7838  18
   1  17  -8 1153.21 52.0516  26
   1  17  -8 986.870 48.9629  18
  -1 -17   8 979.716 65.6709   2
   1 -17  -8 1013.04 75.8623   4
   1  17  -7-12.1553 29.1509  26
   1  17  -7 50.1678 24.3594  18
  -1 -17   7 30.9751 40.9265   2
   1 -17  -7 43.1225 49.1087   4
   1  17  -7 26.9377 29.5367  23
  -1  17   7 7.63313 23.4700  24
   1  17  -6 36.7297 29.3896  26
   1  17  -6 119.709 23.5673  18
   1 -17  -6 84.1967 47.7001   4
  -1 -17   6 100.504 36.9798   2
  -1  17   6 52.6571 24.0925  24
   1  17  -6 56.2076 27.4905  23
   1  17  -5 250.895 29.4477  26
  -1  17   5 202.537 26.8468  24
   1 -17  -5 298.883 48.6764   4
  -1 -17   5 222.358 37.7975   2
   1  17  -5 231.848 22.3630  18
  -1  17   4 369.005 29.0421  24
   1  17  -4 404.781 32.0194  26
   1 -17  -4 380.884 61.3480   3
   1 -17  -4 366.928 48.2805   4
  -1 -17   4 358.466 38.2032   2
   1  17  -4 386.661 25.1481  18
  -1  17   3-4.02565 24.4000  24
   1 -17  -3 9.79411 50.9179   3
   1 -17  -3 3.32792 41.0364   4
   1  17  -3 31.7084 17.9473  18
   1 -17  -2 399.157 57.2121   3
  -1  17   2 439.066 29.7985  24
   1 -17  -1 3261.26 144.606   3
  -1 -17   1 3305.82 142.929   3
   1 -17  -1 3020.85 135.527   2
  -1  17   1 3328.18 126.451  24
   1  17  -1 3472.23 127.429  26
   1 -17   0 4676.61 187.490   3
  -1 -17   0 4773.53 186.199   3
   1 -17   0 4289.08 179.208   2
  -1  17   0 4644.44 170.152  24
   1  17   0 4460.43 170.701  26
   1 -17   1 90.0954 37.4965   2
  -1 -17  -1 90.8035 52.9450   3
  -1  17  -1 88.9493 25.1933  24
   1  17   1 85.6203 24.6866  26
   1  17   1 130.191 20.7627  24
  -1  17  -2 115.589 27.9738  24
   1  17   2 48.8605 20.7680  24
  -1  17  -2 80.6116 26.8525  26
   1  17   2 91.0791 25.0558  26
  -1 -17  -2 94.0403 47.1255   3
   1 -17   2 94.3119 37.3963   2
  -1  17  -2 60.7618 17.1942  18
  -1  17  -3 1136.07 53.7555  26
  -1  17  -3 1165.19 52.6563  24
   1  17   3 1069.30 51.3348  26
   1 -17   3 1111.95 67.3387   2
  -1 -17  -3 1207.08 75.2065   3
  -1 -17  -3 1186.99 62.8821   4
  -1  17  -3 1146.37 48.2231  18
  -1  17  -4 270.562 30.0554  26
  -1 -17  -4 268.576 41.5501   4
   1 -17   4 265.728 43.7919   2
  -1 -17  -4 331.974 61.2957   3
  -1  17  -4 264.864 23.0881  18
  -1  17  -5 545.145 37.7652  26
  -1 -17  -5 439.688 47.0839   4
  -1 -17  -5 502.020 69.1802   3
   1 -17   5 557.511 52.4568   2
  -1  17  -5 611.678 31.7370  18
  -1  17  -6 1846.89 74.6522  26
  -1  17  -6 1780.68 71.4723  18
  -1 -17  -6 1603.65 86.3507   4
   1 -17   6 1690.04 87.9493   2
  -1 -17  -6 1701.83 102.587   3
  -1  17  -7 697.081 42.6382  26
  -1  17  -7 687.289 38.2412  18
  -1 -17  -7 781.029 73.0923   3
   1 -17   7 669.458 62.4002   2
  -1 -17  -7 695.828 38.2508  10
  -1  17  -8 1039.70 54.0461  26
  -1  17  -8 1028.77 52.0228  18
   1 -17   8 1077.68 73.2737   2
  -1 -17  -8 1270.61 87.4404   3
  -1 -17  -8 1262.89 53.0034  10
  -1  17  -9 460.791 38.2718  26
  -1 -17  -9 624.044 38.2743  10
  -1  17  -9 495.295 37.0201  18
   1 -17   9 506.198 62.0825   2
  -1  17 -10 50.6980 31.0607  26
  -1 -17 -10 90.9661 31.2682  10
  -1  17 -10 48.0759 35.2169  23
  -1  17 -10 23.6212 29.8353  18
  -1 -17 -10 108.490 69.8063   3
   1 -17  10 48.0013 54.6328   2
  -1  17 -11 3177.63 125.423  26
  -1 -17 -11 3254.10 125.570  10
  -1  17 -11 3284.84 126.197  23
  -1 -17 -11 3384.11 129.698  17
  -1  17 -11 2952.40 124.349  18
   1 -17  11 3359.28 148.963   2
  -1  17 -12 146.408 33.2650  26
  -1 -17 -12 135.470 37.9513  10
  -1  17 -12 123.519 37.6114  23
  -1 -17 -12 122.962 43.0870  17
   1 -17  12 27.4272 61.1182   2
  -1  17 -13 1246.29 61.4532  26
  -1 -17 -13 1236.63 64.8827  10
  -1  17 -13 1335.37 65.0828  23
  -1 -17 -13 1365.99 67.9338  17
   1 -17  13 1356.58 91.7280   2
  -1 -17 -14 1833.51 85.6227  25
  -1  17 -14 1945.68 82.7895  26
  -1 -17 -14 1904.91 86.5213  10
  -1  17 -14 1980.79 85.6462  23
  -1  17 -14 2096.50 85.0884  18
  -1 -17 -14 2053.22 88.9438  17
   1 -17  14 1912.66 111.077   2
  -1 -17 -15 373.764 39.0613  25
  -1 -17 -15 365.679 44.0415  10
  -1  17 -15 373.545 43.4848  23
  -1 -17 -15 300.297 46.4103  17
  -1  17 -15 372.306 39.1831  18
   1 -17  15 323.994 68.5228   2
  -1 -17 -16 7.33389 32.3941  25
  -1 -17 -16 56.5626 40.2095  10
  -1  17 -16 9.69051 37.3333  23
  -1  17 -16 44.5096 35.6206  18
  -1 -17 -16 80.2820 42.6879  17
   1 -17  16 27.5030 62.0706   2
  -1 -17 -17-56.3320 41.3703  10
  -1 -17 -17 10.1944 29.3287  25
  -1  17 -17-13.9036 38.0113  18
  -1 -17 -17 6.58045 41.6915  17
   1 -17  17 35.8979 58.3224   2
  -1 -17 -18 93.2466 39.3030  10
  -1 -17 -18 61.9546 39.4111  17
  -1  17 -18 43.6681 33.1665  18
  -1 -17 -19 24.9546 35.8202  10
  -1  17 -19-15.0855 34.2857  18
  -1 -17 -19 32.2335 36.2899  17
  -1 -17 -20 96.6226 31.9893  17
  -1  17 -20 33.8173 30.5833  18
  -1  17 -21-20.7245 26.7346  18
  -1 -17 -21-9.32635 27.1009  17
  -1  17 -22 169.970 19.7857   8
  -1 -17 -22 243.583 23.6481  17
  -1  17 -22 231.029 25.3283  18
  -1  17 -23 21.9948 13.3819   8
  -1  17 -23 28.1803 18.3335  18
   1  18 -23 0.12840 2.62229  13
   1  18 -23 23.0613 19.0093  18
   1  18 -22 0.21484 17.3368  13
   1  18 -22 15.8722 24.8034  18
   1  18 -21 8.25938 22.3076  13
   1 -18 -21 12.2037 28.7375  10
   1  18 -21 21.1601 14.8982   8
   1  18 -21 13.2478 28.8180  18
   1  18 -20 245.423 32.5873  18
   1 -18 -20 220.712 34.0680  10
   1  18 -20 250.870 25.9333  12
   1 -18 -19 107.647 29.6051  17
   1  18 -19 177.942 34.9535  18
   1  18 -19 195.408 27.3073  26
   1  18 -19 145.301 27.8706  12
   1 -18 -19 130.892 35.7940  10
   1  18 -18 79.8323 36.9953  18
   1 -18 -18 46.5082 31.1343  17
   1  18 -18 20.5553 30.2016  26
   1 -18 -18 106.970 37.4129  10
   1  18 -18 40.2742 27.5378  12
   1 -18 -17 697.794 46.6237  17
   1  18 -17 741.216 49.1023  18
   1  18 -17 688.396 44.9464  26
   1 -18 -17 617.037 41.7968  25
   1 -18 -17 732.890 47.8356  10
   1  18 -17 678.226 41.5810  12
   1  18 -16 109.960 35.8925  26
   1  18 -16 55.3787 39.1864  18
   1 -18 -16 99.8478 37.9227  17
  -1 -18  16 71.9696 56.5874   2
   1  18 -16 110.251 31.9767  12
   1  18 -15 22.8082 36.9450  26
   1 -18 -15 4.41046 38.2145  17
  -1 -18  15-17.1684 57.8633   2
   1  18 -14 73.7707 38.4245  26
   1 -18 -14 42.2497 38.6414  17
  -1 -18  14 98.1810 58.0419   2
   1  18 -14-5.06446 43.7472  23
   1  18 -13 134.944 38.8800  26
   1 -18 -13 124.085 40.0561  17
  -1 -18  13 103.702 56.0966   2
   1  18 -13 111.090 43.5902  23
   1  18 -12 205.521 40.7041  26
   1 -18 -12 234.987 41.8261  17
   1  18 -12 209.954 37.4011  18
  -1 -18  12 256.130 55.8313   2
   1  18 -12 207.597 39.9781  23
   1  18 -11 739.229 49.8176  26
   1  18 -11 804.086 45.4680  18
  -1 -18  11 691.974 65.7061   2
   1  18 -11 768.815 51.9389  23
   1  18 -10 493.297 44.1389  26
  -1 -18  10 454.210 56.5776   2
   1  18 -10 581.533 38.8313  18
   1  18  -9 419.607 39.9561  26
   1  18  -9 463.491 36.9050  18
  -1 -18   9 411.844 54.7401   2
   1  18  -8 100.858 35.3732  26
   1  18  -8 64.1546 28.0009  18
  -1 -18   8 57.8373 44.4921   2
   1  18  -8 88.4290 34.6679  23
   1  18  -7 54.7356 33.5197  26
  -1  18   7 74.2647 24.6088  24
   1  18  -7 93.6292 25.7173  18
   1 -18  -7 111.396 54.5990   4
  -1 -18   7 53.8544 41.5221   2
   1  18  -7 70.8517 31.8054  23
  -1  18   6 2084.58 86.0952  24
   1  18  -6 2260.89 89.8301  26
   1  18  -6 2197.47 85.7101  18
   1 -18  -6 2134.15 107.460   4
  -1 -18   6 2094.33 98.3957   2
   1  18  -6 2267.88 89.3561  23
  -1  18   5 3702.74 142.528  24
   1  18  -5 4067.34 144.625  26
   1  18  -5 3802.86 141.991  18
   1 -18  -5 3442.32 164.215   3
   1 -18  -5 3583.59 158.780   4
   1  18  -5 3711.53 143.919  23
  -1  18   4 570.420 36.2237  24
   1  18  -4 589.903 37.4830  26
   1 -18  -4 610.580 56.1925   4
   1 -18  -4 610.822 70.9130   3
   1  18  -4 505.658 30.0387  18
   1 -18  -3 83.8146 55.4432   3
   1 -18  -3 50.3227 44.7431   4
  -1  18   3 61.1346 25.6767  24
  -1 -18   2 1773.78 93.3094   3
   1 -18  -2 1781.05 97.5207   3
   1 -18  -2 1751.26 87.6395   4
  -1  18   2 1698.22 71.7538  24
   1 -18  -1 150.809 41.1180   2
  -1 -18   1 163.487 54.4319   3
   1 -18  -1 141.598 58.0894   3
   1  18  -1 176.950 29.8732  26
  -1  18   1 230.822 28.0297  24
  -1 -18   0 206.378 51.3191   3
   1 -18   0 221.585 42.2782   2
   1 -18   0 306.104 58.6109   3
   1  18   0 275.161 31.7310  26
  -1  18   0 299.558 30.0151  24
  -1 -18  -1 17524.8 610.532   3
   1 -18   1 17114.5 609.800   3
   1 -18   1 15797.2 603.180   2
  -1  18  -1 16819.7 593.776  24
   1  18   1 17008.4 594.803  26
   1  18   2 147.951 29.9257  26
  -1  18  -2 105.075 31.1341  26
  -1  18  -2 126.200 27.5935  24
  -1 -18  -2 155.079 58.2440   3
   1 -18   2 119.395 41.6525   2
  -1  18  -2 105.169 19.0180  18
  -1  18  -3 3607.91 134.256  24
  -1  18  -3 3747.85 135.463  26
   1  18   3 3348.02 134.661  26
  -1 -18  -3 3595.90 157.367   3
   1 -18   3 3272.26 145.787   2
  -1  18  -3 3444.89 131.498  18
  -1  18  -4 2588.96 100.129  24
   1  18   4 2307.27 98.9664  26
  -1  18  -4 2619.50 100.921  26
   1 -18   4 2555.38 115.392   2
  -1  18  -4 2477.77 96.6219  18
   1  18   5 64.5763 25.9173  26
  -1  18  -5 61.3853 31.6031  26
  -1 -18  -5-34.8138 61.1690   3
   1 -18   5 35.1217 45.8772   2
  -1  18  -5 49.0369 23.5459  18
  -1  18  -6 813.830 46.0831  26
  -1 -18  -6 800.090 74.1866   3
   1 -18   6 849.838 64.8958   2
  -1  18  -6 819.963 40.8971  18
  -1  18  -7 395.270 36.5858  26
  -1  18  -7 422.250 32.8079  18
  -1 -18  -7 567.267 75.6162   3
   1 -18   7 507.362 58.2783   2
  -1  18  -8 116.447 33.6862  26
  -1 -18  -8 63.5241 27.5797  10
  -1  18  -8 88.6840 29.5853  18
  -1 -18  -8 90.3013 65.5411   3
   1 -18   8 23.0984 53.1164   2
  -1  18  -9 1316.05 61.9539  26
  -1 -18  -9 1343.30 61.7525  10
  -1  18  -9 1388.15 64.4812  23
  -1  18  -9 1412.41 60.7848  18
  -1 -18  -9 1341.97 97.9779   3
   1 -18   9 1274.42 84.9108   2
  -1  18 -10 144.815 33.9314  26
  -1 -18 -10 253.755 33.3111  10
  -1  18 -10 221.639 38.6945  23
  -1  18 -10 209.416 33.2232  18
   1 -18  10 199.292 55.3760   2
  -1 -18 -10 121.837 70.6452   3
  -1  18 -11 240.167 36.7004  26
  -1 -18 -11 226.382 35.7469  10
  -1  18 -11 231.917 41.5370  23
  -1  18 -11 216.356 33.9350  18
  -1 -18 -11 266.176 42.9789  17
   1 -18  11 212.833 61.7927   2
  -1  18 -12 211.622 36.2079  26
  -1 -18 -12 220.382 37.7681  10
  -1  18 -12 205.657 39.1856  23
  -1 -18 -12 209.216 44.9641  17
   1 -18  12 205.092 63.0671   2
  -1  18 -13 310.369 37.6747  26
  -1 -18 -13 317.746 41.8862  25
  -1 -18 -13 423.410 40.8867  10
  -1  18 -13 371.557 44.5732  23
  -1 -18 -13 376.501 49.1399  17
   1 -18  13 413.449 64.8208   2
  -1 -18 -14 291.456 39.8629  25
  -1  18 -14 344.762 36.4378  26
  -1 -18 -14 395.119 43.3725  10
  -1  18 -14 363.049 44.1111  23
  -1  18 -14 348.545 39.6970  18
  -1 -18 -14 384.983 47.9988  17
   1 -18  14 382.239 66.2440   2
  -1 -18 -15-5.43295 33.5267  25
  -1 -18 -15 31.0372 38.4560  10
  -1  18 -15 0.92581 38.3075  23
  -1 -18 -15 51.3732 43.7494  17
  -1  18 -15-23.6623 37.3199  18
   1 -18  15 21.2503 57.6377   2
  -1 -18 -16 237.348 34.9873  25
  -1 -18 -16 292.371 40.5863  10
  -1  18 -16 298.802 41.0020  23
  -1 -18 -16 304.901 44.1857  17
  -1  18 -16 286.008 40.6962  18
   1 -18  16 259.439 59.9240   2
  -1 -18 -17 95.4251 40.3266  17
  -1  18 -17 61.3858 36.5508  18
  -1 -18 -17 52.8730 37.5242  10
  -1 -18 -17 78.0458 29.3593  25
  -1 -18 -18 145.821 36.7737  17
  -1  18 -18 141.250 35.9533  18
  -1 -18 -18 126.893 38.3754  10
  -1  18 -19 83.6995 33.3605  18
  -1 -18 -19 87.6879 33.2449  17
  -1 -18 -19 130.121 34.4651  10
  -1 -18 -20 129.156 29.0535  17
  -1  18 -20 109.087 28.9331  18
  -1 -18 -20 60.0615 30.2200  10
  -1  18 -21 101.570 25.8877  18
  -1 -18 -21 144.841 25.0682  17
  -1 -18 -21 100.313 27.7850  10
  -1  18 -22 588.479 30.3452  18
  -1 -18 -22 570.938 28.3818  17
  -1  18 -22 510.764 26.7604   8
  -1  18 -23 9.96206 15.2830  18
  -1  18 -23 17.8290 9.83286   8
   1 -19 -23 0.52587 15.6053  10
   1  19 -23 28.5384 15.6870  18
   1 -19 -22 336.450 25.7462  10
   1  19 -22 277.875 19.5250  13
   1  19 -22 351.529 25.7512  18
   1  19 -21 99.6657 27.4034  18
   1  19 -21 79.9466 20.5449  13
   1 -19 -21 117.078 26.2687  10
   1 -19 -20 45.3491 29.6023  10
   1  19 -20 65.3521 30.3879  18
   1  19 -20 62.5480 14.7854   8
  -1 -19  20 52.3463 18.4987  20
   1  19 -19 232.953 35.4052  18
   1  19 -19 291.583 24.8663  12
   1 -19 -19 210.372 34.6143  10
   1  19 -18 20.7358 34.8762  18
   1 -19 -18-5.45088 28.2630  17
   1  19 -18 34.0937 29.0335  26
   1 -19 -18-31.2807 34.0249  10
   1  19 -18 43.2176 25.2001  12
   1 -19 -17 119.485 33.5913  17
   1  19 -17 177.504 39.0461  18
   1 -19 -17 158.359 29.5193  25
   1  19 -17 155.262 33.2027  26
   1 -19 -17 180.978 39.3982  10
   1  19 -17 160.314 29.1409  12
   1 -19 -16 949.096 51.8218  17
   1  19 -16 816.911 50.4622  26
   1 -19 -16 929.568 52.4427  10
   1  19 -16 819.645 46.8151  12
   1  19 -15 655.989 46.0131  26
   1 -19 -15 679.376 47.1109  17
  -1 -19  15 555.940 65.1964   2
   1  19 -14 218.950 40.1373  26
   1 -19 -14 206.017 41.2754  17
  -1 -19  14 152.325 56.5807   2
   1  19 -14 337.431 45.0358  23
   1  19 -13 495.324 44.1558  26
   1  19 -13 442.013 42.7591  18
   1 -19 -13 477.064 44.3223  17
  -1 -19  13 392.648 58.4903   2
   1  19 -13 485.539 49.0789  23
   1  19 -12 267.218 39.4471  26
   1  19 -12 295.097 38.0653  18
   1 -19 -12 309.171 43.5193  17
  -1 -19  12 284.395 56.8850   2
   1  19 -12 335.774 42.7173  23
   1  19 -11 68.3950 37.5893  26
   1  19 -11 53.3881 33.5336  18
  -1 -19  11 42.7879 49.7243   2
   1  19 -11 39.1853 40.9844  23
   1  19 -10 1942.65 80.7165  26
  -1 -19  10 1636.19 94.1492   2
   1  19 -10 1744.18 76.3448  18
   1  19  -9 2951.24 116.096  18
   1 -19  -9 2792.47 138.048   4
  -1 -19   9 2656.44 129.242   2
   1  19  -8 664.165 46.7127  26
   1  19  -8 626.188 39.3653  18
   1 -19  -8 632.919 69.0168   4
   1  19  -8 678.473 45.2194  23
   1  19  -7 5792.85 207.825  26
  -1  19   7 5155.80 203.899  24
   1  19  -7 5544.57 205.119  18
   1 -19  -7 5492.44 223.857   4
   1  19  -7 5750.74 207.046  23
   1  19  -6 611.791 42.0489  26
  -1  19   6 574.707 36.1925  24
   1  19  -6 565.725 35.5769  18
   1 -19  -6 511.899 62.5296   4
   1 -19  -6 534.926 74.2957   3
   1  19  -6 607.353 42.0200  23
   1  19  -5 166.336 34.2955  26
  -1  19   5 140.398 27.8633  24
   1  19  -5 107.383 24.7476  18
   1 -19  -5 104.181 50.5447   4
   1 -19  -5 99.6323 65.2521   3
   1  19  -5 137.829 31.6671  23
   1  19  -4 16.3465 32.5375  26
  -1  19   4 79.2960 25.7450  24
   1 -19  -4 10.5976 48.0981   4
   1 -19  -4 1.71869 63.6823   3
   1  19  -4 65.4183 23.0036  18
  -1 -19   3 63.8871 54.5643   3
   1 -19  -3 29.8854 64.7799   3
   1 -19  -3 24.4996 49.1605   4
  -1  19   3 53.8724 27.5289  24
  -1 -19   2 9651.22 362.756   3
   1 -19  -2 9590.24 364.185   3
   1 -19  -2 8767.32 356.531   4
  -1  19   2 9476.04 344.129  24
  -1 -19   1 6806.82 274.613   3
   1 -19  -1 6552.00 276.027   3
  -1  19   1 6903.06 256.167  24
   1  19  -1 7111.13 257.378  26
   1 -19   0 3388.89 152.129   2
  -1 -19   0 4085.47 164.153   3
   1 -19   0 4198.51 165.787   3
  -1  19   0 3816.03 141.549  24
  -1  19   0 3430.14 143.024  26
   1  19   0 3846.34 143.566  26
   1 -19   1 3997.99 175.494   2
  -1 -19  -1 4636.03 186.545   3
   1 -19   1 4655.36 185.257   3
  -1  19  -1 4452.95 165.088  24
   1  19   1 4415.89 165.824  26
  -1  19  -1 4245.64 167.036  26
   1 -19   2 541.653 53.9706   2
  -1 -19  -2 504.963 69.5295   3
   1 -19   2 482.938 65.3163   3
  -1  19  -2 547.113 38.4564  24
   1  19   2 573.116 39.4299  26
  -1  19  -2 523.455 40.3950  26
  -1  19  -3 3718.97 138.753  24
   1  19   3 3695.05 139.714  26
  -1  19  -3 3741.22 140.558  26
  -1 -19  -3 3781.22 164.950   3
   1 -19   3 3529.28 152.823   2
  -1  19  -3 3477.01 135.658  18
  -1  19  -4 1920.88 79.1511  26
   1  19   4 1746.41 77.6536  26
  -1  19  -4 1932.93 79.3887  24
   1 -19   4 1706.55 91.9922   2
  -1 -19  -4 1794.35 105.029   3
  -1  19  -4 1902.30 74.7706  18
   1  19   5 3491.22 138.447  26
  -1  19  -5 3697.12 139.540  26
   1 -19   5 3625.64 154.136   2
  -1 -19  -5 3558.41 161.037   3
  -1  19  -5 3605.14 135.922  18
  -1  19  -6 5119.11 183.383  26
   1  19   6 4517.78 181.778  26
  -1 -19  -6 4604.76 206.866   3
   1 -19   6 4439.63 197.073   2
  -1  19  -6 5024.85 180.489  18
   1  19   7 523.981 38.2358  26
  -1  19  -7 583.908 41.3319  26
  -1  19  -7 517.370 35.3347  18
   1 -19   7 545.642 59.8364   2
  -1 -19  -7 630.718 79.4578   3
   1  19   8 288.265 31.9659  26
  -1  19  -8 358.048 35.9757  26
  -1 -19  -8 306.074 31.2080  10
  -1  19  -8 326.425 33.6104  18
  -1 -19  -8 297.702 71.7155   3
   1 -19   8 276.486 57.5159   2
  -1  19  -9 1694.12 76.1191  26
   1  19   9 1552.45 72.8501  26
  -1 -19  -9 1782.28 73.0764  10
  -1  19  -9 1770.56 77.8341  23
  -1  19  -9 1794.97 73.5658  18
   1 -19   9 1720.72 96.9899   2
  -1 -19  -9 1837.66 110.929   3
  -1  19 -10 26.6464 33.0206  26
   1  19  10 53.2529 27.8827  26
  -1 -19 -10 21.1859 30.9795  10
  -1  19 -10 49.0648 39.9592  23
  -1  19 -10 10.9603 33.8400  18
  -1 -19 -10 50.5303 73.9559   3
   1 -19  10 19.2788 55.9124   2
  -1  19 -11 972.745 54.8720  26
  -1 -19 -11 1067.78 55.1166  10
  -1  19 -11 1031.72 60.2188  23
  -1 -19 -11 1110.43 63.1088  17
  -1  19 -11 1147.41 56.0989  18
   1 -19  11 917.671 77.5172   2
  -1  19 -12 442.713 40.4838  26
  -1 -19 -12 504.247 41.6002  10
  -1  19 -12 454.556 43.7596  23
  -1 -19 -12 459.633 48.3879  17
  -1  19 -12 419.379 41.5296  18
   1 -19  12 439.259 66.4190   2
  -1 -19 -13 710.962 48.2489  25
  -1  19 -13 639.346 43.9492  26
  -1 -19 -13 611.989 46.3315  10
  -1  19 -13 716.456 50.6063  23
  -1 -19 -13 767.508 53.8090  17
   1 -19  13 546.040 68.4353   2
  -1 -19 -14 156.730 36.2297  25
  -1  19 -14 135.474 32.3701  26
  -1 -19 -14 110.236 36.1963  10
  -1  19 -14 214.046 41.9451  23
  -1 -19 -14 105.698 43.2979  17
   1 -19  14 157.147 60.6995   2
  -1 -19 -15-4.82519 33.7806  25
  -1  19 -15 41.3557 29.8767  26
  -1 -19 -15 54.0105 36.0805  10
  -1  19 -15 29.9470 36.4658  23
  -1 -19 -15 62.4843 41.9441  17
  -1  19 -15 53.9101 37.9420  18
   1 -19  15 80.2668 55.3259   2
  -1  19 -16 17.0737 37.6745  18
  -1 -19 -16 2.36949 39.2148  17
  -1 -19 -16 32.9091 36.2948  10
  -1 -19 -16 72.4166 31.2444  25
  -1  19 -17 310.017 38.7684  18
  -1 -19 -17 325.521 40.3934  17
  -1 -19 -17 332.784 38.3422  10
  -1 -19 -17 264.094 30.9170  25
  -1 -19 -18 102.793 35.0130  17
  -1  19 -18 150.279 34.4104  18
  -1 -19 -18 153.417 33.4700  10
  -1  19 -19 35.7422 29.9800  18
  -1 -19 -19 29.4409 29.5638  17
  -1 -19 -19 8.56800 30.8392  10
  -1  19 -20 196.134 27.9980  18
  -1 -19 -20 187.655 25.7488  17
  -1 -19 -20 189.013 29.1019  10
  -1 -19 -21 280.346 22.6289  17
  -1  19 -21 233.405 25.1108  18
  -1 -19 -21 212.688 25.9845  10
  -1  19 -22 128.524 19.0647  18
  -1  19 -22 77.5631 12.7870   8
  -1 -19 -22 135.021 19.4456  10
   1 -20 -22 71.1357 18.0436  10
   1  20 -22 107.932 18.5521  18
   1 -20 -21 84.2282 21.6308  10
   1  20 -21 57.5170 15.5818  13
  -1 -20  20 29.9704 15.6563  20
   1 -20 -20 95.2879 26.3815  10
   1  20 -20 38.1782 26.7462  18
   1 -20 -19 109.879 29.9843  10
   1  20 -19 152.296 31.1906  18
   1 -20 -18 835.981 46.5140  10
   1  20 -18 726.705 42.3860  26
   1 -20 -18 908.894 41.8180  17
   1  20 -18 794.408 47.1414  18
   1  20 -17 139.239 26.0654  12
   1 -20 -17 112.838 34.2073  10
   1  20 -17 108.822 31.4331  26
   1 -20 -17 92.4213 28.2049  25
   1 -20 -17 175.913 30.5061  17
   1  20 -17 128.171 36.0832  18
   1  20 -16 248.200 28.4764  12
   1 -20 -16 200.308 36.9609  10
   1 -20 -16 178.459 32.5779  25
   1  20 -16 158.897 35.0152  26
   1 -20 -16 226.355 35.6430  17
   1  20 -15 195.558 30.3119  12
   1 -20 -15 161.765 36.2249  10
   1 -20 -15 128.746 36.2962  17
   1  20 -15 163.420 37.2684  26
   1  20 -14 104.212 44.1628  23
   1 -20 -14 93.9050 36.5671  10
   1  20 -14 138.227 37.7345  18
   1 -20 -14 120.375 38.6375  17
   1  20 -14 100.005 38.2113  26
   1  20 -13 484.218 40.9674  18
   1 -20 -13 492.652 46.5184  17
   1  20 -13 459.474 43.8224  26
   1  20 -13 452.405 46.7120  23
   1 -20 -12 464.086 45.1508  17
   1  20 -12 363.799 41.1515  18
   1  20 -12 372.883 44.0761  26
   1  20 -12 481.433 46.5580  23
   1  20 -11 100.272 36.0415  18
   1 -20 -11 118.137 40.9577  17
   1  20 -11 109.392 39.8774  26
   1  20 -10 905.378 51.5789  18
   1  20 -10 968.865 56.5613  26
   1  20  -9 2.37609 33.3885  18
   1  20  -9-9.51142 37.3829  26
   1  20  -8 23.3984 35.5431  26
   1  20  -8 18.4908 30.4505  18
   1 -20  -8-27.2446 56.5757   4
   1  20  -8 68.5958 37.7036  23
  -1  20   7 485.690 34.7362  24
   1  20  -7 553.161 45.5140  26
   1  20  -7 479.505 36.5881  18
   1 -20  -7 390.506 62.7297   4
   1  20  -7 599.743 44.7627  23
   1  20  -6 4668.52 166.403  26
  -1  20   6 4253.75 162.302  24
   1  20  -6 4192.53 162.177  18
   1 -20  -6 3813.19 189.699   3
   1 -20  -6 3927.59 181.375   4
   1  20  -6 4553.92 165.196  23
  -1  20   5 678.017 41.3176  24
   1  20  -5 724.062 47.8146  26
   1  20  -5 717.981 39.2872  18
   1 -20  -5 662.189 78.7486   3
   1 -20  -5 770.522 68.1942   4
   1  20  -5 682.214 44.4949  23
  -1  20   4 82.4154 29.4508  24
   1  20  -4 48.1057 34.6329  26
   1  20  -4 40.0050 23.5779  18
   1 -20  -4 69.0362 51.8220   4
   1 -20  -4 86.6462 64.0648   3
  -1 -20   4 54.4564 57.2285   3
   1  20  -4 71.7794 32.4157  23
  -1  20   3 2294.53 91.1090  24
  -1 -20   3 2426.44 117.024   3
   1 -20  -3 2218.73 117.079   3
   1 -20  -3 2107.11 109.549   4
   1  20  -3 2228.56 90.9653  23
   1 -20  -2 79.0313 64.2396   3
  -1 -20   2 100.791 64.5642   3
   1 -20  -2 165.676 51.8170   4
  -1  20   2 113.372 30.7646  24
   1 -20  -1 969.248 75.0203   3
  -1 -20   1 857.433 78.3591   3
   1 -20  -1 648.104 63.4638   4
  -1  20   1 766.697 45.3952  24
   1  20  -1 831.933 47.7790  26
  -1 -20   0 1463.93 96.4794   3
   1 -20   0 1394.18 94.8468   3
   1  20   0 1517.03 69.2057  26
  -1  20   0 1571.81 67.8072  24
  -1  20   0 1499.48 69.9136  26
   1 -20   1 2363.98 124.043   3
   1 -20   1 2150.23 110.412   2
  -1 -20  -1 2577.78 125.254   3
  -1  20  -1 2462.36 100.819  26
  -1  20  -1 2450.71 98.1188  24
   1  20   1 2499.17 98.9417  26
   1 -20   2 19177.2 704.609   3
   1 -20   2 16959.3 695.247   2
  -1 -20  -2 19057.7 705.232   3
  -1  20  -2 19692.4 687.372  26
   1  20   2 18935.8 686.656  26
  -1  20  -2 18746.0 685.619  24
   1  20   3 2655.64 107.335  26
  -1  20  -3 2941.37 109.148  26
  -1  20  -3 2752.99 107.221  24
   1 -20   3 3013.99 132.453   3
   1 -20   3 2410.30 119.082   2
  -1 -20  -3 2822.33 131.414   3
  -1  20  -3 2498.60 101.953  18
  -1  20  -4 1417.89 65.4835  26
   1  20   4 1334.42 62.9678  26
  -1 -20  -4 1268.77 92.7931   3
   1 -20   4 1177.86 77.4222   2
  -1  20  -4 1343.02 57.3209  18
  -1  20  -5 2050.14 83.4129  26
   1  20   5 1798.91 79.8132  26
   1 -20   5 1725.45 96.2770   2
  -1 -20  -5 1888.42 112.208   3
  -1  20  -5 1876.27 76.5687  18
  -1  20  -6 151.885 37.8204  26
   1  20   6 176.827 34.4017  26
   1 -20   6 126.968 54.0172   2
  -1 -20  -6 269.650 72.3039   3
  -1  20  -6 240.110 29.5241  18
  -1  20  -7 1092.92 53.9226  26
   1  20   7 946.432 52.0747  26
  -1  20  -7 973.010 49.8388  18
  -1 -20  -7 1030.62 88.9147   3
   1 -20   7 899.404 71.7426   2
   1  20   8 62.9953 31.0737  26
  -1  20  -8 110.600 37.3289  26
  -1  20  -8 98.9433 39.1662  23
  -1  20  -8 117.012 32.6856  18
  -1 -20  -8 107.554 72.1586   3
   1 -20   8 122.148 57.5390   2
   1  20   9 448.875 36.1987  26
  -1  20  -9 435.784 40.5326  26
  -1 -20  -9 406.574 34.4543  10
  -1  20  -9 437.967 44.6680  23
  -1  20  -9 418.057 38.6859  18
  -1 -20  -9 465.961 76.1225   3
   1 -20   9 429.697 64.0995   2
   1  20  10 1064.83 50.0378  26
  -1  20 -10 1046.06 55.7301  26
  -1 -20 -10 973.071 51.3771  10
  -1  20 -10 1045.02 59.0919  23
  -1  20 -10 954.644 54.2875  18
  -1 -20 -10 1008.59 92.5470   3
   1 -20  10 948.565 74.8602   2
  -1  20 -11 22.6284 34.6034  26
  -1 -20 -11 42.5093 32.2203  10
  -1  20 -11 73.9620 42.0051  23
  -1 -20 -11 87.6763 45.3897  17
  -1  20 -11 73.2783 34.1811  18
   1 -20  11-3.29900 56.0302   2
  -1 -20 -12 27.4909 39.1377  25
  -1  20 -12 48.6569 35.0453  26
  -1 -20 -12 10.0926 33.7391  10
  -1  20 -12 135.230 40.0784  23
  -1  20 -12 48.9001 36.2766  18
  -1 -20 -12 51.1407 44.6897  17
   1 -20  12-5.02313 57.5595   2
  -1  20 -13 12.9945 33.0194  26
  -1 -20 -13 0.48468 37.8498  25
  -1 -20 -13-12.6649 34.4020  10
  -1  20 -13 32.3424 41.3298  23
  -1  20 -13-2.42360 32.9405  18
  -1 -20 -13 40.8748 43.2920  17
   1 -20  13-13.4495 52.9637   2
  -1 -20 -14 114.621 35.7232  25
  -1  20 -14 129.833 32.0265  26
  -1 -20 -14 153.562 35.0349  10
  -1  20 -14 109.568 37.6320  23
  -1 -20 -14 193.484 42.7306  17
   1 -20  14 193.264 56.6199   2
  -1  20 -15 515.108 44.0363  23
  -1 -20 -15 542.517 45.6785  17
  -1 -20 -15 454.576 38.5512  25
  -1  20 -15 370.974 35.2228  26
  -1 -20 -15 519.947 40.3795  10
  -1  20 -16 563.164 42.1065  18
  -1 -20 -16 635.490 44.7455  17
  -1 -20 -16 510.323 38.0649  25
  -1 -20 -16 543.899 41.2929  10
  -1 -20 -17 259.148 37.0693  17
  -1  20 -17 239.719 34.9961  18
  -1 -20 -17 237.779 28.3441  25
  -1 -20 -17 284.517 35.5238  10
  -1 -20 -18 27.7024 30.1976  10
  -1 -20 -18 27.5399 30.3534  17
  -1  20 -18 26.1584 30.0796  18
  -1 -20 -19 8.02819 27.5730  10
  -1  20 -19 26.6937 27.2937  18
  -1 -20 -19 15.0212 27.0958  17
  -1 -20 -20 61.1838 24.6536  10
  -1  20 -20 51.9365 24.7563  18
  -1 -20 -20 85.0645 21.9514  17
  -1 -20 -21 197.358 21.6856  10
  -1 -20 -21 245.115 17.4636  17
  -1  20 -21 208.127 21.8999  18
   1  21 -21 76.1727 13.5553  13
   1 -21 -21 119.727 16.4655  10
   1  21 -21 105.608 20.3113  18
  -1 -21  20 14.6241 12.1409  20
   1  21 -20 6.96072 16.5872  13
   1 -21 -20 3.38611 19.7613  10
   1  21 -20 18.2608 24.0188  18
  -1 -21  19 24.5566 18.0470  20
   1 -21 -19 5.07511 25.1192  10
   1  21 -19-16.1373 27.3249  18
   1 -21 -18 13.0599 26.9995  10
   1  21 -18 111.183 23.2401  26
   1  21 -18 52.0270 30.9401  18
   1 -21 -17 579.789 39.8133  10
   1 -21 -17 551.233 36.0339  25
   1 -21 -17 606.233 37.3440  17
   1 -21 -16 105.920 32.2675  10
   1 -21 -16 105.879 30.7933  25
   1  21 -16 104.996 31.8031  26
   1 -21 -16 149.764 30.5976  17
   1 -21 -15 866.732 49.2599  10
   1  21 -15 851.089 44.9146  12
   1  21 -15 937.221 50.4268  26
   1  21 -15 993.061 52.4455  18
   1 -21 -15 935.251 50.4618  17
   1 -21 -14 801.683 46.4645  10
   1 -21 -14 841.330 49.8861  17
   1  21 -14 810.306 49.1452  18
   1  21 -14 840.484 49.6368  26
   1  21 -13 102.119 41.0407  23
   1 -21 -13 81.8052 34.4819  10
   1  21 -13 86.3883 36.9481  18
   1 -21 -13 95.1605 38.4690  17
   1  21 -13 107.726 37.9605  26
   1  21 -12 145.990 40.0206  23
   1 -21 -12 143.473 33.9203  10
   1  21 -12 94.4682 38.0792  26
   1 -21 -12 64.4772 39.5492  17
   1  21 -12 150.274 34.7661  18
   1 -21 -11-38.3593 30.8732  10
   1  21 -11-4.92272 38.2628  26
   1  21 -11 15.5956 33.7384  18
   1 -21 -11 4.09093 40.3928  17
   1 -21 -10 37.2639 30.2167  10
   1  21 -10 42.9565 34.0910  18
   1  21 -10 87.9398 41.1031  26
   1  21  -9 196.940 34.9990  18
   1  21  -9 253.721 43.9268  26
   1  21  -9 174.849 41.0674  23
   1  21  -8-2.01911 41.6815  26
   1  21  -8-4.22459 29.4956  18
   1 -21  -8 35.7967 56.1641   4
   1  21  -8 58.4471 37.3546  23
   1  21  -7 467.937 43.4571  26
  -1  21   7 443.695 32.8350  24
   1  21  -7 388.129 35.1199  18
   1 -21  -7 457.560 64.0401   4
   1  21  -7 517.584 41.6650  23
   1  21  -6 94.3736 37.7128  26
  -1  21   6 96.8572 28.0832  24
   1  21  -6 61.1520 27.0936  18
   1 -21  -6-20.2740 55.5210   4
   1 -21  -6 158.859 69.4616   3
  -1 -21   6 40.8817 63.4152   3
   1  21  -6 82.6505 35.9512  23
   1  21  -5 29.3997 35.8641  26
  -1  21   5 54.5082 28.9959  24
   1  21  -5-11.3845 25.5211  18
   1 -21  -5 91.4956 66.1533   3
  -1 -21   5 7.03330 63.0694   3
   1 -21  -5 91.1092 54.9504   4
   1  21  -5 2.97137 35.3870  23
  -1  21   4 54.9834 30.3618  24
  -1 -21   4 92.0280 64.2486   3
   1 -21  -4-54.6040 70.3687   3
   1 -21  -4 48.7104 51.5549   4
   1  21  -4 48.6271 34.3854  23
  -1  21   3 67.1802 29.6713  24
  -1 -21   3 20.8061 64.9844   3
   1 -21  -3 83.1097 51.0633   4
   1 -21  -3 38.1570 68.0109   3
   1  21  -3 46.2168 33.2548  23
  -1  21   2 6559.61 236.063  24
   1  21  -2 5971.17 238.067  26
  -1 -21   2 6214.99 258.960   3
   1 -21  -2 6793.10 263.694   3
   1 -21  -2 5807.54 250.607   4
   1  21  -2 6557.70 236.116  23
  -1 -21   1 2885.36 142.773   3
   1 -21  -1 3084.63 146.466   3
   1 -21  -1 2628.27 134.399   4
   1  21  -1 3167.51 120.377  26
  -1  21   1 3043.33 118.138  24
   1 -21   0 424.916 57.9437   4
   1 -21   0 441.980 74.3873   3
  -1 -21   0 545.475 72.0583   3
  -1  21   0 496.766 38.5925  24
  -1  21   0 526.452 42.3998  26
   1  21   0 502.531 43.2511  26
   1 -21   1 297.642 69.0238   3
  -1 -21  -1 298.676 66.6635   3
   1  21   1 333.953 40.2004  26
  -1  21  -1 325.221 35.8122  24
  -1  21  -1 262.136 40.1456  26
  -1 -21  -2 1415.53 99.5515   3
   1 -21   2 1577.15 103.175   3
  -1  21  -2 1625.64 75.2644  26
   1  21   2 1633.73 72.0748  26
  -1  21  -3 797.682 51.8032  26
   1  21   3 793.494 49.2562  26
  -1 -21  -3 628.896 82.6318   3
   1 -21   3 776.897 82.1189   3
  -1  21  -3 771.166 38.9362  18
  -1  21  -4 1834.10 80.7726  26
   1  21   4 1766.62 78.2420  26
  -1 -21  -4 1878.88 109.905   3
   1 -21   4 1855.08 108.373   3
   1 -21   4 1522.32 91.1054   2
  -1  21  -4 1806.93 72.5398  18
   1  21   5 253.035 37.1424  26
  -1  21  -5 318.108 41.5191  26
  -1 -21  -5 308.625 74.9588   3
   1 -21   5 183.503 52.0728   2
  -1  21  -5 187.765 28.1768  18
   1  21   6 2487.05 100.464  26
  -1  21  -6 2597.40 102.599  26
  -1 -21  -6 2560.05 134.403   3
   1 -21   6 2169.03 116.731   2
  -1  21  -6 2428.38 97.2776  18
  -1  21  -7 50.8585 38.4486  26
   1  21   7 86.1132 34.6451  26
  -1  21  -7 82.4544 29.3297  18
  -1 -21  -7-4.14388 74.7039   3
   1 -21   7 30.2117 52.8044   2
   1  21   8 61.3835 30.5949  26
  -1  21  -8 95.8551 37.0792  26
  -1  21  -8 118.115 32.8843  18
  -1 -21  -8 90.0634 72.1422   3
   1 -21   8 50.8378 50.2704   2
  -1  21  -8 177.483 38.9712  23
   1  21   9-8.36858 29.4299  26
  -1  21  -9-29.7448 35.5272  26
  -1  21  -9-24.6971 40.6270  23
  -1  21  -9 4.22246 31.6189  18
  -1 -21  -9-29.5656 73.9865   3
   1 -21   9 58.1112 53.9287   2
   1  21  10 867.122 48.2790  26
  -1  21 -10 1003.85 54.2966  26
  -1 -21 -10 954.474 48.5131  10
  -1  21 -10 1094.89 57.9106  23
  -1  21 -10 1061.68 52.1868  18
  -1 -21 -10 907.721 90.5600   3
   1 -21  10 831.797 74.7915   2
  -1  21 -11 144.861 35.3560  26
  -1 -21 -11 131.472 30.7386  10
  -1  21 -11 200.107 44.1093  23
  -1  21 -11 160.710 35.6976  18
  -1 -21 -11 165.806 46.3687  17
   1 -21  11 135.783 57.2423   2
  -1 -21 -12 68.4097 39.7634  25
  -1  21 -12-27.5826 34.0484  26
  -1 -21 -12-1.93184 30.9694  10
  -1  21 -12 51.7983 40.4937  23
  -1  21 -12 58.6869 36.5456  18
  -1 -21 -12 41.8323 44.7694  17
   1 -21  12 22.7159 53.7743   2
  -1  21 -13 115.542 39.3610  23
  -1 -21 -13 32.3047 31.4180  10
  -1 -21 -13-11.5787 42.2137  17
  -1  21 -13 77.8454 35.4288  18
  -1  21 -13 85.7597 32.4009  26
  -1 -21 -13 114.719 39.3566  25
  -1  21 -14 89.4839 37.4434  23
  -1 -21 -14 114.650 32.0133  10
  -1  21 -14 91.8405 34.4125  18
  -1 -21 -14 75.6695 41.4128  17
  -1 -21 -14 96.1169 35.8063  25
  -1  21 -14 156.396 31.0803  26
  -1  21 -15 553.149 43.4831  23
  -1 -21 -15 491.102 39.8108  10
  -1  21 -15 561.440 36.7459  26
  -1 -21 -15 585.841 40.5963  25
  -1 -21 -16 148.939 31.3020  10
  -1 -21 -16 81.7199 28.9764  25
  -1 -21 -16 153.371 35.6385  17
  -1 -21 -17 318.641 33.0765  10
  -1 -21 -17 284.039 28.7814  25
  -1 -21 -17 359.920 34.5339  17
  -1 -21 -18 954.007 46.1270  10
  -1  21 -18 988.677 47.4542  18
  -1 -21 -18 964.675 47.3054  17
  -1 -21 -19 336.180 27.0154  10
  -1 -21 -19 309.383 27.3338  17
  -1  21 -19 369.329 29.4133  18
  -1 -21 -20 220.771 20.1876  10
  -1  21 -20 231.026 23.3040  18
  -1 -21 -20 230.353 19.4027  17
  -1  21 -21 488.656 25.2560  18
   1  22 -20 18.4003 14.1441  13
   1 -22 -20-9.59421 15.6604  10
   1  22 -20-25.2783 19.6876  18
  -1 -22  19 458.629 24.1736  20
   1 -22 -19 450.266 28.0188  10
  -1 -22  18 83.0049 21.3562  20
   1 -22 -18 57.9148 23.9050  10
   1  22 -17 539.022 28.0521  26
   1 -22 -17 478.060 25.6225  25
   1 -22 -16-17.4468 26.4266  10
   1 -22 -16-17.2056 27.0381  25
   1  22 -16-5.05672 28.9403  26
   1 -22 -16 34.1623 26.8389  17
   1  22 -16 29.1853 31.4796  18
   1 -22 -15 111.389 30.2870  10
   1  22 -15 126.393 32.5178  26
   1 -22 -15 147.901 32.4318  25
   1 -22 -15 114.990 31.9279  17
   1  22 -15 89.1658 34.0546  18
   1 -22 -14 43.5426 29.4357  10
   1  22 -14 39.9655 33.8843  18
   1 -22 -14-13.8890 34.1926  17
  -1  22  14 21.5550 26.2961  26
   1  22 -14 47.8534 34.8745  26
   1  22 -13 438.746 45.0153  23
   1 -22 -13 308.241 33.4786  10
   1  22 -13 402.887 40.4218  26
  -1  22  13 267.644 34.5162  26
   1  22 -13 331.681 38.6752  18
   1 -22 -13 365.256 40.2075  17
   1 -22 -12 847.648 45.3959  10
  -1  22  12 739.299 47.6035  26
   1  22 -12 937.096 53.9435  26
   1  22 -12 934.995 50.5973  18
   1 -22 -12 866.543 52.5152  17
   1 -22 -11 83.2677 28.6374  10
   1  22 -11 67.3446 35.4676  18
   1 -22 -11 106.493 39.2314  17
   1  22 -11 47.3218 39.0446  26
   1  22 -10 57.9098 31.7446  18
   1  22 -10 50.4384 43.0006  26
   1  22  -9 65.1423 31.7603  18
   1  22  -9 54.8204 43.3013  26
   1  22  -9 64.3298 39.4536  23
   1  22  -8 221.824 42.6455  26
   1  22  -8 165.658 31.9873  18
  -1 -22   8 194.243 70.2886   3
   1  22  -8 204.922 40.2819  23
   1  22  -7 663.499 50.4180  26
   1  22  -7 592.565 39.7104  18
  -1 -22   7 600.734 78.4266   3
   1  22  -7 638.212 48.2096  23
  -1  22   6 90.2781 28.5065  24
   1  22  -6 92.0301 41.2145  26
   1  22  -6 113.047 28.7767  18
  -1 -22   6 186.789 64.6621   3
   1 -22  -6 126.286 73.3631   3
   1  22  -6 108.164 35.9976  23
   1  22  -5 4394.84 155.403  26
  -1  22   5 3766.67 149.248  24
  -1  22   5 3588.36 153.192  26
   1  22  -5 3838.11 148.556  18
  -1 -22   5 3931.13 174.954   3
   1 -22  -5 4291.00 186.028   3
   1  22  -5 4313.30 152.731  23
  -1  22   4 245.363 41.3213  26
  -1  22   4 309.461 34.3649  24
  -1 -22   4 295.738 70.3916   3
   1 -22  -4 395.080 73.6329   3
   1  22  -4 323.476 37.8079  23
  -1  22   3 66.7640 41.4075  26
  -1  22   3 36.0341 32.2520  24
   1 -22  -3 42.0241 71.0586   3
  -1 -22   3 25.6589 65.3340   3
   1  22  -3 73.0309 31.8320  23
   1  22  -2 637.356 47.7205  26
  -1  22   2 605.957 41.9469  24
  -1 -22   2 532.165 73.9655   3
   1 -22  -2 494.073 78.1885   3
   1  22  -2 615.063 41.8992  23
   1  22  -1 4843.22 180.285  26
  -1  22   1 4658.67 177.598  24
   1 -22  -1 4919.96 206.379   3
  -1 -22   1 4536.45 202.589   3
   1  22  -1 4623.44 177.168  23
  -1  22   0 874.203 54.2324  26
  -1  22   0 816.836 50.4188  24
   1  22   0 797.008 50.7206  26
  -1 -22   0 844.179 84.1996   3
   1 -22   0 920.524 86.5203   3
   1  22   0 890.669 46.3357  23
   1  22   1 389.615 42.1302  26
  -1  22  -1 381.118 43.5454  26
  -1 -22  -1 301.765 73.3769   3
   1 -22   1 378.682 70.9389   3
   1  22   1 294.701 31.0751  23
   1  22   2 7502.05 284.167  26
  -1  22  -2 8284.20 285.578  26
  -1 -22  -2 7651.14 308.356   3
   1 -22   2 7714.54 306.140   3
   1  22   2 7186.92 280.479  23
  -1 -22  -2 7868.14 281.406  20
   1 -22   3 1044.89 89.1420   3
  -1 -22  -3 1191.21 95.5715   3
  -1  22  -3 1215.94 61.8673  26
   1  22   3 1228.91 62.0109  26
   1  22   4 97.1379 36.3398  26
  -1  22  -4 43.1921 38.2752  26
   1 -22   4 1.88809 67.3831   3
  -1 -22  -4 40.0743 69.4248   3
  -1  22  -4 64.9423 25.5703  18
  -1  22  -5 1951.29 83.2857  26
   1  22   5 1816.65 79.9013  26
  -1 -22  -5 1874.55 113.828   3
   1 -22   5 1935.33 112.695   3
  -1  22  -5 1769.47 75.0943  18
  -1  22  -6 110.408 37.6583  26
   1  22   6 106.873 35.5667  26
  -1 -22  -6 184.450 73.9063   3
  -1  22  -6 97.8630 29.1372  18
  -1  22  -7-1.96562 37.9988  26
   1  22   7 81.9647 33.1844  26
  -1 -22  -7 12.6605 73.4550   3
  -1  22  -7 12.8789 30.3281  18
   1  22   8 567.135 41.8578  26
  -1  22  -8 702.739 48.8811  26
  -1  22  -8 607.987 41.4557  18
  -1 -22  -8 619.181 82.2477   3
   1  22   9 474.813 36.6402  26
  -1  22  -9 513.694 43.8110  26
  -1  22  -9 466.537 38.2227  18
  -1 -22  -9 416.471 73.0161   3
  -1  22  -9 523.364 44.5155  23
  -1  22 -10 62.4330 42.9158  23
  -1 -22 -10 37.1001 45.5551  17
  -1  22 -10 52.9058 32.2055  18
  -1  22 -10 39.0451 37.7362  26
   1  22  10 36.7856 27.6640  26
  -1  22 -11 79.0028 40.7650  23
  -1 -22 -11 7.12419 27.7227  10
  -1 -22 -11 45.2359 44.8664  17
  -1  22 -11-2.29917 34.0331  18
  -1 -22 -11 44.5377 42.1115  25
  -1  22 -11 16.7117 33.8558  26
  -1  22 -12 114.798 40.7036  23
  -1 -22 -12 76.4797 27.7200  10
  -1 -22 -12 84.6538 42.6382  17
  -1  22 -12 93.5155 34.9962  18
  -1 -22 -12 140.156 39.4638  25
  -1  22 -12 65.4164 33.4469  26
  -1  22 -13 343.249 42.7296  23
  -1 -22 -13 379.038 32.9854  10
  -1 -22 -13 416.343 43.9961  17
  -1  22 -13 341.526 37.2679  18
  -1  22 -13 363.237 35.2381  26
  -1 -22 -13 359.942 40.6510  25
  -1  22 -14 37.1680 36.6619  23
  -1 -22 -14 62.1384 27.5284  10
  -1  22 -14 18.9227 28.1858  26
  -1 -22 -14 8.44652 32.9617  25
  -1  22 -14 99.0399 33.9406  18
  -1 -22 -14 54.6765 38.0777  17
  -1 -22 -15 13.6421 27.2089  10
  -1  22 -15 92.0185 20.6125  26
  -1 -22 -15 40.8343 29.2282  25
  -1  22 -15 91.3166 32.7643  18
  -1 -22 -15 68.5521 35.8256  17
  -1 -22 -16-15.5112 26.1822  10
  -1 -22 -16-9.08343 26.1816  25
  -1 -22 -16-28.0075 30.3972  17
  -1 -22 -17 607.145 34.6423  10
  -1 -22 -17 585.719 33.5126  25
  -1 -22 -17 685.456 38.1880  17
  -1 -22 -18 67.3050 21.0315  10
  -1 -22 -18 71.6716 23.1051  17
  -1  22 -18 57.1036 24.2771  18
  -1 -22 -19 19.9259 17.9476  17
  -1  22 -19 27.9253 21.3555  18
  -1 -22 -20 215.928 13.6797  17
  -1  22 -20 196.113 18.8894  18
  -1 -23  19 95.6900 12.0530  20
   1 -23 -19 112.180 13.5617  10
  -1 -23  18 28.4403 17.4858  20
   1 -23 -18 20.6964 17.2373  10
  -1 -23  17 602.645 31.5801  20
   1 -23 -17 535.662 30.4952  10
   1 -23 -17 567.810 30.3616  25
   1  23 -17 620.421 31.5370  26
   1  23 -17 603.061 35.7538  18
   1 -23 -16 316.828 25.8848  10
   1 -23 -16 287.866 28.6851  25
   1  23 -16 330.152 29.6029  26
   1  23 -16 314.450 32.0516  18
   1 -23 -15 111.995 24.4419  10
   1  23 -15 22.4116 28.4415  26
   1 -23 -15 93.7621 29.6264  25
   1  23 -15 115.779 31.2033  18
   1 -23 -15 94.5997 28.2439  17
   1 -23 -14 38.8860 24.6654  10
  -1  23  14 30.5465 23.5335  26
   1 -23 -14 12.2736 32.7025  25
   1  23 -14 78.8380 33.1449  26
   1 -23 -14 28.8429 30.1066  17
   1  23 -14 67.2808 32.2448  18
   1 -23 -13 16.9787 24.9831  10
   1  23 -13 74.3205 32.5150  18
   1 -23 -13 39.6852 33.3389  17
   1  23 -13 5.32144 33.9058  26
  -1  23  13 23.4234 26.5221  26
   1 -23 -12 1.71783 37.0332  17
   1  23 -12-32.3640 32.4211  18
   1  23 -12 1.73815 35.9785  26
  -1  23  12-0.39849 30.9942  26
   1 -23 -11 500.362 43.1051  17
   1  23 -11 421.047 38.0318  18
   1  23 -11 387.022 41.8196  26
  -1  23  11 435.562 39.3125  26
  -1  23  10 290.718 38.0904  26
   1  23 -10 290.314 42.1167  26
   1 -23 -10 303.855 41.9971  17
   1  23 -10 275.585 34.7425  18
  -1 -23  10 236.659 65.4792   3
   1  23 -10 273.716 39.2405  23
  -1  23   9 45.4253 36.9908  26
   1  23  -9 124.924 41.4891  26
   1  23  -9 103.238 32.2764  18
  -1 -23   9 54.9594 62.8897   3
   1  23  -9 93.5773 40.9752  23
  -1  23   8 53.0928 39.1331  26
   1  23  -8 52.3311 42.3090  26
   1  23  -8 33.7502 29.8038  18
  -1 -23   8-51.6560 60.8721   3
   1  23  -8 16.9902 39.6863  23
  -1  23   7 654.482 50.0147  26
   1  23  -7 838.264 53.2579  26
   1  23  -7 649.597 41.0146  18
  -1 -23   7 681.531 75.7059   3
   1  23  -7 719.836 48.0932  23
   1  23  -6 512.430 47.6608  26
  -1  23   6 446.463 47.2227  26
   1  23  -6 492.444 33.9433  18
  -1 -23   6 349.733 72.0911   3
   1 -23  -6 464.303 78.4348   3
   1  23  -6 512.636 44.0268  23
   1  23  -5 71.9957 42.7966  26
  -1  23   5 33.6922 39.8556  26
  -1  23   5 39.8055 29.3051  24
   1 -23  -5 79.9602 74.8924   3
  -1 -23   5 82.1503 64.9860   3
   1  23  -5 34.1884 36.5425  23
  -1  23   4 417.684 45.6791  26
  -1 -23   4 365.819 33.4266  25
  -1  23   4 366.577 34.7655  24
  -1 -23   4 349.863 67.5033   3
   1 -23  -4 441.283 79.0499   3
   1  23  -4 430.470 40.4588  23
  -1 -23   3 493.827 38.0904  25
  -1  23   3 556.504 48.9503  26
  -1 -23   3 473.343 77.5415   3
   1 -23  -3 529.454 79.1219   3
   1  23  -3 512.929 41.3579  23
   1  23  -2 305.752 42.1659  26
   1 -23  -2 333.183 75.6760   3
  -1 -23   2 336.028 73.3306   3
   1  23  -2 290.632 36.3728  23
   1  23  -1 63.2399 40.9422  26
  -1 -23   1 164.559 70.1717   3
   1 -23  -1 132.625 73.4076   3
   1  23  -1 152.442 31.8327  23
  -1  23   0 882.610 56.6657  26
   1  23   0 920.164 54.7235  26
   1 -23   0 814.213 84.2984   3
  -1 -23   0 877.006 86.0092   3
   1  23   0 837.223 46.5830  23
   1  23   1 2124.09 86.5072  26
  -1  23  -1 2181.32 89.4481  26
  -1 -23  -1 1839.56 113.901   3
   1 -23   1 1940.96 114.998   3
   1  23   1 1912.93 81.2225  23
  -1 -23  -1 1920.80 81.8817  20
  -1  23  -2 101.408 40.3442  26
   1  23   2 39.6358 38.1472  26
   1 -23   2 86.5501 70.6038   3
  -1 -23  -2-6.00807 70.2433   3
   1  23   2 23.2190 25.7427  23
  -1 -23  -2 91.7140 27.5454  20
   1 -23   3 630.812 80.8408   3
  -1 -23  -3 739.031 83.0639   3
  -1  23  -3 589.973 51.5677  26
   1  23   3 640.440 45.0923  26
  -1  23  -4 424.576 47.8371  26
   1  23   4 519.053 42.9027  26
  -1  23  -4 467.531 32.0737  18
  -1 -23  -4 381.595 78.0969   3
   1 -23   4 447.707 76.8960   3
   1  23   5 276.832 38.7749  26
  -1  23  -5 233.637 43.3101  26
  -1  23  -5 218.542 29.0574  18
  -1 -23  -5 285.218 72.6134   3
  -1  23  -5 221.189 37.2548  23
  -1  23  -6 364.019 43.9963  26
   1  23   6 353.763 38.6290  26
  -1  23  -6 346.346 32.4581  18
   1 -23   6 356.294 72.6094   3
  -1 -23  -6 360.161 76.4241   3
  -1  23  -6 350.951 40.4251  23
   1  23   7 260.205 35.6067  26
  -1  23  -7 334.883 41.7106  26
   1 -23   7 293.073 68.2231   3
  -1 -23  -7 250.235 73.1085   3
  -1  23  -7 262.290 31.9475  18
  -1  23  -8 21.0839 38.3921  26
   1  23   8 78.9486 31.8369  26
  -1  23  -8 67.3077 30.9225  18
  -1 -23  -8 87.0555 68.7214   3
   1 -23   8 67.6546 67.0753   3
   1  23   9 115.897 29.5737  26
  -1  23  -9 61.2219 35.5826  26
  -1 -23  -9 68.6598 44.8096  25
  -1  23  -9 100.396 31.4556  18
  -1 -23  -9 119.273 65.3113   3
  -1  23  -9 131.003 42.2006  23
  -1  23 -10 527.209 47.7507  23
  -1 -23 -10 513.169 48.4425  25
  -1  23 -10 516.731 41.6852  26
   1  23  10 447.224 33.7577  26
  -1  23 -10 490.150 39.5411  18
  -1  23 -11 193.601 40.5204  23
  -1 -23 -11 184.745 39.7504  25
  -1  23 -11 232.570 35.6826  26
  -1  23 -11 210.619 33.7077  18
  -1 -23 -11 136.744 43.6398  17
  -1  23 -12 16.8732 36.5226  23
  -1  23 -12 18.4042 31.5136  18
  -1 -23 -12 19.4562 41.1698  17
  -1 -23 -12 10.6139 37.1223  25
  -1  23 -12 0.37729 30.9907  26
  -1  23 -13 367.572 39.6926  23
  -1 -23 -13 260.145 27.3302  10
  -1 -23 -13 329.050 39.6479  17
  -1  23 -13 307.561 34.8304  18
  -1  23 -13 288.643 32.0954  26
  -1 -23 -13 303.930 37.1894  25
  -1  23 -14-17.9512 32.8010  23
  -1 -23 -14 19.2489 23.0500  10
  -1 -23 -14 14.3039 30.5837  25
  -1  23 -14 40.3423 25.2670  26
  -1  23 -14 5.29005 29.6555  18
  -1 -23 -14 23.3682 34.1333  17
  -1 -23 -15 132.725 23.3722  10
  -1 -23 -15 129.123 28.5924  25
  -1  23 -15 165.665 29.5911  18
  -1 -23 -15 148.593 31.7056  17
  -1 -23 -16 53.9681 20.0901  10
  -1 -23 -16 59.4442 26.2311  17
  -1  23 -16 91.8432 26.7191  18
  -1 -23 -16 25.9797 23.7353  25
  -1 -23 -17 181.731 23.2601  17
  -1 -23 -17 41.7905 14.3660  25
  -1 -23 -18-12.6427 18.6690  17
  -1  23 -19 309.538 20.3039  18
  -1 -23 -19 278.999 16.1094  17
   1 -23  19 245.844 15.0302  20
   1  24 -18 34.0585 18.2362  18
  -1 -24  18 24.4666 13.0388  20
   1  24 -17-6.20465 22.0613  18
  -1 -24  17 11.9910 18.1857  20
   1  24 -16-39.1473 24.8420  18
   1 -24 -16-6.98325 20.4064  25
   1  24 -16 22.5335 21.0843  26
  -1 -24  16 26.3364 21.7035  20
   1  24 -15 1.48184 27.1646  18
   1  24 -15 38.0269 26.3095  26
   1 -24 -15 1.75984 25.8354  25
   1  24 -14 93.2277 29.3804  18
   1 -24 -14 127.247 27.7634  17
   1 -24 -14 155.962 29.4232  25
   1  24 -14 161.279 30.0937  26
   1 -24 -13 1368.75 59.5281  17
   1  24 -13 1284.37 58.4433  18
   1  24 -13 1451.24 60.4750  26
   1 -24 -13 1294.99 60.7252  25
   1 -24 -12 41.6116 34.3554  17
   1  24 -12 40.9429 30.0133  18
  -1  24  12 16.9998 26.8591  26
   1  24 -12 74.6996 35.1642  26
   1 -24 -11 325.382 38.5324  17
   1  24 -11 315.607 33.7721  18
   1  24 -11 376.910 40.6416  26
  -1  24  11 254.586 34.5851  26
   1  24 -10 106.114 30.6483  18
   1 -24 -10 117.552 38.6606  17
  -1  24  10 82.6825 35.1860  26
   1  24 -10 106.965 38.9950  26
   1  24 -10 126.500 39.4309  23
   1  24  -9 24.1426 29.6840  18
   1  24  -9-25.3273 40.5370  26
  -1  24   9-43.0419 36.5263  26
   1  24  -9-30.0629 35.7597  23
   1  24  -8 60.8719 28.6688  18
   1  24  -8 108.788 40.4981  26
  -1  24   8 110.671 37.5137  26
   1  24  -8 83.4525 35.3118  23
   1  24  -7 459.473 47.4709  26
  -1  24   7 382.822 44.0695  26
   1  24  -7 405.879 32.8858  18
  -1 -24   7 463.044 69.4544   3
   1  24  -7 472.756 43.2063  23
  -1  24   6 311.993 43.2540  26
   1  24  -6 279.540 43.4229  26
   1  24  -6 265.515 28.4851  18
   1 -24  -6 306.878 73.7032   3
  -1 -24   6 274.631 66.9791   3
   1  24  -6 293.088 37.5523  23
  -1  24   5 459.194 47.4182  26
   1  24  -5 568.497 47.5653  26
  -1 -24   5 329.161 71.0865   3
   1 -24  -5 451.070 79.2776   3
   1  24  -5 431.335 40.5218  23
  -1  24   4 890.324 54.4572  26
  -1 -24   4 822.831 44.2321  25
  -1 -24   4 789.687 79.6635   3
   1 -24  -4 905.815 87.5740   3
   1  24  -4 824.641 49.4320  23
  -1 -24   3 510.699 38.9467  25
  -1  24   3 547.803 48.3347  26
  -1 -24   3 657.372 79.0722   3
   1 -24  -3 455.748 77.7087   3
   1  24  -3 528.778 41.1162  23
  -1 -24   2 168.510 33.7865  25
   1  24  -2 138.300 42.1791  26
  -1 -24   2 44.8048 68.6494   3
   1 -24  -2 221.298 71.0877   3
   1  24  -2 85.4510 32.8782  23
  -1 -24   1 42.7204 34.0812  25
   1  24  -1 15.3583 41.0238  26
   1 -24  -1 125.520 73.2637   3
  -1 -24   1-9.84974 69.1113   3
   1  24  -1 68.2953 30.5707  23
   1  24   0 510.189 46.7979  26
  -1 -24   0 466.706 77.9835   3
   1 -24   0 512.810 79.6884   3
  -1 -24   0 491.520 36.5751  20
   1  24   0 497.595 36.4833  23
   1  24   1 59.2561 37.8899  26
  -1  24  -1 107.560 45.0933  26
  -1 -24  -1 43.9713 68.4604   3
   1 -24   1 76.5428 70.9578   3
   1  24   1 52.9490 27.0397  23
  -1 -24  -1 59.1010 28.3091  20
   1  24   2 132.410 37.8731  26
  -1  24  -2 200.599 44.1404  26
   1 -24   2 75.9254 66.1113   3
  -1 -24  -2 95.1643 69.3975   3
   1  24   3 51.6086 37.0103  26
  -1  24  -3 93.6130 43.3569  26
  -1 -24  -3 44.7023 63.8134   3
   1 -24   3-29.7007 69.2955   3
  -1  24  -4 117.669 42.0516  26
   1  24   4 119.594 37.4942  26
   1 -24   4 233.641 71.6359   3
  -1 -24  -4 18.4552 68.4793   3
  -1  24  -4 143.796 39.1609  23
   1  24   5 282.134 38.5071  26
  -1  24  -5 283.022 45.1088  26
  -1  24  -5 209.475 27.5309  18
   1 -24   5 170.942 64.7010   3
  -1 -24  -5 176.963 67.4835   3
  -1  24  -5 287.631 38.8004  23
  -1  24  -6 63.9037 42.1253  26
[truncated: 2,072,936 more chars]
