# Supplementary material for: Crystal structure of tris­(4,7-diphenyl-1,10-phenanthroline-κ2 N,N′)cobalt(III) tris­(hexa­fluoro­phosphate) monohydrate
Source: Acta Crystallogr E Crystallogr Commun. 2022 Feb 10;78(Pt 3):313–6. doi: 10.1107/S2056989022001359 (PMC8900514; doi:10.1107/S2056989022001359)
Supplement: Supplementary file 2 [file e-78-00313-Isup2.hkl]

data_I                                                                          
_shelx_title ' asma2610_a.res in P2(1)/c'                                       
_shelx_refln_list_code          4                                               
_shelx_F_calc_maximum      566.30                                               
_exptl_crystal_F_000      3064.00                                               
_reflns_d_resolution_high  0.8000                                               
                                                                                
loop_                                                                           
 _space_group_symop_operation_xyz                                               
 'x, y, z'                                                                      
 '-x, y+1/2, -z+1/2'                                                            
 '-x, -y, -z'                                                                   
 'x, -y-1/2, z-1/2'                                                             
                                                                                
_cell_length_a    11.2345                                                       
_cell_length_b    25.0698                                                       
_cell_length_c    23.3956                                                       
_cell_angle_alpha  90.000                                                       
_cell_angle_beta   96.990                                                       
_cell_angle_gamma  90.000                                                       
                                                                                
_shelx_F_squared_multiplier     1.000                                           
                                                                                
loop_                                                                           
 _refln_index_h                                                                 
 _refln_index_k                                                                 
 _refln_index_l                                                                 
 _refln_F_squared_calc                                                          
 _refln_F_squared_meas                                                          
 _refln_F_squared_sigma                                                         
 _refln_observed_status                                                         
   1   0   0       5137.03       7998.00       289.49 o                         
   2   0   0       8604.86      15143.52       387.68 o                         
   3   0   0      23292.82      29918.16       763.55 o                         
   4   0   0       2909.16       2715.99       103.42 o                         
   5   0   0        249.40        316.29        23.59 o                         
   6   0   0      11563.15      11751.75       505.69 o                         
   7   0   0        969.11       1822.13        58.65 o                         
   8   0   0       1063.90        734.11        19.72 o                         
   9   0   0       6290.15       5855.99       113.54 o                         
  10   0   0       3214.45       3426.48        82.51 o                         
  11   0   0         26.31         51.59        18.72 o                         
  12   0   0         29.17          7.56        12.60 o                         
  13   0   0         75.09         65.94        12.49 o                         
   1   1   0      45783.46      48724.99      1242.42 o                         
   2   1   0     183504.23     210435.12      4380.07 o                         
   3   1   0       5265.15       5317.40       112.85 o                         
   4   1   0        226.31        165.72        10.08 o                         
   5   1   0       3543.10       4341.11        96.11 o                         
   6   1   0      13222.23      11353.19       243.88 o                         
   7   1   0       2139.28       2168.72        37.22 o                         
   8   1   0       2084.14       2217.50        30.81 o                         
   9   1   0       1389.67       1215.56        49.79 o                         
  10   1   0         12.99         28.04        15.46 o                         
  11   1   0        176.05        258.12        12.55 o                         
  12   1   0        434.39        440.14        18.76 o                         
  13   1   0         12.96         14.30        13.11 o                         
   0   2   0      90341.83     100123.10      3610.70 o                         
   1   2   0      25848.96      22247.89       568.86 o                         
   2   2   0      27853.87      24618.68       626.10 o                         
   3   2   0      64584.36      73725.54      1536.62 o                         
   4   2   0        317.48        388.20        14.84 o                         
   5   2   0       2636.09       2763.47        54.65 o                         
   6   2   0        628.11        793.40        38.43 o                         
   7   2   0       1351.11        992.16        16.50 o                         
   8   2   0       1799.96       2019.26        52.02 o                         
   9   2   0       1847.40       2049.16        33.59 o                         
  10   2   0       1548.53       1263.32        28.74 o                         
  11   2   0         30.15         45.77        11.93 o                         
  12   2   0        419.14        421.37        14.26 o                         
  13   2   0        425.27        353.70        13.32 o                         
   1   3   0       9619.98      13185.25       249.03 o                         
   2   3   0       5553.87       7049.25       181.22 o                         
   3   3   0      27453.15      24955.72       601.75 o                         
   4   3   0       2185.91       2869.75        63.34 o                         
   5   3   0       5689.63       3366.42        59.12 o                         
   6   3   0        271.75        169.98        14.98 o                         
   7   3   0        430.19        614.15        13.06 o                         
   8   3   0        634.34        640.72        16.64 o                         
   9   3   0       2653.02       2640.46        37.03 o                         
  10   3   0         38.10         82.97        12.85 o                         
  11   3   0        117.16        134.53        15.46 o                         
  12   3   0        264.54        271.61        12.00 o                         
  13   3   0         27.28         32.85         7.23 o                         
   0   4   0      28538.21      19662.42       710.84 o                         
   1   4   0      10170.80      12837.70       266.94 o                         
   2   4   0        657.09        739.64        18.22 o                         
   3   4   0       9045.89       8915.56       351.73 o                         
   4   4   0        437.46        586.83        18.02 o                         
   5   4   0        533.06        675.87        21.39 o                         
   6   4   0        454.82        607.71        21.10 o                         
   7   4   0       7672.18       6963.78        98.34 o                         
   8   4   0        168.89        154.33        10.64 o                         
   9   4   0        261.59        544.14        17.13 o                         
  10   4   0        100.29        204.19        12.52 o                         
  11   4   0        141.54        164.65        12.67 o                         
  12   4   0        124.28        122.56        10.16 o                         
  13   4   0        258.41        322.32        13.82 o                         
   1   5   0      22859.94      24309.10       438.37 o                         
   2   5   0        285.82        106.54         7.61 o                         
   3   5   0       3589.19       2916.59        77.59 o                         
   4   5   0       1739.27       1514.59        41.51 o                         
   5   5   0        309.18        653.99        17.36 o                         
   6   5   0        250.02        157.70        16.97 o                         
   7   5   0        404.15        449.90        11.45 o                         
   8   5   0       5874.13       5855.15        79.46 o                         
   9   5   0       1451.64       1604.17        31.78 o                         
  10   5   0        564.29        585.18        15.08 o                         
  11   5   0        229.76        343.09        18.90 o                         
  12   5   0        991.37        783.48        24.86 o                         
  13   5   0        142.64        175.70         8.60 o                         
   0   6   0      28667.50      25788.59       932.57 o                         
   1   6   0      35434.27      34449.31       620.95 o                         
   2   6   0        158.29         87.82         4.24 o                         
   3   6   0       3131.12       3348.94        63.35 o                         
   4   6   0       2024.44       1041.94        38.53 o                         
   5   6   0        338.25        372.54        19.56 o                         
   6   6   0         34.39         39.39         8.85 o                         
   7   6   0       5997.36       6288.73        78.97 o                         
   8   6   0        651.72        935.10        17.32 o                         
   9   6   0       1284.72       1142.36        23.14 o                         
  10   6   0       4379.36       4636.04        69.34 o                         
  11   6   0          4.57          5.66        13.11 o                         
  12   6   0        580.34        577.24        34.38 o                         
  13   6   0        208.56        164.38        13.18 o                         
   1   7   0      77595.48      69509.33      1242.41 o                         
   2   7   0       4324.71       3664.23        55.02 o                         
   3   7   0        592.08        339.22        10.74 o                         
   4   7   0       4480.96       3814.71        72.06 o                         
   5   7   0         75.76        180.00         9.83 o                         
   6   7   0          7.71         64.14         9.14 o                         
   7   7   0        399.26        377.82        10.98 o                         
   8   7   0        851.34       1001.98        17.96 o                         
   9   7   0        771.07        686.24        14.55 o                         
  10   7   0       1508.07       1866.96        36.49 o                         
  11   7   0       1299.68       1154.24        22.92 o                         
  12   7   0        104.21        169.37        12.36 o                         
  13   7   0         20.48         -5.56        17.01 o                         
   0   8   0      38256.90      36482.71      1319.04 o                         
   1   8   0       5194.50       3695.76       270.07 o                         
   2   8   0      12027.29      11833.38       176.06 o                         
   3   8   0       1445.00       1364.55        27.74 o                         
   4   8   0       5184.15       5022.31        94.57 o                         
   5   8   0        144.21         62.77         9.76 o                         
   6   8   0       2795.75       2534.48        33.91 o                         
   7   8   0          0.46         12.84         8.71 o                         
   8   8   0       1022.07        912.30        17.46 o                         
   9   8   0         59.85         98.08        10.28 o                         
  10   8   0       1831.31       2072.69        34.85 o                         
  11   8   0        171.33        220.04        14.22 o                         
  12   8   0        893.72        905.98        23.06 o                         
  13   8   0        942.49        705.74        32.30 o                         
   1   9   0       2415.61       1954.26        53.83 o                         
   2   9   0       3628.81       3159.29        48.07 o                         
   3   9   0        523.75        415.67        19.34 o                         
   4   9   0        183.04        125.20        10.55 o                         
   5   9   0       3407.12       2983.82        47.33 o                         
   6   9   0         19.42         26.29         7.53 o                         
   7   9   0        331.48        337.70        13.94 o                         
   8   9   0       2822.46       2687.84        43.05 o                         
   9   9   0        223.29        149.99        10.65 o                         
  10   9   0        126.20        149.14        12.16 o                         
  11   9   0         30.87         76.32        12.90 o                         
  12   9   0        277.34        296.05        10.68 o                         
  13   9   0        345.72        338.11        55.38 o                         
   0  10   0       6271.92       5869.15       216.90 o                         
   1  10   0       2626.12       2137.18        58.48 o                         
   2  10   0       7117.66       5388.57       178.52 o                         
   3  10   0         14.86         59.00         8.81 o                         
   4  10   0       1263.02       1095.53        27.77 o                         
   5  10   0         85.44         77.86        11.31 o                         
   6  10   0        163.25        266.67         9.94 o                         
   7  10   0        429.45        456.91        12.13 o                         
   8  10   0       1128.39       1130.41        17.67 o                         
   9  10   0         51.04         99.24        10.45 o                         
  10  10   0        273.97        251.66        12.54 o                         
  11  10   0        217.99        195.14        12.42 o                         
  12  10   0          9.51        -11.61        23.67 o                         
  13  10   0        719.59        682.09        22.36 o                         
   1  11   0       1358.15       1255.99        37.56 o                         
   2  11   0        655.66        870.37        24.54 o                         
   3  11   0        299.43        826.86        24.25 o                         
   4  11   0        239.88        332.58        29.63 o                         
   5  11   0        512.11        499.15        15.97 o                         
   6  11   0        992.96       1036.87        17.41 o                         
   7  11   0        559.45        691.64        16.27 o                         
   8  11   0        343.99        357.49        11.92 o                         
   9  11   0        720.14        835.95        17.52 o                         
  10  11   0        386.18        375.12        14.14 o                         
  11  11   0         78.60         52.76        14.21 o                         
  12  11   0         75.35        105.14        22.43 o                         
  13  11   0         25.91         34.03        11.90 o                         
   0  12   0       4100.95       4328.94       163.13 o                         
   1  12   0       3304.90       2521.28        69.66 o                         
   2  12   0       1268.27       1356.77        34.45 o                         
   3  12   0        519.21        299.71        23.85 o                         
   4  12   0       2375.92       2441.02        72.65 o                         
   5  12   0       1801.59       1958.92        30.67 o                         
   6  12   0        872.70        836.44        17.75 o                         
   7  12   0       2109.32       2651.71        51.65 o                         
   8  12   0         64.58        107.77        13.40 o                         
   9  12   0         82.67         78.14        12.27 o                         
  10  12   0         71.41        131.97        13.56 o                         
  11  12   0         33.65         14.45        19.31 o                         
  12  12   0          6.81         11.84        14.28 o                         
   1  13   0      22829.10      20656.63       530.52 o                         
   2  13   0       1833.56       1690.56        52.96 o                         
   3  13   0       1010.15        776.02        38.64 o                         
   4  13   0       4495.95       4615.01        78.23 o                         
   5  13   0         86.19        136.90        10.58 o                         
   6  13   0         24.84         23.77        11.16 o                         
   7  13   0        423.31        556.49        22.01 o                         
   8  13   0        554.66        719.01        22.53 o                         
   9  13   0         40.17         55.97        23.84 o                         
  10  13   0          3.21          4.18        15.59 o                         
  11  13   0        114.96        147.89        19.57 o                         
  12  13   0         46.03         48.92        12.72 o                         
   0  14   0        242.55        116.96        23.85 o                         
   1  14   0       7262.03       7067.64       152.05 o                         
   2  14   0        339.87        254.16        23.70 o                         
   3  14   0       1510.67       1620.37        53.79 o                         
   4  14   0        743.46        534.52        16.07 o                         
   5  14   0          0.76         10.16        10.86 o                         
   6  14   0         44.45         81.26        11.89 o                         
   7  14   0        801.09        716.70        24.96 o                         
   8  14   0         54.53         67.02        16.77 o                         
   9  14   0       1028.17        963.53        26.32 o                         
  10  14   0         35.29         46.92        15.53 o                         
  11  14   0          9.25          9.21        16.78 o                         
  12  14   0        117.11        105.21        23.02 o                         
   1  15   0      10967.23      10434.83       273.29 o                         
   2  15   0       8649.48       7932.20       170.28 o                         
   3  15   0        139.48        109.40        15.30 o                         
   4  15   0        108.23         91.53        10.42 o                         
   5  15   0       1378.32       1594.98        26.45 o                         
   6  15   0       1030.24       1087.78        24.53 o                         
   7  15   0        479.91        470.43        25.08 o                         
   8  15   0         60.57        107.86        17.68 o                         
   9  15   0        568.57        606.79        22.29 o                         
  10  15   0        234.92        305.43        16.28 o                         
  11  15   0        128.54        154.47        13.29 o                         
  12  15   0         29.48         35.32        14.72 o                         
   0  16   0       9578.05       9108.74       246.12 o                         
   1  16   0       1516.09       1731.86        30.76 o                         
   2  16   0        154.86        267.28        14.52 o                         
   3  16   0        183.75        102.32        15.70 o                         
   4  16   0        521.01        673.75        16.56 o                         
   5  16   0        131.89         84.76        12.43 o                         
   6  16   0        624.53       1007.13        23.62 o                         
   7  16   0        897.44       1210.41        33.56 o                         
   8  16   0       1660.57       1988.26        42.13 o                         
   9  16   0         61.09         83.25        16.16 o                         
  10  16   0        646.96        701.99        25.01 o                         
  11  16   0        110.07         96.39        17.49 o                         
   1  17   0       4013.03       3956.00        69.03 o                         
   2  17   0       7872.89       7684.73       143.56 o                         
   3  17   0        362.85        396.84        14.54 o                         
   4  17   0        614.15        769.91        25.52 o                         
   5  17   0        179.12        262.19        14.17 o                         
   6  17   0       1746.08       1903.84        36.66 o                         
   7  17   0         64.14         59.05        18.51 o                         
   8  17   0       2437.78       2643.28        52.91 o                         
   9  17   0        414.10        349.53        17.29 o                         
  10  17   0         35.67          2.63        12.08 o                         
  11  17   0         88.32        112.52         9.68 o                         
   0  18   0       8962.66       8755.13       230.87 o                         
   1  18   0        365.90        237.08        15.50 o                         
   2  18   0       1282.72       1145.75        27.99 o                         
   3  18   0        118.77        140.46        12.75 o                         
   4  18   0       1177.80       1006.30        20.99 o                         
   5  18   0        129.53        188.90        16.06 o                         
   6  18   0         53.11         46.90        19.47 o                         
   7  18   0         44.85         95.98        18.21 o                         
   8  18   0        105.63         71.12        15.84 o                         
   9  18   0         29.26         53.36        13.81 o                         
  10  18   0         73.97         86.12        10.01 o                         
  11  18   0         55.37         49.86         7.83 o                         
   1  19   0       3235.54       3284.06        99.37 o                         
   2  19   0        300.00        216.76        13.55 o                         
   3  19   0         29.65         53.22        12.33 o                         
   4  19   0        345.66        429.41        16.62 o                         
   5  19   0        208.06        281.19        15.56 o                         
   6  19   0         14.55         36.48        19.27 o                         
   7  19   0        237.59        185.90        19.06 o                         
   8  19   0        115.02        131.44        14.84 o                         
   9  19   0         17.76          7.64        12.53 o                         
  10  19   0         45.87         18.18        11.67 o                         
   0  20   0        942.46        808.29        70.37 o                         
   1  20   0       1228.77       1303.75        29.70 o                         
   2  20   0       1312.65       1133.88        30.98 o                         
   3  20   0         83.23        118.01        13.64 o                         
   4  20   0        862.32        852.45        27.63 o                         
   5  20   0          0.90        -11.63        12.12 o                         
   6  20   0         24.99         41.67        19.36 o                         
   7  20   0        139.44        185.25        17.14 o                         
   8  20   0          0.53          0.65        18.01 o                         
   9  20   0         12.75         21.96         9.72 o                         
  10  20   0        295.17        273.29        88.75 o                         
   1  21   0        370.43        431.40        17.55 o                         
   2  21   0         19.87         48.71        12.29 o                         
   3  21   0       1065.47        920.28        22.42 o                         
   4  21   0        137.20        121.17        17.04 o                         
   5  21   0        396.12        464.38        14.96 o                         
   6  21   0         39.82          2.85        13.95 o                         
   7  21   0        940.27        877.54        20.47 o                         
   8  21   0         26.72         18.01        12.52 o                         
   9  21   0          7.21         14.87         9.73 o                         
  10  21   0         52.34         35.49        12.84 o                         
   0  22   0       3292.86       3266.08       149.55 o                         
   1  22   0        789.60        738.54        20.06 o                         
   2  22   0          4.85          8.06        11.46 o                         
   3  22   0       1648.56       1998.49        39.17 o                         
   4  22   0       1698.40       1540.32        31.95 o                         
   5  22   0         74.38         46.55        13.19 o                         
   6  22   0        105.58        132.03        20.59 o                         
   7  22   0       1226.55       1263.26        34.55 o                         
   8  22   0        242.96        368.65        20.72 o                         
   9  22   0         47.04         51.51        10.95 o                         
   1  23   0        631.04        753.63        23.29 o                         
   2  23   0         67.25        112.23        12.07 o                         
   3  23   0        591.68        636.57        17.05 o                         
   4  23   0       1004.99        994.01        34.60 o                         
   5  23   0         27.28         39.68        14.31 o                         
   6  23   0         70.47         72.93        15.31 o                         
   7  23   0         19.03         13.19        12.93 o                         
   8  23   0         17.67         18.10        18.58 o                         
   9  23   0         92.68         97.95        11.23 o                         
   0  24   0       1107.58        809.11        44.44 o                         
   1  24   0        370.46        430.42        18.14 o                         
   2  24   0          2.26         -8.20        14.79 o                         
   3  24   0         79.65        145.26        14.18 o                         
   4  24   0         56.40         16.07        13.23 o                         
   5  24   0          5.65         -0.19        13.18 o                         
   6  24   0         61.25         76.00        12.31 o                         
   7  24   0        285.16        284.79        13.33 o                         
   8  24   0        292.35        293.40        15.81 o                         
   1  25   0       1024.79        946.56        28.11 o                         
   2  25   0         43.80         37.70        14.56 o                         
   3  25   0        326.56        403.78        17.27 o                         
   4  25   0        118.60        130.95        14.33 o                         
   5  25   0          3.54         12.08        18.85 o                         
   6  25   0          0.51          5.24        11.61 o                         
   7  25   0         39.85         42.54        14.10 o                         
   8  25   0        388.70        309.09        17.57 o                         
   0  26   0        350.85        419.21        18.34 o                         
   1  26   0         14.81          2.40        11.59 o                         
   2  26   0         31.46         19.88        14.37 o                         
   3  26   0         20.15         24.05        13.31 o                         
   4  26   0        186.82        137.72        12.83 o                         
   5  26   0         40.09         67.34        22.31 o                         
   6  26   0          9.15         12.21         9.81 o                         
   7  26   0        439.39        391.84        94.01 o                         
   1  27   0       1005.42       1045.90        24.14 o                         
   2  27   0        209.55        252.78        12.63 o                         
   3  27   0        564.24        589.80        17.31 o                         
   4  27   0         75.44         89.56        15.32 o                         
   5  27   0        188.45        162.10        10.83 o                         
   6  27   0        173.47        170.70        12.86 o                         
   7  27   0        111.24         62.37        13.62 o                         
   0  28   0        560.02        383.61        16.31 o                         
   1  28   0        146.61        185.81        19.35 o                         
   2  28   0        194.04        177.59        12.49 o                         
   3  28   0        181.83        189.89        11.94 o                         
   4  28   0         41.23         20.83        11.69 o                         
   5  28   0          1.19         -1.97         3.36 o                         
   6  28   0       1144.93        741.28        29.98 o                         
   1  29   0        871.67        861.75        28.43 o                         
   2  29   0        262.43        186.15        10.54 o                         
   3  29   0          8.21         16.75         7.36 o                         
   4  29   0        239.81        228.19        12.22 o                         
   5  29   0        781.19        668.88        54.38 o                         
   0  30   0        991.52       1054.07        45.24 o                         
   1  30   0         49.54          9.33        18.19 o                         
   2  30   0        157.04         87.30         9.85 o                         
   3  30   0        275.96        255.37        17.51 o                         
   4  30   0        188.95        142.03        12.63 o                         
   1  31   0         82.89         53.95        12.59 o                         
   2  31   0        478.58        379.41        20.62 o                         
 -13   1   1         21.85         45.80         8.91 o                         
 -12   1   1          4.82         34.24         9.18 o                         
 -11   1   1        113.75        164.43        15.03 o                         
 -10   1   1       1465.18       1463.98        37.42 o                         
  -9   1   1        381.78        392.78        16.16 o                         
  -8   1   1         18.37         22.59         8.86 o                         
  -7   1   1          5.18         15.46        10.16 o                         
  -6   1   1       6223.34       8068.83       247.67 o                         
  -5   1   1       7046.61       9126.45       237.62 o                         
  -4   1   1       2434.67       2757.11        74.56 o                         
  -3   1   1        266.23        128.07         5.80 o                         
  -2   1   1      11766.92      14205.20       296.23 o                         
  -1   1   1       5713.01       4778.29        99.71 o                         
   0   1   1        111.54        381.90        12.64 o                         
   1   1   1        281.63        351.48         7.80 o                         
   2   1   1       9276.42      11055.87       179.56 o                         
   3   1   1         49.39        114.75         6.49 o                         
   4   1   1         14.84          5.96         7.77 o                         
   5   1   1       4119.73       5832.06       109.02 o                         
   6   1   1       1331.11        656.01        39.93 o                         
   7   1   1          8.21         33.40         6.78 o                         
   8   1   1         95.13         99.57         9.58 o                         
   9   1   1       2051.79       2005.51        32.90 o                         
  10   1   1          1.05         11.73        13.48 o                         
  11   1   1         76.97         69.37        10.50 o                         
  12   1   1         35.61         76.73         9.04 o                         
  13   1   1          0.88         12.98         9.58 o                         
 -13   2   1         35.22         32.64         7.80 o                         
 -12   2   1        106.42        129.31        11.79 o                         
 -11   2   1        162.48        163.09        15.84 o                         
 -10   2   1       1641.42       1783.13        54.34 o                         
  -9   2   1       1495.43       1385.09        25.29 o                         
  -8   2   1        534.98        801.40        20.88 o                         
  -7   2   1       2303.41       3015.92        56.25 o                         
  -6   2   1       1630.78       2175.25        63.19 o                         
  -5   2   1        619.10        817.28        28.52 o                         
  -4   2   1       1454.11       1319.82        40.40 o                         
  -3   2   1       2105.44       1289.01        29.78 o                         
  -2   2   1         18.08        213.00        13.98 o                         
  -1   2   1       2940.54       2183.81        57.06 o                         
   0   2   1       8387.38       9636.92       174.76 o                         
   1   2   1       1589.19       2393.50        44.33 o                         
   2   2   1        903.66        549.97        13.19 o                         
   3   2   1        675.03        713.16        17.83 o                         
   4   2   1       5380.80       5046.85       105.91 o                         
   5   2   1       1110.88        964.55        23.41 o                         
   6   2   1        427.09        165.76        12.14 o                         
   7   2   1       8020.83       9731.59       147.56 o                         
   8   2   1        535.26        696.16        14.78 o                         
   9   2   1         29.31         29.33        12.64 o                         
  10   2   1       1463.74       1471.91        32.02 o                         
  11   2   1         20.61         41.11        11.88 o                         
  12   2   1         30.86         74.98        11.56 o                         
  13   2   1          9.55          6.07         9.77 o                         
 -13   3   1          0.41         11.07         6.88 o                         
 -12   3   1         12.38         25.32        10.71 o                         
 -11   3   1        277.12        195.88        13.37 o                         
 -10   3   1        595.94        582.11        16.30 o                         
  -9   3   1        373.46        297.13        12.27 o                         
  -8   3   1        170.50        176.16         9.42 o                         
  -7   3   1        248.83        444.61        12.91 o                         
  -6   3   1         44.38        102.97        18.87 o                         
  -5   3   1        352.13        339.00        18.92 o                         
  -4   3   1       3287.34       3848.07        71.67 o                         
  -3   3   1       5197.65       3301.02        73.22 o                         
  -2   3   1       4641.11       2169.24        81.59 o                         
  -1   3   1     128203.03     128973.36      3289.58 o                         
   0   3   1       1445.13       1572.67        22.76 o                         
   1   3   1        374.42        363.45         9.33 o                         
   2   3   1     126813.41     125498.32      2263.30 o                         
   3   3   1      23086.42      19042.20       343.62 o                         
   4   3   1        271.74        206.33        12.65 o                         
   5   3   1      11890.86      13767.71       225.59 o                         
   6   3   1       1137.90       1048.83        43.70 o                         
   7   3   1         20.32         81.97         9.04 o                         
   8   3   1       1021.13       1054.53        19.98 o                         
   9   3   1       3647.67       3813.07        58.93 o                         
  10   3   1        110.83        104.46        12.03 o                         
  11   3   1        192.14        246.43        14.96 o                         
  12   3   1        528.18        603.15        24.94 o                         
  13   3   1         80.24         97.59         7.21 o                         
 -13   4   1        313.48        303.51        12.69 o                         
 -12   4   1        284.96        244.30        11.81 o                         
 -11   4   1          0.48         25.51        11.54 o                         
 -10   4   1       1134.12       1303.13        23.75 o                         
  -9   4   1        317.22        480.32        14.21 o                         
  -8   4   1         35.09        133.07        10.06 o                         
  -7   4   1        441.72        418.23        14.70 o                         
  -6   4   1       2072.89       2112.06        51.97 o                         
  -5   4   1         67.05        111.20         8.63 o                         
  -4   4   1       6741.32       5580.14       119.91 o                         
  -3   4   1       6087.60       7610.30       194.64 o                         
  -2   4   1       7395.68       4501.26       117.36 o                         
  -1   4   1      22303.51      18107.13       655.58 o                         
   0   4   1       2274.27       1147.94        17.36 o                         
   1   4   1      53746.96      46237.18       678.67 o                         
   2   4   1      36552.98      26442.88       599.61 o                         
   3   4   1      10170.08      13297.00       266.35 o                         
   4   4   1      23723.77      26809.93       435.42 o                         
   5   4   1       5542.63       5265.43        89.60 o                         
   6   4   1      13379.66      15706.76       216.22 o                         
   7   4   1       9399.81       9258.65       114.12 o                         
   8   4   1         83.19        113.11         9.93 o                         
   9   4   1        536.45        381.37        15.92 o                         
  10   4   1       3046.89       3145.56        49.30 o                         
  11   4   1        179.76        124.43        14.93 o                         
  12   4   1         60.80         51.08         9.92 o                         
  13   4   1        145.44        130.03         9.17 o                         
 -13   5   1         52.93         29.30         7.91 o                         
 -12   5   1        136.10        158.71        10.88 o                         
 -11   5   1        410.56        293.00        13.31 o                         
 -10   5   1        357.28        490.70        16.64 o                         
  -9   5   1       1373.30       1260.27        26.82 o                         
  -8   5   1       1749.77       1317.90        31.69 o                         
  -7   5   1        810.81        630.43        15.09 o                         
  -6   5   1       3508.79       3046.24        70.03 o                         
  -5   5   1        181.53        100.80         9.99 o                         
  -4   5   1      11944.30      10813.70       222.02 o                         
  -3   5   1        607.24        491.23        24.85 o                         
  -2   5   1         66.62        145.26        11.11 o                         
  -1   5   1        665.86       2350.33        61.76 o                         
   0   5   1         28.58        114.06         8.03 o                         
   1   5   1         80.03        288.52        35.79 o                         
   2   5   1       8822.28       5771.48       103.14 o                         
   3   5   1       7623.73       7075.49       130.47 o                         
   4   5   1        898.51       1381.07        26.61 o                         
   5   5   1      15653.59      13329.99       183.06 o                         
   6   5   1      17705.64      19100.39       261.52 o                         
   7   5   1        790.44        580.52        19.21 o                         
   8   5   1        633.60        537.29        13.81 o                         
   9   5   1        948.97       1204.98        20.47 o                         
  10   5   1         81.27         90.30        13.61 o                         
  11   5   1        191.57        113.33        13.02 o                         
  12   5   1        434.50        391.09        14.06 o                         
  13   5   1         52.65         66.54        16.24 o                         
 -13   6   1        247.19        227.64         8.70 o                         
 -12   6   1        599.02        627.16        24.98 o                         
 -11   6   1        275.21        349.60        15.73 o                         
 -10   6   1       1100.22        921.74        19.57 o                         
  -9   6   1        748.57        983.76        17.79 o                         
  -8   6   1        775.29        793.16        14.65 o                         
  -7   6   1        107.53        134.22         9.77 o                         
  -6   6   1        974.45        990.95        27.73 o                         
  -5   6   1      13286.87      14997.74       245.62 o                         
  -4   6   1       1317.43       1399.32        40.04 o                         
  -3   6   1       3355.94       3031.34        66.82 o                         
  -2   6   1       1907.84       1647.64        32.69 o                         
  -1   6   1       9389.08       6109.04       113.65 o                         
   0   6   1      20763.15      14641.43       375.54 o                         
   1   6   1      16231.62      11996.30       177.49 o                         
   2   6   1       8633.05       6124.89       106.63 o                         
   3   6   1       3612.08       3012.79        57.20 o                         
   4   6   1        491.66        471.78        11.97 o                         
   5   6   1       1808.62       1599.40        64.86 o                         
   6   6   1       2409.87       3197.51        61.15 o                         
   7   6   1       8581.72       8833.52       109.32 o                         
   8   6   1       2051.75       2083.51        31.43 o                         
   9   6   1       1299.44       1793.75        36.06 o                         
  10   6   1        115.76        257.53        13.29 o                         
  11   6   1        181.37        227.78        12.81 o                         
  12   6   1         61.97         56.38         9.89 o                         
  13   6   1         79.42         93.16        16.89 o                         
 -13   7   1        109.08        105.44        18.03 o                         
 -12   7   1       1125.04       1200.50        35.09 o                         
 -11   7   1        761.14        680.96        18.94 o                         
 -10   7   1       1190.17       1469.61        20.33 o                         
  -9   7   1        184.36        164.73        11.23 o                         
  -8   7   1       1754.90       1974.41        28.72 o                         
  -7   7   1       1710.60       1523.56        24.39 o                         
  -6   7   1       4238.50       3779.83        75.68 o                         
  -5   7   1      12841.67      14205.75       213.16 o                         
  -4   7   1       1673.60       1843.06        51.52 o                         
  -3   7   1        278.26        170.17         7.38 o                         
  -2   7   1       4608.08       3212.59        59.44 o                         
  -1   7   1       8685.94       6508.46       104.42 o                         
   0   7   1       1094.30        890.96        26.72 o                         
   1   7   1       7931.22       6389.68        94.54 o                         
   2   7   1       5139.39       4703.31        77.40 o                         
   3   7   1       2075.16       2424.47        42.28 o                         
   4   7   1         28.04         27.77         9.74 o                         
   5   7   1      10687.30       9573.20       132.44 o                         
   6   7   1      16548.15      16168.56       194.47 o                         
   7   7   1       1058.01       1108.44        19.16 o                         
   8   7   1       2455.39       2966.48        42.28 o                         
   9   7   1       2231.14       2226.45        30.00 o                         
  10   7   1         10.76         27.82        11.84 o                         
  11   7   1        723.19        765.80        22.28 o                         
  12   7   1        258.35        302.76        11.73 o                         
  13   7   1         21.31          3.00        16.49 o                         
 -13   8   1        235.00        144.70        18.20 o                         
 -12   8   1        349.87        470.84        14.37 o                         
 -11   8   1        563.02        523.73        16.46 o                         
 -10   8   1         97.21        161.52        11.95 o                         
  -9   8   1       4009.29       3179.11        50.22 o                         
  -8   8   1        873.07        616.72        16.28 o                         
  -7   8   1        323.18        279.69        11.22 o                         
  -6   8   1        397.61        642.83        28.21 o                         
  -5   8   1         50.11         51.43        11.82 o                         
  -4   8   1         64.20         58.75        10.60 o                         
  -3   8   1       1369.05       2373.39        74.81 o                         
  -2   8   1        110.63        193.48         8.70 o                         
  -1   8   1        191.42        119.75         7.72 o                         
   0   8   1      16829.65      15729.25       403.81 o                         
   1   8   1       5959.44       5901.30        88.01 o                         
   2   8   1       3637.86       3112.62        63.79 o                         
   3   8   1         78.07        105.35         9.39 o                         
   4   8   1       3354.26       2608.34        44.87 o                         
   5   8   1       3637.27       3063.22        64.38 o                         
   6   8   1       7206.91       8884.76       171.93 o                         
   7   8   1       6286.25       5650.82        71.24 o                         
   8   8   1       7611.87       7336.08        87.20 o                         
   9   8   1        337.52        288.54        12.37 o                         
  10   8   1        392.98        602.30        19.45 o                         
  11   8   1        128.74         60.97        12.91 o                         
  12   8   1          8.04         14.93         9.75 o                         
  13   8   1         79.90         70.14        12.57 o                         
 -13   9   1        131.76        134.46        33.21 o                         
 -12   9   1         63.81         79.84        10.20 o                         
 -11   9   1       1196.93       1118.98        27.14 o                         
 -10   9   1        476.19        637.45        16.64 o                         
  -9   9   1        223.21        219.46        11.78 o                         
  -8   9   1       2669.35       3062.92        44.70 o                         
  -7   9   1        902.43        720.72        15.83 o                         
  -6   9   1          7.54         17.28         7.34 o                         
  -5   9   1         93.23         94.85         9.81 o                         
  -4   9   1       4879.34       4572.75        77.78 o                         
  -3   9   1       1080.60        606.51        17.54 o                         
  -2   9   1       2148.65       2521.94        37.91 o                         
  -1   9   1       9451.53       9687.71       249.97 o                         
   0   9   1        506.29        567.18        20.04 o                         
   1   9   1       6028.65       5671.62       121.71 o                         
   2   9   1       3137.76       3254.62        50.07 o                         
   3   9   1       3195.40       1731.69        47.76 o                         
   4   9   1       1101.67        670.82        28.82 o                         
   5   9   1      20690.32      22071.15       326.65 o                         
   6   9   1      26559.53      25965.81       314.08 o                         
   7   9   1        550.23        502.05        12.45 o                         
   8   9   1       5917.09       6912.33        93.13 o                         
   9   9   1         87.92         89.96        10.17 o                         
  10   9   1       1132.14       1144.40        20.34 o                         
  11   9   1        228.61        237.40        13.61 o                         
  12   9   1        159.59        179.89        20.82 o                         
  13   9   1        111.73        114.11        11.03 o                         
 -13  10   1         73.39         52.56        10.48 o                         
 -12  10   1        203.93        162.52        19.30 o                         
 -11  10   1         24.51         13.28        11.74 o                         
 -10  10   1       1161.36       1364.62        30.60 o                         
  -9  10   1        947.88       1148.68        18.50 o                         
  -8  10   1       1113.95       1185.77        26.01 o                         
  -7  10   1         48.10         53.31        10.31 o                         
  -6  10   1      17702.81      18864.09       217.40 o                         
  -5  10   1         97.54         75.60        12.76 o                         
  -4  10   1        237.21        389.80        20.92 o                         
  -3  10   1      11099.50      10650.25       229.48 o                         
  -2  10   1        253.48        160.76         6.15 o                         
  -1  10   1         55.02          3.93        10.96 o                         
   0  10   1       5960.48       5720.08       152.95 o                         
   1  10   1        223.80        296.28        13.32 o                         
   2  10   1        673.05        422.79        13.83 o                         
   3  10   1       1236.50       1474.68        75.77 o                         
   4  10   1       5153.21       4931.17        93.57 o                         
   5  10   1      10379.57       9386.66       189.14 o                         
   6  10   1       7971.63       9252.13       121.31 o                         
   7  10   1       2484.22       2685.31        35.70 o                         
   8  10   1       4273.79       3927.27        48.33 o                         
   9  10   1        821.80        836.71        16.43 o                         
  10  10   1       1754.72       1593.84        26.56 o                         
  11  10   1        395.21        393.02        15.75 o                         
  12  10   1        312.93        311.25        27.27 o                         
  13  10   1         24.68         18.38         9.04 o                         
 -13  11   1         76.05         60.08        12.95 o                         
 -12  11   1        199.73        216.65        23.99 o                         
 -11  11   1         76.88        131.04        14.78 o                         
 -10  11   1         61.72         72.48        11.97 o                         
  -9  11   1        562.98        614.94        17.21 o                         
  -8  11   1         59.18        124.31        10.18 o                         
  -7  11   1        241.03        420.88        14.83 o                         
  -6  11   1        562.66        490.14        12.01 o                         
  -5  11   1       4089.39       4659.62        80.30 o                         
  -4  11   1      10662.93      12147.60       256.59 o                         
  -3  11   1        116.29        109.02         9.37 o                         
  -2  11   1       1869.37       1615.69        37.21 o                         
  -1  11   1       1591.23       1093.48        40.03 o                         
   0  11   1        665.70        570.83        22.22 o                         
   1  11   1        183.29        254.35        13.17 o                         
   2  11   1       5721.76       5578.82       120.45 o                         
   3  11   1        806.89        866.15        20.94 o                         
   4  11   1        676.23        821.09        22.32 o                         
   5  11   1       9436.35      10924.01       178.00 o                         
   6  11   1       7348.48       6875.58        85.41 o                         
   7  11   1        307.78        186.48        11.21 o                         
   8  11   1       3249.87       2807.55        39.47 o                         
   9  11   1        682.74        578.79        14.87 o                         
  10  11   1        185.99        185.53        12.62 o                         
  11  11   1        101.73         81.81        12.67 o                         
  12  11   1        207.51        187.48        21.74 o                         
 -12  12   1        141.37        106.20        15.07 o                         
 -11  12   1        378.86        329.87        31.11 o                         
 -10  12   1        113.68        145.56        15.15 o                         
  -9  12   1        141.66        254.60        13.34 o                         
  -8  12   1       2891.75       2388.49        43.22 o                         
  -7  12   1        713.85        873.44        28.74 o                         
  -6  12   1        523.21        392.36        12.78 o                         
  -5  12   1        166.20        133.10         9.32 o                         
  -4  12   1       2264.29       2306.75        59.64 o                         
  -3  12   1       1937.11       2047.20        61.74 o                         
  -2  12   1       2253.71       2619.15       106.05 o                         
  -1  12   1       4964.01       4746.86       125.65 o                         
   0  12   1       2763.04       2130.24        60.04 o                         
   1  12   1       3156.51       2876.73        64.57 o                         
   2  12   1       1267.16       1437.67        36.45 o                         
   3  12   1        117.71        166.02        22.78 o                         
   4  12   1       4560.65       3740.89       116.91 o                         
   5  12   1       1199.94        979.46        19.29 o                         
   6  12   1        339.29        143.10        10.37 o                         
   7  12   1       1335.48       1629.25        31.18 o                         
   8  12   1        253.23        235.45        15.00 o                         
   9  12   1       1224.13       1083.55        21.73 o                         
  10  12   1        277.30        251.91        16.07 o                         
  11  12   1        126.82        137.08        19.29 o                         
  12  12   1         58.67         80.39        13.67 o                         
 -12  13   1         26.27         51.63        13.09 o                         
 -11  13   1         92.64        142.13        27.16 o                         
 -10  13   1        237.86        183.60        16.72 o                         
  -9  13   1        774.70        657.79        22.61 o                         
  -8  13   1        310.63        333.64        18.50 o                         
  -7  13   1         26.20         58.85        15.43 o                         
  -6  13   1         32.87          9.22        10.97 o                         
  -5  13   1         39.06         57.86         8.66 o                         
  -4  13   1       2285.04       2252.19        41.67 o                         
  -3  13   1        126.74        237.69        23.03 o                         
  -2  13   1         13.78         29.08        26.63 o                         
  -1  13   1      21492.54      20894.62       536.42 o                         
   0  13   1        388.22        312.75        16.35 o                         
   1  13   1       2096.32       2014.33        41.25 o                         
   2  13   1       2725.11       3238.89        91.30 o                         
   3  13   1       2414.97       2627.12        77.33 o                         
   4  13   1        699.81        797.94        25.16 o                         
   5  13   1        916.21       1081.00        31.85 o                         
   6  13   1        736.11        638.36        18.37 o                         
   7  13   1       2338.96       1953.88        51.28 o                         
   8  13   1        448.03        389.15        18.54 o                         
   9  13   1         45.78         75.20        16.70 o                         
  10  13   1         61.41         30.36        15.22 o                         
  11  13   1         33.63          1.45        17.52 o                         
  12  13   1        263.83        200.74        16.88 o                         
 -12  14   1         16.78         33.96        11.41 o                         
 -11  14   1         22.47         20.08        17.18 o                         
 -10  14   1          4.95         18.65        15.83 o                         
  -9  14   1       1501.39       1680.31        37.55 o                         
  -8  14   1        430.28        404.66        19.70 o                         
  -7  14   1       1193.98       1047.17        30.50 o                         
  -6  14   1        436.71        388.79        21.45 o                         
  -5  14   1        229.52        305.03        11.23 o                         
  -4  14   1        992.61        961.66        18.36 o                         
  -3  14   1       2259.96       1835.55        48.34 o                         
  -2  14   1        373.75        288.85        21.28 o                         
  -1  14   1       2142.30       2047.81        49.88 o                         
   0  14   1       1244.71       1175.18        32.99 o                         
   1  14   1       7466.78       7709.55       189.01 o                         
   2  14   1        473.60        549.20        61.89 o                         
   3  14   1        138.43         97.15        26.67 o                         
   4  14   1         87.71        101.57        11.72 o                         
   5  14   1       4043.07       3772.10        65.12 o                         
   6  14   1         61.69         97.43        12.92 o                         
   7  14   1         37.77        114.54        15.31 o                         
   8  14   1         87.07         66.52        16.95 o                         
   9  14   1        812.73        736.79        22.89 o                         
  10  14   1          9.73        -14.25        14.25 o                         
  11  14   1        125.68        121.56        17.29 o                         
  12  14   1         33.19         32.48        12.44 o                         
 -12  15   1          1.55         13.52        11.86 o                         
 -11  15   1          2.05          5.74        15.32 o                         
 -10  15   1         11.18         53.08        15.15 o                         
  -9  15   1         30.79         26.49        16.99 o                         
  -8  15   1         10.63         17.50        17.39 o                         
  -7  15   1         63.45        121.84        18.64 o                         
  -6  15   1        166.17        180.84        13.56 o                         
  -5  15   1       1276.19       1231.64        22.05 o                         
  -4  15   1         26.41         34.33        10.02 o                         
  -3  15   1       2287.26       2532.09        46.60 o                         
  -2  15   1        178.92        156.12        11.82 o                         
  -1  15   1       6190.81       5843.00       133.72 o                         
   0  15   1        836.76        882.06        28.28 o                         
   1  15   1       9519.73       8617.39       185.76 o                         
   2  15   1       4079.24       3864.82        85.73 o                         
   3  15   1         90.17         38.95        10.38 o                         
   4  15   1         23.96          5.68        10.15 o                         
   5  15   1        803.54       1171.38        26.51 o                         
   6  15   1        845.32        912.06        21.57 o                         
   7  15   1        238.23        306.44        19.89 o                         
   8  15   1         60.15         76.22        16.14 o                         
   9  15   1        216.98        245.44        17.22 o                         
  10  15   1          0.39          2.18        13.84 o                         
  11  15   1          9.97         42.54        12.10 o                         
  12  15   1         94.59         79.11        14.98 o                         
 -12  16   1          2.19          6.32         7.33 o                         
 -11  16   1         32.67         39.07        11.42 o                         
 -10  16   1        160.76        144.44        14.38 o                         
  -9  16   1        298.75        311.95        18.40 o                         
  -8  16   1          0.79         26.18        16.44 o                         
  -7  16   1        462.37        344.45        20.89 o                         
  -6  16   1         18.54         32.10        11.74 o                         
  -5  16   1       1052.37        944.62        19.71 o                         
  -4  16   1        671.10        736.91        23.88 o                         
  -3  16   1         60.39         44.51        11.27 o                         
  -2  16   1        523.34        470.39        17.41 o                         
  -1  16   1        205.27        116.14        12.03 o                         
   0  16   1        201.83        182.00        17.86 o                         
   1  16   1        351.54        379.22        13.84 o                         
   2  16   1       1485.89       1507.02        33.87 o                         
   3  16   1       3008.70       2778.13        56.05 o                         
   4  16   1          6.96          3.24        10.37 o                         
   5  16   1        126.23        115.67        15.17 o                         
   6  16   1         25.89         -5.34        13.27 o                         
   7  16   1        449.09        475.49        22.76 o                         
   8  16   1        130.25        321.06        24.93 o                         
   9  16   1        118.29        274.99        16.73 o                         
  10  16   1        150.84        108.49        13.18 o                         
  11  16   1         42.40         46.63        10.70 o                         
 -11  17   1         95.21        156.58        10.42 o                         
 -10  17   1          1.54         -2.25        12.60 o                         
  -9  17   1         42.19         15.01        15.48 o                         
  -8  17   1        398.64        439.63        19.51 o                         
  -7  17   1         72.60        126.74        19.04 o                         
  -6  17   1         97.17        219.60        13.31 o                         
  -5  17   1         13.28        -13.25        13.25 o                         
  -4  17   1          8.24         10.14        12.16 o                         
  -3  17   1        823.24        858.41        20.19 o                         
  -2  17   1        448.46        333.66        12.85 o                         
  -1  17   1       2915.50       2848.79        52.17 o                         
   0  17   1        335.56        343.71        13.59 o                         
   1  17   1         49.18         91.67        10.65 o                         
   2  17   1       4534.95       4960.13        85.19 o                         
   3  17   1       1334.07       1223.16        26.13 o                         
   4  17   1       1204.95       1106.64        21.54 o                         
   5  17   1         39.63         49.79        15.67 o                         
   6  17   1         27.14         13.95        17.75 o                         
   7  17   1          3.55         33.78        13.88 o                         
   8  17   1        601.38        659.05        21.32 o                         
   9  17   1        872.96        882.74        23.39 o                         
  10  17   1          0.26        -10.13        10.13 o                         
  11  17   1         23.32         30.68         9.95 o                         
 -11  18   1         82.71         88.79         9.50 o                         
 -10  18   1          6.66          7.10        11.46 o                         
  -9  18   1        240.59        250.34        15.52 o                         
  -8  18   1        504.10        506.37        19.33 o                         
  -7  18   1        364.59        327.97        19.98 o                         
  -6  18   1        183.94        252.60        13.92 o                         
  -5  18   1        896.01        882.72        22.26 o                         
  -4  18   1        697.41        943.71        23.26 o                         
  -3  18   1        161.73        153.13        13.55 o                         
  -2  18   1         15.03         47.44        12.14 o                         
  -1  18   1        172.74        166.93        15.28 o                         
   0  18   1       1034.90       1049.45        36.51 o                         
   1  18   1      14529.84      14602.99       233.17 o                         
   2  18   1        791.19        749.72        23.12 o                         
   3  18   1       1675.77       1405.09        24.69 o                         
   4  18   1       1097.91        903.76        22.00 o                         
   5  18   1        819.08        697.68        21.45 o                         
   6  18   1        295.54        332.71        21.19 o                         
   7  18   1       2206.17       2314.56        45.84 o                         
   8  18   1         61.07         68.47        15.14 o                         
   9  18   1         84.64         80.85        13.44 o                         
  10  18   1        143.68        190.88         9.82 o                         
  11  18   1         61.59         37.04        17.31 o                         
 -11  19   1         66.76         19.54         9.16 o                         
 -10  19   1        208.37        311.90        10.45 o                         
  -9  19   1        614.75        805.22        21.17 o                         
  -8  19   1        631.16        744.44        21.87 o                         
  -7  19   1        479.18        515.04        22.35 o                         
  -6  19   1        139.00        200.52        16.05 o                         
  -5  19   1       2348.21       2401.61        44.76 o                         
  -4  19   1        542.93        640.92        25.06 o                         
  -3  19   1        654.97        606.07        25.75 o                         
  -2  19   1        392.37        487.25        17.99 o                         
  -1  19   1       5709.36       5939.03       114.95 o                         
   0  19   1        776.13        703.73        24.20 o                         
   1  19   1       4012.41       3810.60        71.81 o                         
   2  19   1       2048.74       2141.68        51.56 o                         
   3  19   1         14.45         21.52        10.80 o                         
   4  19   1        159.25        148.97        13.12 o                         
   5  19   1       5153.51       5480.37        92.99 o                         
   6  19   1        489.80        421.29        29.08 o                         
   7  19   1        272.45        384.56        15.91 o                         
   8  19   1         11.61         41.66        18.73 o                         
   9  19   1         37.71         33.40        12.54 o                         
  10  19   1          0.67          8.63         7.85 o                         
 -10  20   1         70.15         51.26        10.69 o                         
  -9  20   1        130.33        153.51        13.37 o                         
  -8  20   1          3.81         28.71        12.02 o                         
  -7  20   1        985.33       1261.63        43.36 o                         
  -6  20   1        219.94        249.82        16.31 o                         
  -5  20   1        415.28        308.08        21.76 o                         
  -4  20   1         11.91         21.56        15.72 o                         
  -3  20   1       1679.69       1936.84        35.01 o                         
  -2  20   1         15.27         26.12        14.41 o                         
  -1  20   1        808.21        701.12        37.56 o                         
   0  20   1         98.01        116.43        17.72 o                         
   1  20   1       2220.68       2100.53        40.19 o                         
   2  20   1        665.57        743.94        19.09 o                         
   3  20   1        571.68        724.34        20.71 o                         
   4  20   1       4112.99       3720.34        99.43 o                         
   5  20   1        467.21        686.00        24.94 o                         
   6  20   1        626.46        611.30        35.22 o                         
   7  20   1        434.03        413.88        15.87 o                         
   8  20   1         21.22         13.39        13.10 o                         
   9  20   1        171.80        176.87        14.36 o                         
  10  20   1         38.23          0.60         2.57 o                         
 -10  21   1         67.80         50.98        13.95 o                         
  -9  21   1         94.33         61.00        14.57 o                         
  -8  21   1        398.71        431.55        16.08 o                         
  -7  21   1        115.61        140.42        12.69 o                         
  -6  21   1          7.03         27.06        11.53 o                         
  -5  21   1         52.36         49.26        16.24 o                         
  -4  21   1         40.41         67.64        16.53 o                         
  -3  21   1         45.24         58.54        16.96 o                         
  -2  21   1       2572.40       2387.13        54.72 o                         
  -1  21   1       2335.78       2584.99        68.89 o                         
   0  21   1        822.72        926.87        36.25 o                         
   1  21   1        200.93        267.78        17.48 o                         
   2  21   1        982.69       1174.05        24.77 o                         
   3  21   1       3818.18       4046.05        59.99 o                         
   4  21   1        968.65        906.48        20.11 o                         
   5  21   1        473.27        511.64        16.49 o                         
   6  21   1         74.83         46.53        14.72 o                         
   7  21   1         22.45         60.30        11.15 o                         
   8  21   1        609.21        700.90        22.33 o                         
   9  21   1         40.09         38.12         9.66 o                         
  10  21   1          5.44         21.97        12.13 o                         
  -9  22   1         89.86        112.37        11.62 o                         
  -8  22   1         97.94        117.46        15.33 o                         
  -7  22   1         18.34         36.90        14.88 o                         
  -6  22   1        534.75        526.86        20.96 o                         
  -5  22   1        220.44        202.90        18.83 o                         
  -4  22   1        264.60        250.34        15.51 o                         
  -3  22   1       2071.67       1993.42        42.29 o                         
  -2  22   1        117.64        167.99        12.16 o                         
  -1  22   1       3702.86       4083.29        72.60 o                         
   0  22   1        166.95        291.94        41.00 o                         
   1  22   1        226.17        300.49        17.82 o                         
   2  22   1       1695.40       1679.11        44.60 o                         
   3  22   1         50.17         81.74        13.81 o                         
   4  22   1        602.52        664.57        19.88 o                         
   5  22   1        138.32         98.76        11.13 o                         
   6  22   1        868.01        855.25        23.26 o                         
   7  22   1        568.56        505.36        26.55 o                         
   8  22   1        405.75        500.86        18.06 o                         
   9  22   1          3.83          6.52         8.07 o                         
  -9  23   1         61.21         66.30        14.09 o                         
  -8  23   1       2053.50       2104.98        66.66 o                         
  -7  23   1         77.96         81.24        13.83 o                         
  -6  23   1          6.73         53.30        17.81 o                         
  -5  23   1        119.48         87.36        14.97 o                         
  -4  23   1        137.43        116.06        13.52 o                         
  -3  23   1        392.71        410.66        15.25 o                         
  -2  23   1         85.68        101.92        12.01 o                         
  -1  23   1         77.00        112.73        19.49 o                         
   0  23   1        191.42        154.22        28.31 o                         
   1  23   1       1601.74       1734.59        45.08 o                         
   2  23   1        350.53        374.93        22.56 o                         
   3  23   1        411.50        511.09        15.57 o                         
   4  23   1        119.64        143.67        14.86 o                         
   5  23   1         88.28         80.97        14.69 o                         
   6  23   1        964.09       1217.01        24.89 o                         
   7  23   1         35.11         34.47         8.82 o                         
   8  23   1        333.18        260.43        17.45 o                         
   9  23   1        177.95        182.33        17.83 o                         
  -9  24   1         32.42         29.55        10.23 o                         
  -8  24   1         54.72         66.29        12.83 o                         
  -7  24   1         76.26         88.38        12.09 o                         
  -6  24   1        222.43        291.20        15.27 o                         
  -5  24   1        133.91         96.44        13.90 o                         
  -4  24   1        341.61        483.26        16.73 o                         
  -3  24   1        528.14        515.89        19.11 o                         
  -2  24   1       1879.39       1947.47        61.89 o                         
  -1  24   1         62.42         41.06        16.71 o                         
   0  24   1        110.12        174.81        20.53 o                         
   1  24   1         36.29         56.23        13.33 o                         
   2  24   1          8.74         11.11        15.74 o                         
   3  24   1        179.28        226.73        15.81 o                         
   4  24   1         64.14         85.34        14.47 o                         
   5  24   1       1095.36       1136.67        31.88 o                         
   6  24   1        654.12        659.32        19.73 o                         
   7  24   1       2371.37       2480.29        30.60 o                         
   8  24   1         73.75         70.40        13.76 o                         
  -8  25   1       1212.66       1073.75        42.76 o                         
  -7  25   1        679.09        557.72        25.21 o                         
  -6  25   1        193.72        218.57        13.25 o                         
  -5  25   1        209.52        204.35        18.06 o                         
  -4  25   1        208.70        175.85        13.59 o                         
  -3  25   1        124.90        119.40        15.30 o                         
  -2  25   1       1974.04       2340.82        70.74 o                         
  -1  25   1        632.87        603.84        22.56 o                         
   0  25   1         32.17         38.65        16.19 o                         
   1  25   1        534.12        535.47        15.65 o                         
   2  25   1        108.39        111.38        17.78 o                         
   3  25   1        562.61        623.16        19.75 o                         
   4  25   1         99.27        108.53        13.70 o                         
   5  25   1        564.06        573.21        26.13 o                         
   6  25   1       1479.86       1548.95        37.89 o                         
   7  25   1         73.08         87.90        13.26 o                         
   8  25   1         93.68         51.05        14.73 o                         
  -7  26   1         93.79        243.77        97.34 o                         
  -6  26   1        217.58        271.39        11.46 o                         
  -5  26   1        718.89        676.68        20.39 o                         
  -4  26   1        145.19        136.25        13.17 o                         
  -3  26   1        675.27        728.26        20.58 o                         
  -2  26   1        579.61        583.70        19.15 o                         
  -1  26   1        529.41        610.44        16.56 o                         
   0  26   1        594.05        597.24        16.43 o                         
   1  26   1        505.51        575.32        20.06 o                         
   2  26   1        735.89        775.60        24.16 o                         
   3  26   1        197.21        188.18        13.81 o                         
   4  26   1        506.12        457.29        18.39 o                         
   5  26   1        365.79        391.51        15.65 o                         
   6  26   1        807.85        799.87        18.47 o                         
   7  26   1        691.01        668.13       113.09 o                         
  -7  27   1        746.45        524.11        21.89 o                         
  -6  27   1          3.05         -4.51        18.12 o                         
  -5  27   1        439.46        406.91        13.41 o                         
  -4  27   1        363.77        365.06        23.82 o                         
  -3  27   1        116.20        189.52        18.73 o                         
  -2  27   1        134.73         93.81        11.58 o                         
  -1  27   1         37.57         62.98        10.54 o                         
   0  27   1          8.39          6.32         9.83 o                         
   1  27   1        434.67        564.91        16.03 o                         
   2  27   1        978.92        905.48        23.75 o                         
   3  27   1        149.35        184.73        13.64 o                         
   4  27   1        115.21         74.55        14.35 o                         
   5  27   1         32.03         24.51        13.30 o                         
   6  27   1        346.07        241.25         9.11 o                         
   7  27   1          8.26         17.83        12.65 o                         
  -6  28   1        593.56        537.48        15.81 o                         
  -5  28   1          6.06          4.84         8.63 o                         
  -4  28   1         99.84        101.91        11.93 o                         
  -3  28   1        353.99        415.70        14.90 o                         
  -2  28   1        263.74        256.73        17.66 o                         
  -1  28   1         22.11         67.20         9.19 o                         
   0  28   1         23.47         17.65        11.32 o                         
   1  28   1        200.98        213.46        11.80 o                         
   2  28   1        107.39        124.22        10.52 o                         
   3  28   1         14.86         17.38        11.08 o                         
   4  28   1        108.05         92.06        10.97 o                         
   5  28   1        110.07        127.34        10.83 o                         
  -5  29   1        474.65        503.53        40.14 o                         
  -4  29   1         92.10         90.67         7.79 o                         
  -3  29   1         45.53         50.86         9.16 o                         
  -2  29   1        132.03        145.79        12.69 o                         
  -1  29   1        128.38        136.84        11.49 o                         
   0  29   1         39.23         43.09         9.74 o                         
   1  29   1        106.88         71.60        16.17 o                         
   2  29   1        142.44        123.16        10.35 o                         
   3  29   1         87.77         72.10         8.60 o                         
   4  29   1          2.14          0.68         7.76 o                         
   5  29   1        155.36        144.00        15.08 o                         
  -4  30   1         16.45         23.21        14.72 o                         
  -3  30   1        397.83        327.50        12.54 o                         
  -2  30   1         20.60         19.24         8.77 o                         
  -1  30   1          3.78          0.92         9.64 o                         
   0  30   1         12.39         -5.48        11.07 o                         
   1  30   1          7.28         15.80         9.52 o                         
   2  30   1        308.37        296.36        10.86 o                         
   3  30   1          8.67         17.60         8.96 o                         
  -2  31   1         19.72         29.27         9.74 o                         
  -1  31   1         91.23         69.78        10.09 o                         
   0  31   1        223.80        194.93        11.98 o                         
   1  31   1         13.49         14.49        10.58 o                         
 -13   0   2        810.05        812.71        30.04 o                         
 -12   0   2        788.08        860.45        24.63 o                         
 -11   0   2         18.83         49.11        17.85 o                         
 -10   0   2        897.43        819.58        27.69 o                         
  -9   0   2       1212.81       1548.79        32.72 o                         
  -8   0   2        215.33         82.46        15.50 o                         
  -7   0   2       2979.28       2044.16        78.33 o                         
  -6   0   2       5102.99       4624.13       176.68 o                         
  -5   0   2       5530.76       6795.62       252.47 o                         
  -4   0   2       2895.36       3591.81       135.60 o                         
  -3   0   2         69.84        162.63        15.98 o                         
  -2   0   2      24052.27      20492.43       741.62 o                         
  -1   0   2       3292.30       2005.91       119.65 o                         
   0   0   2      50342.65      54303.13      1959.75 o                         
   1   0   2       5548.44       5151.04       132.46 o                         
   2   0   2      77089.44      75089.17      1566.40 o                         
   3   0   2      36921.94      37766.48       787.74 o                         
   4   0   2       5238.78       4730.21       102.06 o                         
   5   0   2         52.24         75.40         8.87 o                         
   6   0   2        608.35        286.18        16.23 o                         
   7   0   2       2162.11       3330.32        58.47 o                         
   8   0   2       6239.10       5338.99        83.97 o                         
   9   0   2        353.31        454.36        21.03 o                         
  10   0   2       1921.40       1883.17        43.92 o                         
  11   0   2         61.58         53.28        14.18 o                         
  12   0   2         54.41         82.45        12.61 o                         
  13   0   2         10.52         18.03        14.03 o                         
 -13   1   2        492.58        434.25        22.59 o                         
 -12   1   2          4.60          3.74        10.68 o                         
 -11   1   2        140.49        139.74        14.00 o                         
 -10   1   2       1563.80       1920.53        35.96 o                         
  -9   1   2        127.46         86.05        11.83 o                         
  -8   1   2        494.15        517.07        13.06 o                         
  -7   1   2        298.55        378.68        14.57 o                         
  -6   1   2        118.11         12.51        19.02 o                         
  -5   1   2        119.67         63.47        14.63 o                         
  -4   1   2      19127.41      21302.28       546.82 o                         
  -3   1   2      10470.51      12167.53       313.10 o                         
  -2   1   2         34.49         65.69         5.19 o                         
  -1   1   2        896.07        798.67        21.93 o                         
   0   1   2      24714.88      27217.66       399.62 o                         
   1   1   2        354.85        339.62        10.81 o                         
   2   1   2      35617.90      43617.32       699.87 o                         
   3   1   2       5568.20       5328.90        88.02 o                         
   4   1   2        358.32        215.45         8.11 o                         
   5   1   2       3988.11       5181.21        85.98 o                         
   6   1   2        946.15        510.40        16.73 o                         
   7   1   2         49.84         82.38         7.58 o                         
   8   1   2        523.83        456.10        25.19 o                         
   9   1   2       4120.45       4412.27        64.41 o                         
  10   1   2        334.36        257.92        12.94 o                         
  11   1   2          7.80         33.65        10.10 o                         
  12   1   2        417.28        558.04        21.64 o                         
  13   1   2        200.65        172.71        12.77 o                         
 -13   2   2        535.65        445.35        26.83 o                         
 -12   2   2         38.82         48.88        13.33 o                         
 -11   2   2          9.23          9.32        13.51 o                         
 -10   2   2        228.95        332.84        16.76 o                         
  -9   2   2        174.64        206.54        12.50 o                         
  -8   2   2        348.04        495.53        13.44 o                         
  -7   2   2       1622.71       1785.86        48.89 o                         
  -6   2   2       6561.77       7014.04       185.71 o                         
  -5   2   2        948.14       1333.35        41.58 o                         
  -4   2   2       8500.94       8877.57       167.21 o                         
  -3   2   2      58766.57      64222.23      1159.59 o                         
  -2   2   2        746.65        321.18        11.31 o                         
  -1   2   2         17.46        177.76        11.16 o                         
   0   2   2         53.52        244.09         6.79 o                         
   1   2   2       1933.69       2914.71        63.01 o                         
   2   2   2       1581.59        857.80        16.67 o                         
   3   2   2      10409.28       9138.98       150.21 o                         
   4   2   2        450.62        584.00        15.46 o                         
   5   2   2       2332.73       2107.37        74.66 o                         
   6   2   2        422.43        242.88        11.82 o                         
   7   2   2        992.82        663.62        15.83 o                         
   8   2   2       2379.18       2274.33        39.30 o                         
   9   2   2         81.59         63.83        15.74 o                         
  10   2   2        180.57        122.24        12.91 o                         
  11   2   2         43.40         44.62        10.72 o                         
  12   2   2         15.30         25.89        11.33 o                         
  13   2   2        243.79        240.02        13.33 o                         
 -13   3   2         90.29        112.32         8.71 o                         
 -12   3   2        126.41        144.33        13.54 o                         
 -11   3   2        190.46        234.72        13.52 o                         
 -10   3   2        332.41        273.28        13.24 o                         
  -9   3   2       1509.71       1739.64        44.70 o                         
  -8   3   2        694.56        589.73        19.01 o                         
  -7   3   2       1902.18       2702.25        41.91 o                         
  -6   3   2       3544.86       4635.48       125.70 o                         
  -5   3   2        698.04       1338.59        41.60 o                         
  -4   3   2       2304.67       2129.42        47.47 o                         
  -3   3   2        282.26        907.20        29.14 o                         
  -2   3   2      17059.92      16595.26       346.58 o                         
  -1   3   2      76620.83      90221.30      1881.30 o                         
   0   3   2      14780.35      14985.61       191.52 o                         
   1   3   2         48.40         54.68         8.80 o                         
   2   3   2      23017.99      28771.10       516.53 o                         
   3   3   2        108.19        178.40         7.53 o                         
   4   3   2        130.49         33.88         6.22 o                         
   5   3   2       6499.25       4786.60        67.33 o                         
   6   3   2        639.23       1391.77        23.55 o                         
   7   3   2        254.18        352.29         9.15 o                         
   8   3   2       2619.29       2472.62        39.56 o                         
   9   3   2        228.40        238.09        10.96 o                         
  10   3   2        151.46        148.52        12.36 o                         
  11   3   2          1.15         27.65        12.62 o                         
  12   3   2        179.32        177.36        12.78 o                         
  13   3   2         40.83         67.54         9.17 o                         
 -13   4   2        201.47        277.35        13.88 o                         
 -12   4   2         23.85         37.25        10.76 o                         
 -11   4   2        147.10        127.13        11.94 o                         
 -10   4   2          9.57         44.18        12.32 o                         
  -9   4   2       1725.10       2102.81        29.50 o                         
  -8   4   2        853.70        719.34        17.43 o                         
  -7   4   2       3156.84       3151.30        52.27 o                         
  -6   4   2       9374.08       8985.91       235.99 o                         
  -5   4   2        651.31        906.64        38.78 o                         
  -4   4   2       9336.80       8499.01       154.88 o                         
  -3   4   2      20270.53      19692.38       503.84 o                         
  -2   4   2      37078.95      39616.87       824.68 o                         
  -1   4   2        525.99        803.57        18.69 o                         
   0   4   2      18889.47      27142.17       369.22 o                         
   1   4   2      10125.81       6762.15       142.98 o                         
   2   4   2       2013.74       2863.57        53.66 o                         
   3   4   2       1115.16        829.01        15.18 o                         
   4   4   2        369.77        738.96        19.61 o                         
   5   4   2       2716.75       2927.84        42.48 o                         
   6   4   2        191.20        416.43        16.63 o                         
   7   4   2         57.08         44.28         7.30 o                         
   8   4   2         95.06         85.48         9.68 o                         
   9   4   2         17.91        103.04        10.89 o                         
  10   4   2        628.50        379.35        16.06 o                         
  11   4   2       2021.21       2317.05        65.86 o                         
  12   4   2         33.00         46.71        10.50 o                         
  13   4   2          8.00         19.12        12.38 o                         
 -13   5   2         43.40         46.99         8.20 o                         
 -12   5   2         51.31         69.63        13.34 o                         
 -11   5   2        256.47        166.32        13.64 o                         
 -10   5   2        548.03        654.11        17.15 o                         
  -9   5   2       3388.94       3436.20        46.67 o                         
  -8   5   2        869.34        884.94        16.85 o                         
  -7   5   2        153.27        105.40        12.84 o                         
  -6   5   2       3397.65       3358.16        93.99 o                         
  -5   5   2       2643.58       2337.66        53.03 o                         
  -4   5   2       4167.75       6288.70       163.95 o                         
  -3   5   2        150.07        348.82        17.40 o                         
  -2   5   2         67.78        281.63        19.71 o                         
  -1   5   2      45336.55      46939.12       981.05 o                         
   0   5   2      10953.05      10826.15       147.14 o                         
   1   5   2       4560.65       4300.54        59.66 o                         
   2   5   2        727.11       1029.32        19.31 o                         
   3   5   2       3572.52       5192.26        96.06 o                         
   4   5   2       1241.67        663.70        24.06 o                         
   5   5   2       4191.12       3716.93        53.31 o                         
   6   5   2       3693.29       4401.10        63.62 o                         
   7   5   2        279.07        341.80        13.16 o                         
   8   5   2        175.34        246.45         9.32 o                         
   9   5   2       2864.89       3232.25        39.42 o                         
  10   5   2        258.77        278.23        13.75 o                         
  11   5   2        532.08        657.39        26.86 o                         
  12   5   2        338.51        315.92        15.75 o                         
  13   5   2          7.59          8.91        10.29 o                         
 -13   6   2         55.24         38.84         7.85 o                         
 -12   6   2        350.87        395.02        14.78 o                         
 -11   6   2        104.52        164.81        11.24 o                         
 -10   6   2        609.08        644.28        16.88 o                         
  -9   6   2        534.62        423.84        13.34 o                         
  -8   6   2         26.89         77.11         9.01 o                         
  -7   6   2        552.65        537.32        21.31 o                         
  -6   6   2        151.07        100.43        17.36 o                         
  -5   6   2       2641.01       2511.44        57.33 o                         
  -4   6   2       1177.26        979.49        30.41 o                         
  -3   6   2       5071.33       4494.73       100.43 o                         
  -2   6   2      19291.45      17645.64       641.18 o                         
  -1   6   2        189.07        339.84        14.08 o                         
   0   6   2      16178.53      18496.64       251.98 o                         
   1   6   2      25769.71      28632.98       391.33 o                         
   2   6   2         23.07         52.87         7.32 o                         
   3   6   2        241.65        132.57        10.52 o                         
   4   6   2        680.44        536.53        10.94 o                         
   5   6   2       1686.06       1415.66        49.28 o                         
   6   6   2        399.22        302.88        11.03 o                         
   7   6   2        345.28        340.20         9.13 o                         
   8   6   2        998.99       1157.69        17.21 o                         
   9   6   2        144.01        220.89        11.52 o                         
  10   6   2          6.35         10.70        10.71 o                         
  11   6   2        783.49        710.45        17.20 o                         
  12   6   2         33.24         35.66        10.52 o                         
  13   6   2         33.29         44.05        15.57 o                         
 -13   7   2        150.65        166.25         9.44 o                         
 -12   7   2        254.70        321.81        15.11 o                         
 -11   7   2          1.15         16.95        13.80 o                         
 -10   7   2        517.15        469.51        17.63 o                         
  -9   7   2        572.82        561.45        15.37 o                         
  -8   7   2       2266.46       2033.88        29.58 o                         
  -7   7   2         22.78         54.19        10.50 o                         
  -6   7   2       2146.35       1736.06        55.71 o                         
  -5   7   2       2873.27       2342.73        47.57 o                         
  -4   7   2         45.91        163.06        12.05 o                         
  -3   7   2        141.07        186.70        15.26 o                         
  -2   7   2          2.48         15.75         7.59 o                         
  -1   7   2       9621.42      13081.33       193.43 o                         
   0   7   2       3798.95       5106.83        93.75 o                         
   1   7   2         14.68         89.61         9.26 o                         
   2   7   2        210.11         35.63         7.24 o                         
   3   7   2       6818.34       8564.41       181.86 o                         
   4   7   2        137.27         15.46         5.56 o                         
   5   7   2       2449.98       2150.36        33.03 o                         
   6   7   2         41.17         23.02         6.93 o                         
   7   7   2        618.21        500.31        11.08 o                         
   8   7   2        198.78        326.55         9.99 o                         
   9   7   2         47.94        173.69        10.73 o                         
  10   7   2          3.36         -5.86        10.15 o                         
  11   7   2        228.20        272.27        12.75 o                         
  12   7   2         20.24         37.63        10.11 o                         
  13   7   2        336.51        315.28        41.58 o                         
 -13   8   2         17.03         -6.46        16.94 o                         
 -12   8   2        120.86        127.20        12.67 o                         
 -11   8   2        844.67       1074.75        26.66 o                         
 -10   8   2       2260.86       2122.36        26.39 o                         
  -9   8   2        259.99        189.49        12.25 o                         
  -8   8   2       2160.16       2200.78        31.68 o                         
  -7   8   2          2.62         33.72         9.99 o                         
  -6   8   2         33.43         21.39        13.01 o                         
  -5   8   2       1132.68        817.41        22.54 o                         
  -4   8   2        799.08        636.91        17.96 o                         
  -3   8   2        824.42        929.82        24.37 o                         
  -2   8   2        837.21        640.98        17.51 o                         
  -1   8   2        618.70        317.61         9.27 o                         
   0   8   2       2678.02       4824.31       103.18 o                         
   1   8   2      10113.47      12838.57       163.55 o                         
   2   8   2       1500.30       1920.19        28.19 o                         
   3   8   2          0.95         14.86         9.50 o                         
   4   8   2      12383.25      13356.26       215.40 o                         
   5   8   2       2158.64       2213.87        34.02 o                         
   6   8   2        827.83        648.98        27.94 o                         
   7   8   2       1932.56       2335.38        28.70 o                         
   8   8   2          5.71         50.09        10.18 o                         
   9   8   2        388.56        446.35        12.85 o                         
  10   8   2       3114.71       3296.90        55.71 o                         
  11   8   2        231.54        283.57        14.06 o                         
  12   8   2         59.00         32.17        12.27 o                         
  13   8   2         20.72         29.97        10.53 o                         
 -13   9   2         48.54         33.85        16.03 o                         
 -12   9   2         49.86         30.67        10.99 o                         
 -11   9   2          9.15          9.35        11.70 o                         
 -10   9   2       1246.31       1549.10        30.30 o                         
  -9   9   2         10.06         -1.40        12.04 o                         
  -8   9   2        178.87        291.31        13.49 o                         
  -7   9   2       1990.99       1878.34        29.03 o                         
  -6   9   2       1513.91       1543.26        28.73 o                         
  -5   9   2          6.74         27.53        13.46 o                         
  -4   9   2       6689.84       6829.86       128.92 o                         
  -3   9   2        541.99        615.27        16.95 o                         
  -2   9   2        313.49        397.56        11.13 o                         
  -1   9   2       1327.89       1836.47        40.68 o                         
   0   9   2      17393.16      17184.70       361.58 o                         
   1   9   2       4140.60       2979.99        43.95 o                         
   2   9   2       2256.50       1632.45        36.93 o                         
   3   9   2       4829.61       5679.89       106.11 o                         
   4   9   2       3283.90       3989.39       101.71 o                         
   5   9   2       3867.53       4648.07        71.72 o                         
   6   9   2      16251.95      17524.96       225.19 o                         
   7   9   2        660.64        587.88        10.80 o                         
   8   9   2        736.25        846.40        15.30 o                         
   9   9   2        147.56        229.82        13.27 o                         
  10   9   2        859.05       1002.00        21.64 o                         
  11   9   2         13.43         13.85        12.16 o                         
  12   9   2        332.85        450.28        21.33 o                         
  13   9   2        627.17        590.29        25.09 o                         
 -13  10   2        516.53        465.86       126.64 o                         
 -12  10   2        173.82        146.57        15.12 o                         
 -11  10   2         87.79        119.05        11.20 o                         
 -10  10   2        102.96        184.85        11.28 o                         
  -9  10   2       1482.82       1376.30        22.11 o                         
  -8  10   2       1509.67       1796.50        26.76 o                         
  -7  10   2       1224.96       1376.50        23.15 o                         
  -6  10   2        693.31        762.95        19.55 o                         
  -5  10   2        886.40       1180.95        29.41 o                         
  -4  10   2          8.24         -6.64         8.00 o                         
  -3  10   2       3930.01       4108.78        63.29 o                         
  -2  10   2       5110.84       4242.32        86.47 o                         
  -1  10   2       1258.10       1371.25        40.65 o                         
   0  10   2       2066.65       2744.19        61.38 o                         
   1  10   2       4790.41       4399.89        82.08 o                         
   2  10   2       1875.67       1228.93        25.33 o                         
   3  10   2       7400.09       6899.68       104.08 o                         
   4  10   2        907.41        711.13        21.02 o                         
   5  10   2       2882.75       2740.01        47.99 o                         
   6  10   2       2426.01       3195.90        74.35 o                         
   7  10   2       1849.90       1780.51        25.67 o                         
   8  10   2       2133.24       2294.65        31.73 o                         
   9  10   2        316.90        365.43        12.54 o                         
  10  10   2       1611.96       2019.24        37.70 o                         
  11  10   2        629.88        658.42        16.82 o                         
  12  10   2          4.39         22.76        20.67 o                         
  13  10   2         59.20         21.96         8.18 o                         
 -13  11   2        105.09         77.53         9.45 o                         
 -12  11   2          1.21          1.19        22.71 o                         
 -11  11   2        592.29        685.25        19.21 o                         
 -10  11   2       1283.18       1390.85        25.67 o                         
  -9  11   2         39.57         77.95        11.97 o                         
  -8  11   2       2760.21       2634.04        41.67 o                         
  -7  11   2       4717.74       4392.72        70.94 o                         
  -6  11   2       1446.64       1609.21        24.60 o                         
  -5  11   2       3388.73       3103.05        47.12 o                         
  -4  11   2        636.05        584.32        16.02 o                         
  -3  11   2        993.16       1650.17        34.62 o                         
  -2  11   2        473.77        371.06        17.10 o                         
  -1  11   2        164.18        188.18        14.60 o                         
   0  11   2       6124.17       6764.93       145.33 o                         
   1  11   2        119.36         89.82        10.06 o                         
   2  11   2       1911.26       1629.22        36.76 o                         
   3  11   2       1468.19        770.65        22.80 o                         
   4  11   2         53.17         93.30        11.04 o                         
   5  11   2       2468.11       2942.67        50.35 o                         
   6  11   2       2750.11       2328.62        41.88 o                         
   7  11   2       1719.70       2130.62        34.74 o                         
   8  11   2        446.42        593.08        15.47 o                         
   9  11   2       1876.91       2139.92        40.56 o                         
  10  11   2        810.98        745.28        18.61 o                         
  11  11   2        393.09        328.97        17.95 o                         
  12  11   2        572.35        604.02        22.23 o                         
 -12  12   2       2614.22       2829.13       106.90 o                         
 -11  12   2        204.22        238.47        18.06 o                         
 -10  12   2         37.71         46.47        14.98 o                         
  -9  12   2        397.58        668.21        21.74 o                         
  -8  12   2       1790.43       1685.94        60.33 o                         
  -7  12   2       3368.59       3557.43       110.70 o                         
  -6  12   2       1044.15        986.95        17.29 o                         
  -5  12   2        738.86        635.10        16.91 o                         
  -4  12   2       1739.82       1667.01        44.10 o                         
  -3  12   2         71.52        136.60        16.87 o                         
  -2  12   2         59.91         84.44        12.74 o                         
  -1  12   2         18.14         39.97        13.88 o                         
   0  12   2       1869.68       1400.69        35.46 o                         
   1  12   2        361.16        293.76        12.89 o                         
   2  12   2         63.53         85.82        14.34 o                         
   3  12   2       4749.97       4786.24       130.59 o                         
   4  12   2       1102.57       1191.50        33.78 o                         
   5  12   2       4556.51       4351.97        62.63 o                         
   6  12   2         80.56         96.51        11.48 o                         
   7  12   2        504.93        708.72        21.57 o                         
   8  12   2        214.54        107.01        13.89 o                         
   9  12   2         56.43        137.07        12.43 o                         
  10  12   2       1009.39       1111.17        37.77 o                         
  11  12   2       1651.63       1853.10        43.34 o                         
  12  12   2          6.13          5.98        12.90 o                         
 -12  13   2         26.45         65.85        17.36 o                         
 -11  13   2       1891.87       2121.02        62.36 o                         
 -10  13   2         68.61         89.72        19.46 o                         
  -9  13   2         33.19         39.46        20.29 o                         
  -8  13   2         41.05         43.36        16.97 o                         
  -7  13   2      12654.81      14283.28       355.12 o                         
  -6  13   2       1147.32       1150.32        26.71 o                         
  -5  13   2        485.24        426.93        12.95 o                         
  -4  13   2        294.50        334.37        16.16 o                         
  -3  13   2        814.18        582.62        26.75 o                         
  -2  13   2       1030.11       1215.53        41.72 o                         
  -1  13   2        685.09        868.28        30.68 o                         
   0  13   2       2831.86       3010.66        68.43 o                         
   1  13   2        576.44        440.64        25.74 o                         
   2  13   2        968.04       1003.59        31.67 o                         
   3  13   2       1708.10       1818.35        58.77 o                         
   4  13   2       2376.58       2133.57        39.26 o                         
   5  13   2       5147.39       5312.36        89.58 o                         
   6  13   2        545.31        343.47        15.88 o                         
   7  13   2         48.38         43.34        13.84 o                         
   8  13   2         43.64         34.38        15.91 o                         
   9  13   2       4528.60       4709.83        89.41 o                         
  10  13   2        388.02        369.35        22.11 o                         
  11  13   2        122.75        107.69        14.43 o                         
  12  13   2        701.44        718.52        22.74 o                         
 -12  14   2        987.45        970.19        28.89 o                         
 -11  14   2       1375.89       1591.94        45.14 o                         
 -10  14   2         23.34         22.94        18.77 o                         
  -9  14   2       3512.50       3966.58        76.32 o                         
  -8  14   2        104.60        107.27        17.44 o                         
  -7  14   2         27.04         36.04        16.76 o                         
  -6  14   2       7121.52       7079.49       100.78 o                         
  -5  14   2       5332.16       5295.80        80.52 o                         
  -4  14   2        602.29        499.69        12.71 o                         
  -3  14   2       1078.20        937.09        25.58 o                         
  -2  14   2       1734.01       1738.66        68.39 o                         
  -1  14   2         98.49        191.34        16.05 o                         
   0  14   2       7374.90       8166.23       174.54 o                         
   1  14   2       1725.94       1919.55        47.70 o                         
   2  14   2       5338.40       4942.64       135.60 o                         
   3  14   2       2556.53       2277.65        56.05 o                         
   4  14   2       1366.32       1126.27        33.55 o                         
   5  14   2       1140.90       1067.44        26.67 o                         
   6  14   2         92.59        131.75        14.96 o                         
   7  14   2       2858.56       2746.62        50.16 o                         
   8  14   2        784.34       1029.06        26.79 o                         
   9  14   2         17.79         71.15        16.08 o                         
  10  14   2         50.54         66.93        18.28 o                         
  11  14   2       1270.64       1388.23        33.25 o                         
  12  14   2         24.33         24.91         9.56 o                         
 -12  15   2        325.87        293.23        21.95 o                         
 -11  15   2       1301.60       1584.82        84.33 o                         
 -10  15   2        179.61        171.07        15.91 o                         
  -9  15   2        996.80       1085.11        33.99 o                         
  -8  15   2       1864.43       2254.71        47.30 o                         
  -7  15   2       1274.89       1259.81        36.37 o                         
  -6  15   2         10.11         11.09        11.38 o                         
  -5  15   2        117.11        103.45        10.90 o                         
  -4  15   2       7540.06       7390.15       114.12 o                         
  -3  15   2       1854.37       1604.21        28.87 o                         
  -2  15   2       1043.85        756.02        20.85 o                         
  -1  15   2       2223.13       2059.25        43.04 o                         
   0  15   2      10732.91      10959.20       201.70 o                         
   1  15   2        187.00        160.68        14.29 o                         
   2  15   2       3975.51       4812.35       133.46 o                         
   3  15   2       3496.83       3353.02        58.31 o                         
   4  15   2          7.54          9.15        12.57 o                         
   5  15   2       1461.79       1309.92        31.12 o                         
   6  15   2       8415.02       9721.98       191.62 o                         
   7  15   2         15.75         29.34        13.48 o                         
   8  15   2         25.87         32.89        15.53 o                         
   9  15   2        661.97        655.35        27.15 o                         
  10  15   2        327.63        512.16        21.78 o                         
  11  15   2         74.59        102.21        14.10 o                         
  12  15   2        205.58        136.72         8.37 o                         
 -12  16   2        378.99        351.39        44.76 o                         
 -11  16   2         70.92         72.47        14.72 o                         
 -10  16   2        137.20        144.24        14.78 o                         
  -9  16   2        894.50        936.43        25.80 o                         
  -8  16   2       1033.41       1061.80        27.76 o                         
  -7  16   2         89.02        135.45        19.23 o                         
  -6  16   2       7736.27       8642.30       129.34 o                         
  -5  16   2        645.79        519.76        15.17 o                         
  -4  16   2         34.93         23.56        12.13 o                         
  -3  16   2        647.16        656.98        15.00 o                         
  -2  16   2      13944.17      14479.44       219.07 o                         
  -1  16   2         15.16         17.41        15.73 o                         
   0  16   2       8126.36       8219.07       137.90 o                         
   1  16   2        316.41        291.18        12.97 o                         
   2  16   2       1467.82       1235.21        34.72 o                         
   3  16   2        702.16        471.65        15.11 o                         
   4  16   2       3186.78       3938.59        62.43 o                         
   5  16   2       2455.15       2151.33        41.73 o                         
   6  16   2        687.05        785.89        26.91 o                         
   7  16   2        841.40        614.92        17.95 o                         
   8  16   2        130.33        227.24        16.66 o                         
   9  16   2         40.61         33.35        14.71 o                         
  10  16   2        123.72        104.81        13.16 o                         
  11  16   2        422.54        486.96        18.25 o                         
 -11  17   2        290.53        248.42        14.47 o                         
 -10  17   2        296.94        415.23        15.94 o                         
  -9  17   2          2.06         20.40        15.88 o                         
  -8  17   2        389.30        321.18        18.51 o                         
  -7  17   2        676.82        592.28        24.42 o                         
  -6  17   2        164.91        155.03        13.42 o                         
  -5  17   2         51.04         69.01        11.85 o                         
  -4  17   2       2416.96       2566.58        47.51 o                         
  -3  17   2        675.42        705.31        19.94 o                         
  -2  17   2       2095.34       2191.22        37.83 o                         
  -1  17   2        333.73        373.26        22.88 o                         
   0  17   2      15462.29      15851.29       234.83 o                         
   1  17   2        115.04         69.76         8.21 o                         
   2  17   2       6891.29       7186.16       220.29 o                         
   3  17   2         81.61         75.33        11.73 o                         
   4  17   2       2796.62       2525.47        42.38 o                         
   5  17   2       5512.99       5110.12        88.40 o                         
   6  17   2       2668.66       2754.52        77.52 o                         
   7  17   2         36.88         27.82        13.31 o                         
   8  17   2         11.50         16.94        14.85 o                         
   9  17   2        516.55        673.39        19.98 o                         
  10  17   2        176.18        125.30        11.84 o                         
  11  17   2         72.30         90.12        42.59 o                         
 -11  18   2        221.05        184.45         9.97 o                         
 -10  18   2         24.15         21.14        11.69 o                         
  -9  18   2        767.31        769.07        21.79 o                         
  -8  18   2         26.97         36.47        16.81 o                         
  -7  18   2         22.16        -17.16        18.59 o                         
  -6  18   2        117.17        135.29        13.15 o                         
  -5  18   2       3150.67       3189.77        56.75 o                         
  -4  18   2       1201.91       1082.41        25.21 o                         
  -3  18   2        930.75        801.40        18.48 o                         
  -2  18   2       7335.29       7490.00       155.45 o                         
  -1  18   2       1310.03       1509.35        37.10 o                         
   0  18   2         56.13         75.92        11.16 o                         
   1  18   2         83.56        105.38        10.28 o                         
   2  18   2       2138.66       2131.15        36.20 o                         
   3  18   2       2530.12       2743.04        44.99 o                         
   4  18   2       7089.63       7141.38       102.39 o                         
   5  18   2         39.92         55.35        19.33 o                         
   6  18   2        507.87        463.29        28.70 o                         
   7  18   2       2604.38       2740.68        54.33 o                         
   8  18   2         74.22         49.51        14.53 o                         
   9  18   2        343.29        510.49        14.94 o                         
  10  18   2        257.24        312.18        20.06 o                         
  11  18   2        296.33        192.30        71.85 o                         
 -11  19   2        443.42        383.75        95.89 o                         
 -10  19   2        107.97         82.29         9.61 o                         
  -9  19   2          0.25          9.49        13.25 o                         
  -8  19   2         38.14         37.29        15.43 o                         
  -7  19   2        921.02        888.31        28.05 o                         
  -6  19   2         19.97         61.23        13.29 o                         
  -5  19   2        534.85        523.03        20.08 o                         
  -4  19   2        663.70        818.46        21.45 o                         
  -3  19   2       1821.59       1834.38        32.90 o                         
  -2  19   2        351.01        311.71        15.39 o                         
  -1  19   2       7661.26       8121.63       154.36 o                         
   0  19   2       2595.56       2478.51        42.75 o                         
   1  19   2        612.26        467.30        16.61 o                         
   2  19   2       7729.11       7180.92       101.01 o                         
   3  19   2       4073.55       4374.27        63.21 o                         
   4  19   2          3.99         20.80        11.02 o                         
   5  19   2        371.42        498.76        20.17 o                         
   6  19   2        143.08         53.37        19.41 o                         
   7  19   2        291.49        430.10        18.82 o                         
   8  19   2        532.59        538.41        18.29 o                         
   9  19   2        347.82        347.69        14.39 o                         
  10  19   2         70.19         77.19         9.07 o                         
 -10  20   2         10.42          3.54        12.31 o                         
  -9  20   2         30.79         47.36         9.63 o                         
  -8  20   2        151.35        178.64        14.75 o                         
  -7  20   2         14.86         33.99        16.72 o                         
  -6  20   2         75.23         77.64        18.63 o                         
  -5  20   2         83.96         94.57        16.51 o                         
  -4  20   2         38.32         30.80        14.43 o                         
  -3  20   2         58.68         73.13        11.63 o                         
  -2  20   2       3136.61       2866.90        49.30 o                         
  -1  20   2        131.49        101.42        19.80 o                         
   0  20   2        427.55        276.93        16.25 o                         
   1  20   2      15340.68      16276.15       245.26 o                         
   2  20   2         76.54         82.83        10.90 o                         
   3  20   2       1240.12       1303.64        26.22 o                         
   4  20   2       3784.95       3798.22        71.50 o                         
   5  20   2        741.44        596.39        21.35 o                         
   6  20   2        244.21        241.72        20.61 o                         
   7  20   2        807.25        840.86        23.14 o                         
   8  20   2         23.38         29.40        12.87 o                         
   9  20   2         51.52         45.51        11.12 o                         
  10  20   2        489.42        370.17        26.20 o                         
 -10  21   2         29.97         24.44        10.51 o                         
  -9  21   2          2.53          2.84        13.33 o                         
  -8  21   2         49.89         64.54        14.08 o                         
  -7  21   2        672.11        714.44        31.62 o                         
  -6  21   2         20.68         -0.05        14.72 o                         
  -5  21   2        161.45        118.15        21.84 o                         
  -4  21   2         36.83         44.23        14.56 o                         
  -3  21   2        304.43        339.59        13.37 o                         
  -2  21   2        165.22        199.73        13.52 o                         
  -1  21   2       5316.46       5482.93       123.67 o                         
   0  21   2        192.44        145.71        20.23 o                         
   1  21   2       1233.58       1373.68        36.46 o                         
   2  21   2        584.97        580.19        29.16 o                         
   3  21   2       2096.33       2079.47        56.94 o                         
   4  21   2        577.60        529.00        14.38 o                         
   5  21   2       1363.09       1424.41        31.07 o                         
   6  21   2        597.79        719.94        19.84 o                         
   7  21   2       1067.72        945.12        24.66 o                         
   8  21   2        459.27        476.60        19.02 o                         
   9  21   2         14.86         16.19        11.07 o                         
  -9  22   2          9.33         10.03        11.91 o                         
  -8  22   2        182.46        169.07        13.02 o                         
  -7  22   2        205.27        183.96        15.64 o                         
  -6  22   2          7.36         16.31        14.78 o                         
  -5  22   2         45.78         47.29        15.54 o                         
  -4  22   2          8.30          1.00        14.27 o                         
  -3  22   2        768.61        609.41        15.94 o                         
  -2  22   2        185.91        212.40        13.14 o                         
  -1  22   2        518.52        521.38        19.90 o                         
   0  22   2         16.70         30.99        20.64 o                         
   1  22   2       6506.81       6678.47       102.61 o                         
   2  22   2       1574.60       1664.29        33.29 o                         
   3  22   2         50.32         67.33        11.45 o                         
   4  22   2        154.11        209.50        12.06 o                         
   5  22   2         11.77         21.28        13.89 o                         
   6  22   2        634.95        622.41        24.00 o                         
   7  22   2        702.62        636.21        25.76 o                         
   8  22   2          8.15         14.64        10.71 o                         
   9  22   2        417.48        496.31        17.10 o                         
  -9  23   2         83.94         49.50        11.65 o                         
  -8  23   2         30.35          4.63        12.88 o                         
  -7  23   2          4.95          3.83        13.58 o                         
  -6  23   2         39.19         53.29        15.33 o                         
  -5  23   2       1046.92        973.62        28.51 o                         
  -4  23   2       2422.81       2653.59        44.29 o                         
  -3  23   2       2291.24       2146.48        47.81 o                         
  -2  23   2        734.65        905.96        17.83 o                         
  -1  23   2        404.98        264.97        21.13 o                         
   0  23   2         39.11         48.73        27.29 o                         
   1  23   2         65.20         50.73        14.38 o                         
   2  23   2         26.87         42.55        15.25 o                         
   3  23   2         61.27         68.21        14.10 o                         
   4  23   2         16.01          0.51        11.31 o                         
   5  23   2        179.25        172.21        14.40 o                         
   6  23   2        360.68        331.81        13.85 o                         
   7  23   2         24.98          8.37         9.88 o                         
   8  23   2          4.95         11.50         9.22 o                         
   9  23   2          3.40         -1.43         8.79 o                         
  -9  24   2         86.85        106.27        11.81 o                         
  -8  24   2         23.04          1.72        20.40 o                         
  -7  24   2          0.38          3.02        11.75 o                         
  -6  24   2         97.71         75.24        13.88 o                         
  -5  24   2         68.59         55.19        13.01 o                         
  -4  24   2         28.69         34.83        13.57 o                         
  -3  24   2         63.40         66.18        13.16 o                         
  -2  24   2         56.97         76.19        11.88 o                         
  -1  24   2        139.36        117.98        22.64 o                         
   0  24   2         22.21         22.13        21.23 o                         
   1  24   2        158.67        123.31        22.74 o                         
   2  24   2          5.56          9.40        14.45 o                         
   3  24   2        540.31        504.97        17.84 o                         
   4  24   2        145.01        190.00        14.64 o                         
   5  24   2        148.70        228.68        22.27 o                         
   6  24   2         22.90         29.31        12.63 o                         
   7  24   2         28.39         40.10        15.41 o                         
   8  24   2         39.41         36.61        21.50 o                         
  -8  25   2        359.15        362.30        20.33 o                         
  -7  25   2         45.85         44.24        11.81 o                         
  -6  25   2        325.45        323.36        15.91 o                         
  -5  25   2         89.39         59.08        11.72 o                         
  -4  25   2        366.03        306.44        19.11 o                         
  -3  25   2          8.09          2.08        13.31 o                         
  -2  25   2         58.33         47.66        12.96 o                         
  -1  25   2         91.16         83.53        14.36 o                         
   0  25   2         61.15         61.87        15.09 o                         
   1  25   2        945.36       1018.65        31.87 o                         
   2  25   2         12.67          8.28        18.50 o                         
   3  25   2         42.22         13.63        13.64 o                         
   4  25   2        294.14        299.91        17.68 o                         
   5  25   2        351.28        328.35        20.37 o                         
   6  25   2        227.22        203.22        12.05 o                         
   7  25   2        766.88        828.06        26.13 o                         
   8  25   2         11.36          5.36         9.77 o                         
  -7  26   2         33.67         25.52        16.88 o                         
  -6  26   2        106.46         89.35        12.01 o                         
  -5  26   2        198.58        174.45        16.62 o                         
  -4  26   2        176.91        190.48        13.41 o                         
  -3  26   2        355.92        434.47        17.91 o                         
  -2  26   2          5.48         -6.57        13.69 o                         
  -1  26   2          4.85         -0.53        11.12 o                         
   0  26   2        107.42        144.70        13.79 o                         
   1  26   2        241.85        304.19        17.45 o                         
   2  26   2         30.20         53.84        20.05 o                         
   3  26   2          0.32         -6.60        20.09 o                         
   4  26   2        200.10        189.44        14.63 o                         
   5  26   2         61.85         65.68        18.51 o                         
   6  26   2        154.05        164.96        11.72 o                         
   7  26   2        203.51        162.16        13.08 o                         
  -7  27   2        176.79        148.92        11.74 o                         
  -6  27   2         26.84         17.78        22.50 o                         
  -5  27   2          5.39          5.28        12.99 o                         
  -4  27   2          8.02         10.16        13.46 o                         
  -3  27   2          3.74         14.61        11.78 o                         
  -2  27   2          1.10         -6.98        11.76 o                         
  -1  27   2         51.37         57.87        10.01 o                         
   0  27   2          8.25         11.99        11.16 o                         
   1  27   2        133.45        154.09        12.66 o                         
   2  27   2        675.85        684.46        20.31 o                         
   3  27   2        858.64        816.92        23.43 o                         
   4  27   2         14.91         44.87        14.06 o                         
   5  27   2         70.71         50.97        12.67 o                         
   6  27   2        400.77        389.04        13.97 o                         
  -6  28   2         28.20          0.80         7.63 o                         
  -5  28   2        303.78        291.00        12.26 o                         
  -4  28   2         21.05         -4.58        11.80 o                         
  -3  28   2        237.84        232.54        14.12 o                         
  -2  28   2        279.56        279.16        18.78 o                         
  -1  28   2        213.70        222.46        17.37 o                         
   0  28   2         48.27         65.22        11.38 o                         
   1  28   2        840.23       1008.20        42.94 o                         
   2  28   2        175.30        201.22        13.07 o                         
   3  28   2         37.60         39.53        11.01 o                         
   4  28   2         12.94          8.83        10.67 o                         
   5  28   2        374.55        380.78        14.94 o                         
   6  28   2         38.62         37.48        13.68 o                         
  -5  29   2         14.16          9.04        13.50 o                         
  -4  29   2        110.32        111.10        17.01 o                         
  -3  29   2          9.58         21.15        12.18 o                         
  -2  29   2          9.18          9.55        10.69 o                         
  -1  29   2        339.89        387.78        22.01 o                         
   0  29   2        225.97        217.56        12.99 o                         
   1  29   2        435.36        484.92        14.75 o                         
   2  29   2        244.01        229.66        18.07 o                         
   3  29   2         21.39         24.94         9.92 o                         
   4  29   2         69.58         58.62        12.42 o                         
   5  29   2         17.33         24.88        12.72 o                         
  -4  30   2          7.70         25.39         8.90 o                         
  -3  30   2         54.27         38.58         9.35 o                         
  -2  30   2        317.34        245.62        35.10 o                         
  -1  30   2        183.64        201.08        12.64 o                         
   0  30   2         40.12         22.87        11.78 o                         
   1  30   2        172.44        144.19         8.58 o                         
   2  30   2         51.37         68.17        13.66 o                         
   3  30   2        344.34        405.53        26.26 o                         
  -1  31   2         41.87         17.74         8.16 o                         
   0  31   2        329.82        286.56        19.64 o                         
   1  31   2         49.37         55.99        11.17 o                         
 -14   1   3         48.11         43.81        13.30 o                         
 -13   1   3         69.25         76.33         9.04 o                         
 -12   1   3          4.28         -3.46        12.45 o                         
 -11   1   3        169.49        192.98        15.65 o                         
 -10   1   3         53.37         79.87        14.58 o                         
  -9   1   3          0.49         20.55        11.42 o                         
  -8   1   3         16.35         11.85         9.06 o                         
  -7   1   3      14922.59      14302.72       293.43 o                         
  -6   1   3       5310.45       7743.73       204.47 o                         
  -5   1   3        384.11        367.74        20.19 o                         
  -4   1   3       7556.71       6430.39       168.49 o                         
  -3   1   3       7167.13       6141.43       130.45 o                         
  -2   1   3       4460.08       3330.19        87.23 o                         
  -1   1   3       1431.32       1282.63        34.79 o                         
   0   1   3      33751.82      31789.39       580.86 o                         
   1   1   3       1300.39       1103.20        27.33 o                         
   2   1   3       1452.33       2306.85        43.57 o                         
   3   1   3       2244.14       2361.48        39.77 o                         
   4   1   3       1283.78       1194.53        22.75 o                         
   5   1   3         49.65        474.23        11.30 o                         
   6   1   3          4.16        165.03        10.57 o                         
   7   1   3        328.10        478.53        19.99 o                         
   8   1   3         62.17         78.72        12.29 o                         
   9   1   3       4541.50       4798.50        78.09 o                         
  10   1   3        280.92        292.71        12.04 o                         
  11   1   3        105.08        136.57        10.34 o                         
  12   1   3        591.05        660.88        21.43 o                         
  13   1   3        182.00        128.63        11.73 o                         
 -14   2   3        212.46        224.17        16.04 o                         
 -13   2   3         63.88         65.14         7.67 o                         
 -12   2   3         35.37         20.90        13.01 o                         
 -11   2   3        128.42        122.56        15.08 o                         
 -10   2   3        304.00        246.48        13.33 o                         
  -9   2   3       1473.93       1251.46        23.55 o                         
  -8   2   3         20.10         28.09         9.76 o                         
  -7   2   3       2366.10       2857.26        54.10 o                         
  -6   2   3        523.65        377.87        24.31 o                         
  -5   2   3       5439.96       4361.14        93.76 o                         
  -4   2   3        356.11        493.42        14.49 o                         
  -3   2   3        861.02        318.46         8.76 o                         
  -2   2   3      11526.99       9172.08       332.94 o                         
  -1   2   3      29800.56      24055.93       637.15 o                         
   0   2   3       6926.79       5570.96        91.48 o                         
   1   2   3      25646.45      27484.54       530.81 o                         
   2   2   3      10453.38      10718.36       174.79 o                         
   3   2   3       4438.14       4475.01        73.99 o                         
   4   2   3      20614.82      22541.30       308.47 o                         
   5   2   3       2467.33       3056.07        52.40 o                         
   6   2   3        869.18       1124.78        23.46 o                         
   7   2   3         79.03        225.27         9.71 o                         
   8   2   3        141.48        260.83        16.45 o                         
   9   2   3        543.07        397.47        15.94 o                         
  10   2   3        603.84        407.37        17.00 o                         
  11   2   3         93.71         83.82        11.65 o                         
  12   2   3         52.93         21.85        10.92 o                         
  13   2   3          3.22          7.23         7.37 o                         
 -13   3   3        108.90         96.03         8.67 o                         
 -12   3   3        162.84        117.23        12.37 o                         
 -11   3   3         14.65         44.35        12.81 o                         
 -10   3   3       1640.32       1887.62        27.33 o                         
  -9   3   3         27.12         15.11        10.88 o                         
  -8   3   3        361.21        298.54        11.80 o                         
  -7   3   3      15113.34      15869.65       258.29 o                         
  -6   3   3         30.66         62.00        18.82 o                         
  -5   3   3       1213.10       1042.22        35.23 o                         
  -4   3   3       3860.01       4982.22       107.51 o                         
  -3   3   3        453.03        607.69        28.78 o                         
  -2   3   3        597.69       1506.28        57.90 o                         
  -1   3   3      61196.27      67581.73      1405.88 o                         
   0   3   3      65482.34      62119.80       835.93 o                         
   1   3   3      11772.14      11569.30       159.07 o                         
   2   3   3         13.94         49.80         5.97 o                         
   3   3   3      12977.88      15873.18       235.05 o                         
   4   3   3         28.38         54.19         5.73 o                         
   5   3   3         56.61         27.17         6.89 o                         
   6   3   3        206.20        187.88         9.58 o                         
   7   3   3        199.42        157.47         8.44 o                         
   8   3   3        206.30        289.25         9.73 o                         
   9   3   3       7881.26       9054.01       105.98 o                         
  10   3   3       1277.45       1346.57        38.54 o                         
  11   3   3         43.61        116.05        14.54 o                         
  12   3   3         47.68        100.02        10.00 o                         
  13   3   3        123.05        125.94        13.79 o                         
 -13   4   3         67.34         71.90         8.57 o                         
 -12   4   3         62.62         58.40        10.66 o                         
 -11   4   3        104.73        148.02        12.94 o                         
 -10   4   3        139.41        219.63        12.12 o                         
  -9   4   3       1902.54       2061.79        30.45 o                         
  -8   4   3       2351.13       1880.74        29.78 o                         
  -7   4   3        212.09        357.07        15.78 o                         
  -6   4   3        561.31        527.71        52.34 o                         
  -5   4   3        751.17       1091.38        36.94 o                         
  -4   4   3       8170.91       7446.83       158.32 o                         
  -3   4   3       5035.64       4494.77       117.81 o                         
  -2   4   3      23487.44      22239.62       464.35 o                         
  -1   4   3      51021.09      71359.81      1485.95 o                         
   0   4   3      18396.31      20133.50       257.27 o                         
   1   4   3      22227.55      21761.75       262.85 o                         
   2   4   3      17242.51      12169.25       290.76 o                         
   3   4   3       3376.73       4228.33        70.62 o                         
   4   4   3         50.39        112.96         6.19 o                         
   5   4   3         80.40         97.32         7.48 o                         
   6   4   3         72.19         56.79         8.76 o                         
   7   4   3        947.14        949.06        15.11 o                         
   8   4   3       9855.25      10238.44       109.61 o                         
   9   4   3       2704.63       2813.77        38.54 o                         
  10   4   3       1983.85       2154.57        42.40 o                         
  11   4   3        134.98        151.90        13.03 o                         
  12   4   3        971.88        874.58        20.69 o                         
  13   4   3        129.17        113.22        12.38 o                         
 -13   5   3        243.79        229.56        20.86 o                         
 -12   5   3          7.97          5.15        13.24 o                         
 -11   5   3         77.68         91.84        10.84 o                         
 -10   5   3       2445.73       2015.53        28.40 o                         
  -9   5   3        226.33        386.68        12.31 o                         
  -8   5   3       1578.62       1286.84        26.00 o                         
  -7   5   3       4865.00       6357.33       107.31 o                         
  -6   5   3      10453.96       9603.91       252.54 o                         
  -5   5   3       2451.42       2026.47        46.73 o                         
  -4   5   3       1701.29       2262.73        62.30 o                         
  -3   5   3        568.41        326.51        28.91 o                         
  -2   5   3       8636.15       9296.32       195.65 o                         
  -1   5   3      98728.87     123541.08      2954.04 o                         
   0   5   3       5686.28       3551.48        53.43 o                         
   1   5   3         27.99         99.54         5.27 o                         
   2   5   3        673.68        125.88        14.48 o                         
   3   5   3        960.31       1366.88        23.09 o                         
   4   5   3        732.74       1071.29        37.75 o                         
   5   5   3        102.82        194.67        11.93 o                         
   6   5   3         77.78        148.37         9.57 o                         
   7   5   3        187.33        232.39         7.81 o                         
   8   5   3        565.40        579.15        12.72 o                         
   9   5   3        596.86        408.25        12.43 o                         
  10   5   3       3880.38       3624.92        47.18 o                         
  11   5   3        173.87        112.96        11.50 o                         
  12   5   3        133.68         98.05        10.19 o                         
  13   5   3        591.96        491.65        24.31 o                         
 -13   6   3         50.91         35.84         7.91 o                         
 -12   6   3         65.64         55.72        12.52 o                         
 -11   6   3         28.02         34.85        11.00 o                         
 -10   6   3         19.63          6.82        14.04 o                         
  -9   6   3       1029.41       1347.85        24.14 o                         
  -8   6   3       4228.19       4251.25        70.08 o                         
  -7   6   3        337.20        259.46        13.71 o                         
  -6   6   3       2533.49       2656.34        77.10 o                         
  -5   6   3       2833.20       2286.48        53.10 o                         
  -4   6   3       4206.41       4032.05       122.64 o                         
  -3   6   3        981.77        817.00        27.52 o                         
  -2   6   3       9062.99       8700.11       159.11 o                         
  -1   6   3      17876.53      19664.05       291.10 o                         
   0   6   3       5200.56       3281.27        45.94 o                         
   1   6   3        236.90       1179.08        28.32 o                         
   2   6   3        468.14        208.60         9.26 o                         
   3   6   3       1158.76       1668.79        39.47 o                         
   4   6   3         80.58        221.65        14.03 o                         
   5   6   3       6549.92       8357.29       115.79 o                         
   6   6   3        268.81        178.65         9.20 o                         
   7   6   3         52.08         92.94         7.15 o                         
   8   6   3       5793.88       5801.07        66.28 o                         
   9   6   3         40.38         17.66        10.39 o                         
  10   6   3        555.47        423.10        21.62 o                         
  11   6   3       1275.62       1583.93        29.43 o                         
  12   6   3         83.53         79.14        12.92 o                         
  13   6   3        163.95        166.91        16.03 o                         
 -13   7   3        174.54        145.30        10.39 o                         
 -12   7   3         61.96         54.22        13.43 o                         
 -11   7   3         22.76         22.87        13.34 o                         
 -10   7   3       1559.19       1804.48        31.93 o                         
  -9   7   3        133.35         82.51        12.77 o                         
  -8   7   3       1716.28       1632.03        29.49 o                         
  -7   7   3       6963.57       6219.24        97.76 o                         
  -6   7   3       2866.19       3055.20        69.87 o                         
  -5   7   3        315.12        216.69        15.74 o                         
  -4   7   3      10624.89      11036.71       295.65 o                         
  -3   7   3       5823.83       6103.68       113.36 o                         
  -2   7   3         80.68        194.26         8.13 o                         
  -1   7   3       7021.99       8331.04       135.68 o                         
   0   7   3        438.83        422.03         7.94 o                         
   1   7   3       1328.90       1077.68        16.67 o                         
   2   7   3        521.80        616.11        17.92 o                         
   3   7   3        706.01        868.92        23.79 o                         
   4   7   3        298.71        334.21         8.72 o                         
   5   7   3        519.48        603.19        14.60 o                         
   6   7   3        103.69        146.36         7.91 o                         
   7   7   3       1092.60       1258.51        16.76 o                         
   8   7   3        832.95        885.79        15.30 o                         
   9   7   3       2087.76       1871.08        25.37 o                         
  10   7   3       2859.30       3069.36        40.43 o                         
  11   7   3         14.48         40.96        10.73 o                         
  12   7   3        227.85        221.72        13.54 o                         
  13   7   3        444.62        364.62        33.89 o                         
 -13   8   3          6.28         13.80         7.86 o                         
 -12   8   3         70.81         87.50        12.36 o                         
 -11   8   3       1105.50       1290.36        26.33 o                         
 -10   8   3       1139.07        994.13        20.75 o                         
  -9   8   3         61.00        129.57        12.12 o                         
  -8   8   3       4927.46       5920.21        68.45 o                         
  -7   8   3       3746.21       3291.95        55.19 o                         
  -6   8   3      11145.74      11050.15       183.65 o                         
  -5   8   3       9461.19      10496.09       224.59 o                         
  -4   8   3       3416.81       3535.44        77.61 o                         
  -3   8   3        633.54        716.68        22.90 o                         
  -2   8   3        292.01        682.68        14.96 o                         
  -1   8   3       1242.60       1270.07        25.46 o                         
   0   8   3       1002.22        816.03        17.53 o                         
   1   8   3        171.69        191.34         7.46 o                         
   2   8   3       2210.43       1643.98        33.07 o                         
   3   8   3        126.06        142.70        14.62 o                         
   4   8   3        778.00        838.66        19.95 o                         
   5   8   3        344.96        296.42        10.38 o                         
   6   8   3        231.93        222.47        11.49 o                         
   7   8   3         52.83         52.75         7.57 o                         
   8   8   3       1464.73       2042.28        27.25 o                         
   9   8   3        175.81        130.82        10.23 o                         
  10   8   3        246.68        387.02        12.64 o                         
  11   8   3       1850.11       1673.50        32.80 o                         
  12   8   3        446.55        510.93        20.37 o                         
  13   8   3        151.70        122.45        10.30 o                         
 -13   9   3        281.37        230.09        18.88 o                         
 -12   9   3        155.52        137.06        11.78 o                         
 -11   9   3        327.57        387.69        13.87 o                         
 -10   9   3        104.02         76.10        10.48 o                         
  -9   9   3        780.62        676.98        15.72 o                         
  -8   9   3       6107.29       5957.07        68.96 o                         
  -7   9   3       1671.59       1617.32        27.36 o                         
  -6   9   3       3914.16       4406.30        75.96 o                         
  -5   9   3        322.44        245.16        20.98 o                         
  -4   9   3      13950.46      13270.30       216.33 o                         
  -3   9   3       4166.27       5389.48        91.60 o                         
  -2   9   3       1998.09       2857.32        49.13 o                         
  -1   9   3        251.13        203.24         7.60 o                         
   0   9   3       9570.94       8874.02       187.88 o                         
   1   9   3        377.39        369.13         8.48 o                         
   2   9   3       1401.49       1534.75        23.45 o                         
   3   9   3       1460.94       2691.25        42.76 o                         
   4   9   3       3168.61       2165.20        43.07 o                         
   5   9   3       1864.67       1769.93        30.49 o                         
   6   9   3       1105.44       1149.63        15.69 o                         
   7   9   3        989.70       1159.54        16.62 o                         
   8   9   3         57.16         36.39         9.32 o                         
   9   9   3       2387.91       2207.06        28.80 o                         
  10   9   3        310.36        289.12        11.24 o                         
  11   9   3          2.02         21.53        12.01 o                         
  12   9   3        161.64        181.62        24.95 o                         
  13   9   3        469.50        445.29        15.20 o                         
 -13  10   3         17.81         16.94        14.63 o                         
 -12  10   3         39.73         32.30        14.20 o                         
 -11  10   3         29.97         38.34        10.15 o                         
 -10  10   3        280.70        311.06        12.93 o                         
  -9  10   3        224.15        192.92        12.15 o                         
  -8  10   3       4236.90       4356.65        53.74 o                         
  -7  10   3         14.10         19.00         9.40 o                         
  -6  10   3       4244.04       3422.04        48.78 o                         
  -5  10   3      11522.55      12287.25       185.15 o                         
  -4  10   3       1921.38       2072.30        38.17 o                         
  -3  10   3      10976.09      11078.54       181.44 o                         
  -2  10   3      18380.59      18905.07       305.93 o                         
  -1  10   3        126.19         92.52         7.10 o                         
   0  10   3        170.45        257.61        21.40 o                         
   1  10   3        613.80        541.41        14.25 o                         
   2  10   3       1631.03       1451.43        22.50 o                         
   3  10   3         80.44         49.54         8.11 o                         
   4  10   3        598.56        983.81        37.81 o                         
   5  10   3        100.10        101.52         8.44 o                         
   6  10   3         61.81         73.95         7.98 o                         
   7  10   3       2606.90       3055.48        33.93 o                         
   8  10   3       1652.13       1367.25        18.78 o                         
   9  10   3        726.12        819.49        15.08 o                         
  10  10   3        110.31         87.28        11.62 o                         
  11  10   3       1803.56       2065.55        44.76 o                         
  12  10   3        292.16        213.46        22.72 o                         
 -13  11   3         30.49         21.95         9.47 o                         
 -12  11   3        725.86        515.34        42.43 o                         
 -11  11   3        112.87        139.18        11.62 o                         
 -10  11   3        409.70        334.89        11.84 o                         
  -9  11   3       1837.65       1710.06        32.14 o                         
  -8  11   3        140.06         85.38        15.81 o                         
  -7  11   3       3495.24       4153.96        55.19 o                         
  -6  11   3       3136.07       2798.10        33.44 o                         
  -5  11   3       2193.96       2303.22        36.20 o                         
  -4  11   3       1121.69       1468.94        26.77 o                         
  -3  11   3      12405.36      12058.82       219.08 o                         
  -2  11   3        333.68        395.80        12.81 o                         
  -1  11   3       1898.16       1516.33        45.07 o                         
   0  11   3       7591.92       8329.15       217.95 o                         
   1  11   3        996.86        884.02        25.71 o                         
   2  11   3       4218.85       3271.74        59.57 o                         
   3  11   3       2556.44       1888.23        42.75 o                         
   4  11   3         80.77        132.98        12.29 o                         
   5  11   3        210.82        267.42        10.09 o                         
   6  11   3        369.29        231.86         9.47 o                         
   7  11   3       3975.12       4361.86        56.60 o                         
   8  11   3        124.07         95.73        10.38 o                         
   9  11   3       4862.01       6086.52       100.98 o                         
  10  11   3         73.70        152.94        13.78 o                         
  11  11   3          2.43          4.35        19.14 o                         
  12  11   3         55.24         58.05        13.52 o                         
 -12  12   3        119.49        136.04        22.75 o                         
 -11  12   3         54.19         58.27        11.89 o                         
 -10  12   3          0.02         17.02        13.50 o                         
  -9  12   3       2386.85       2237.80        38.38 o                         
  -8  12   3       2729.52       2215.86        46.91 o                         
  -7  12   3         50.04         39.08        16.20 o                         
  -6  12   3        716.47        882.18        19.11 o                         
  -5  12   3       7829.60       8703.67       134.33 o                         
  -4  12   3        867.44        684.11        27.05 o                         
  -3  12   3       1301.80       1435.19        48.93 o                         
  -2  12   3        694.46       1167.66        32.13 o                         
  -1  12   3       9273.08       7613.16       198.97 o                         
   0  12   3       6746.73       7035.71       151.37 o                         
   1  12   3        788.28        602.29        21.64 o                         
   2  12   3        240.47        138.15        16.22 o                         
   3  12   3        787.07        748.49        33.03 o                         
   4  12   3       2835.38       1906.02        42.41 o                         
   5  12   3       1695.03       1491.40        30.78 o                         
   6  12   3          3.65         38.46        10.97 o                         
   7  12   3        496.60        836.42        30.30 o                         
   8  12   3         92.05         75.35        13.40 o                         
   9  12   3       1408.13       1354.84        30.05 o                         
  10  12   3        385.70        333.97        23.32 o                         
  11  12   3        467.53        475.56        22.37 o                         
  12  12   3         63.49         53.08        12.35 o                         
 -12  13   3         11.10          6.82        19.15 o                         
 -11  13   3        759.31        712.83        22.04 o                         
 -10  13   3        119.19         67.98        19.91 o                         
  -9  13   3        583.50        632.54        24.14 o                         
  -8  13   3       1064.16       1035.76        31.33 o                         
  -7  13   3       7811.37       7762.91       203.25 o                         
  -6  13   3        134.06         90.08         9.90 o                         
  -5  13   3        389.58        310.74        10.75 o                         
  -4  13   3        228.47        192.72        15.94 o                         
  -3  13   3         45.60        102.50        24.38 o                         
  -2  13   3        223.87        100.66        20.20 o                         
  -1  13   3        971.66        783.58        29.42 o                         
   0  13   3       2471.57       3097.35       101.19 o                         
   1  13   3       6764.24       5835.41       127.05 o                         
   2  13   3       5673.55       5041.20       111.66 o                         
   3  13   3         83.11        100.37        24.63 o                         
   4  13   3        141.87         74.33        12.26 o                         
   5  13   3        318.67        272.65        18.67 o                         
   6  13   3       1810.51       1890.77        55.20 o                         
   7  13   3       2167.40       1907.54        41.19 o                         
   8  13   3        202.34        182.89        17.50 o                         
   9  13   3        355.26        362.56        18.85 o                         
  10  13   3        110.88         58.50        20.01 o                         
  11  13   3          0.92         21.26        15.75 o                         
  12  13   3         68.44         50.15        10.38 o                         
 -12  14   3         94.24         71.54        15.97 o                         
 -11  14   3         16.54          7.98        22.17 o                         
 -10  14   3        222.35        275.90        20.35 o                         
  -9  14   3        813.83        735.95        25.36 o                         
  -8  14   3       1212.30       1281.26        35.75 o                         
  -7  14   3         37.62         -0.52        12.76 o                         
  -6  14   3       1712.11       1844.15        31.47 o                         
  -5  14   3       1450.81       1326.95        39.41 o                         
  -4  14   3         45.38         29.24        10.47 o                         
  -3  14   3         32.93         53.29        13.44 o                         
  -2  14   3       2028.77       1990.50       140.45 o                         
  -1  14   3       3765.11       2981.12       116.62 o                         
   0  14   3        128.37        199.92        18.24 o                         
   1  14   3        462.08        237.79        19.14 o                         
   2  14   3        373.28        447.86        29.35 o                         
   3  14   3         83.17         13.93        15.84 o                         
   4  14   3        878.51       1065.32        26.69 o                         
   5  14   3       1909.18       1888.45        46.76 o                         
   6  14   3        472.52        565.33        20.13 o                         
   7  14   3        616.90        796.63        20.18 o                         
   8  14   3        355.54        199.74        18.01 o                         
   9  14   3         85.00         49.36        16.34 o                         
  10  14   3         61.78        110.01        15.63 o                         
  11  14   3        158.59        240.10        16.76 o                         
  12  14   3          8.65         -8.71         8.71 o                         
 -12  15   3          2.34         -1.92        10.20 o                         
 -11  15   3        137.45        141.63        15.19 o                         
 -10  15   3         45.18         82.59        18.03 o                         
  -9  15   3         44.17         49.04        19.09 o                         
  -8  15   3        760.28        851.93        26.41 o                         
  -7  15   3        383.30        420.22        15.63 o                         
  -6  15   3         59.28         64.48        10.43 o                         
  -5  15   3       1142.03       1166.52        22.91 o                         
  -4  15   3         99.20         92.41         8.07 o                         
  -3  15   3        488.05        682.45        18.04 o                         
  -2  15   3         20.18          9.18        12.85 o                         
  -1  15   3        461.47        599.09        30.44 o                         
   0  15   3       2087.03       2375.30        53.16 o                         
   1  15   3        609.64        490.96        28.13 o                         
   2  15   3         11.10        -12.27        15.89 o                         
   3  15   3       8228.08       7453.41       124.14 o                         
   4  15   3        100.19         79.21        12.56 o                         
   5  15   3        667.97        404.47        20.81 o                         
   6  15   3         10.85         16.73        31.89 o                         
   7  15   3         60.68         42.57        15.88 o                         
   8  15   3          5.34         -2.55        16.55 o                         
   9  15   3        219.04        160.75        15.94 o                         
  10  15   3        159.52        191.74        15.15 o                         
  11  15   3          1.73         -3.47        12.50 o                         
 -12  16   3         13.80         28.15        16.89 o                         
 -11  16   3         55.66         19.47        12.89 o                         
 -10  16   3        245.93        389.29        25.84 o                         
  -9  16   3       1819.74       2043.89        43.03 o                         
  -8  16   3       1112.69       1148.20        27.66 o                         
  -7  16   3        827.10        884.60        20.84 o                         
  -6  16   3       3319.11       3629.79        65.34 o                         
  -5  16   3       2457.10       2582.86        42.39 o                         
  -4  16   3        139.57        185.72        10.07 o                         
  -3  16   3        418.96        320.55        12.08 o                         
  -2  16   3         98.87         64.86        11.89 o                         
  -1  16   3        347.22        473.34        18.08 o                         
   0  16   3          5.70         -4.11        11.35 o                         
   1  16   3       1474.55       2044.56        37.52 o                         
   2  16   3       1874.17       1830.94        33.96 o                         
   3  16   3       1600.20       1440.04        29.01 o                         
   4  16   3        171.20        206.59        14.30 o                         
   5  16   3          0.08          7.86        15.97 o                         
   6  16   3        209.05        267.20        21.10 o                         
   7  16   3       1054.97        812.56        20.47 o                         
   8  16   3        153.14         81.34        15.55 o                         
   9  16   3        183.96        106.90        14.34 o                         
  10  16   3          4.46          5.90        15.76 o                         
  11  16   3         59.25         37.75        10.76 o                         
 -11  17   3          3.93         21.84        10.90 o                         
 -10  17   3          5.31         34.29        14.99 o                         
  -9  17   3        196.90        175.35        16.81 o                         
  -8  17   3         96.17         56.67        17.88 o                         
  -7  17   3         12.26         40.92        13.28 o                         
  -6  17   3       1279.59       1291.07        25.21 o                         
  -5  17   3         12.27         31.52        12.47 o                         
  -4  17   3        918.03       1049.50        19.85 o                         
  -3  17   3        191.00        215.81        12.05 o                         
  -2  17   3        294.69        333.11        14.06 o                         
  -1  17   3         24.12         11.54        11.40 o                         
   0  17   3          1.12         12.99         8.74 o                         
   1  17   3       1130.24        988.64        18.60 o                         
   2  17   3        118.07        131.58        10.14 o                         
   3  17   3       1875.45       1773.43        34.64 o                         
   4  17   3        410.85        405.18        16.93 o                         
   5  17   3        234.30        326.21        17.54 o                         
   6  17   3        568.34        493.73        22.21 o                         
   7  17   3        261.43        146.53        16.62 o                         
   8  17   3         48.72        105.75        14.90 o                         
   9  17   3         62.34         66.47        11.72 o                         
  10  17   3         39.85         44.06        10.89 o                         
  11  17   3          1.79          1.96         9.92 o                         
 -11  18   3        251.12        205.76        10.92 o                         
 -10  18   3        316.12        324.50        25.14 o                         
  -9  18   3        126.93        161.21        23.39 o                         
  -8  18   3         46.27         68.78        15.78 o                         
  -7  18   3         62.12         40.83        13.33 o                         
  -6  18   3       1956.79       1930.19        35.67 o                         
  -5  18   3       8188.39       8201.15       137.02 o                         
  -4  18   3          2.02         13.11        11.00 o                         
  -3  18   3       3096.95       2755.32        45.70 o                         
  -2  18   3        501.73        432.88        15.59 o                         
  -1  18   3         36.52         54.75        17.89 o                         
   0  18   3        461.99        450.95        13.75 o                         
   1  18   3       3030.35       3039.48        57.20 o                         
   2  18   3          6.10          8.26        10.22 o                         
   3  18   3        375.29        394.69        12.07 o                         
   4  18   3        203.55        289.22        15.39 o                         
   5  18   3         18.44         61.28        14.19 o                         
   6  18   3        264.83        271.91        17.29 o                         
   7  18   3        372.71        326.86        17.93 o                         
   8  18   3       1199.16       1237.09        36.30 o                         
   9  18   3        885.83        964.91        30.20 o                         
  10  18   3        104.75         66.90        12.58 o                         
  11  18   3         20.04         11.50         7.12 o                         
 -11  19   3        113.37         57.94         5.65 o                         
 -10  19   3         16.94         21.99         8.37 o                         
  -9  19   3         23.00         12.80        13.56 o                         
  -8  19   3         53.51         90.38        15.80 o                         
  -7  19   3       1004.72       1199.07        27.90 o                         
  -6  19   3        258.98        241.42        13.58 o                         
  -5  19   3         54.57         74.52        16.53 o                         
  -4  19   3       1549.92       1476.21        30.62 o                         
  -3  19   3       2593.42       2714.74        42.58 o                         
  -2  19   3        945.31       1065.73        23.50 o                         
  -1  19   3         62.64         39.13        18.02 o                         
   0  19   3         22.00         64.02        12.23 o                         
   1  19   3       3324.50       3165.04        51.04 o                         
   2  19   3        919.78        902.55        19.75 o                         
   3  19   3         45.87         79.98        10.54 o                         
   4  19   3        699.73        699.57        15.10 o                         
   5  19   3        349.96        358.98        16.46 o                         
   6  19   3         18.11         26.76        14.19 o                         
   7  19   3       1351.60       1802.40        33.67 o                         
   8  19   3         29.44         60.21        13.70 o                         
   9  19   3         61.67         46.05        11.40 o                         
  10  19   3         63.51         70.64        11.38 o                         
 -10  20   3         62.45         75.08         9.75 o                         
  -9  20   3        359.45        426.98        18.72 o                         
  -8  20   3        268.19        322.22        16.06 o                         
  -7  20   3          4.88         29.11        13.71 o                         
  -6  20   3         13.37         48.30        15.42 o                         
  -5  20   3        105.44        123.32        16.57 o                         
  -4  20   3        851.11        754.07        20.07 o                         
  -3  20   3         65.34         71.70        12.63 o                         
  -2  20   3       2816.34       2779.60        43.89 o                         
  -1  20   3       1980.63       1954.03        39.90 o                         
   0  20   3       3017.33       3131.51       100.94 o                         
   1  20   3       2532.07       2360.04        62.60 o                         
   2  20   3        426.18        454.24        14.72 o                         
   3  20   3        676.35        593.72        22.06 o                         
   4  20   3        426.57        642.46        15.28 o                         
   5  20   3         50.88         40.63        14.71 o                         
   6  20   3        163.20        119.15        12.77 o                         
   7  20   3         37.12         62.29        15.12 o                         
   8  20   3         97.11         80.96        19.77 o                         
   9  20   3        363.96        408.23        23.01 o                         
  10  20   3        106.40         75.66        32.30 o                         
 -10  21   3        161.08        238.77        12.48 o                         
  -9  21   3        187.21        228.77        17.41 o                         
  -8  21   3          9.01         20.71        10.77 o                         
  -7  21   3        564.47        522.09        20.74 o                         
  -6  21   3        262.18        382.93        18.72 o                         
  -5  21   3        278.97        346.96        21.57 o                         
  -4  21   3        464.55        653.22        23.87 o                         
  -3  21   3        321.07        450.70        17.58 o                         
  -2  21   3       1275.72       1357.96        25.64 o                         
  -1  21   3         74.44         47.03        16.14 o                         
   0  21   3       1335.59       1186.51        33.81 o                         
   1  21   3        596.84        669.35        20.76 o                         
   2  21   3         94.38         80.32        11.36 o                         
   3  21   3        249.85        282.26        12.40 o                         
   4  21   3       1590.50       1585.96        30.68 o                         
   5  21   3        684.78        758.75        23.08 o                         
   6  21   3       1777.42       1797.21        35.65 o                         
   7  21   3        618.05        660.27        26.72 o                         
   8  21   3         11.57         25.29        11.83 o                         
   9  21   3        407.49        406.95        18.50 o                         
  -9  22   3        472.61        477.63        19.64 o                         
  -8  22   3        483.97        461.38        18.95 o                         
  -7  22   3         32.10         48.58        20.98 o                         
  -6  22   3        454.72        413.01        19.48 o                         
  -5  22   3        175.79        196.53        15.06 o                         
  -4  22   3        702.20        737.14        25.24 o                         
  -3  22   3         52.04         54.52        12.21 o                         
  -2  22   3       2112.15       1913.54        34.71 o                         
  -1  22   3         40.43         44.86        15.90 o                         
   0  22   3        338.15        224.31        22.37 o                         
   1  22   3       1107.63       1031.85        31.47 o                         
   2  22   3        338.41        315.84        16.11 o                         
   3  22   3        196.80        233.22        12.30 o                         
   4  22   3         96.53        152.39        11.29 o                         
   5  22   3        143.57        120.70        14.82 o                         
   6  22   3        367.51        551.34        22.40 o                         
   7  22   3        163.96        145.35        15.28 o                         
   8  22   3        320.09        349.22        27.00 o                         
   9  22   3         17.68         -4.57         8.04 o                         
  -9  23   3         40.60         39.33        14.35 o                         
  -8  23   3        114.33        105.71        15.34 o                         
  -7  23   3        631.74        590.44        21.58 o                         
  -6  23   3        853.62        736.68        24.22 o                         
  -5  23   3          2.21          2.62        14.82 o                         
  -4  23   3         52.22         64.18        13.94 o                         
  -3  23   3       3399.39       3567.41        86.26 o                         
  -2  23   3         21.89         13.65        13.24 o                         
  -1  23   3        427.96        445.62        19.27 o                         
   0  23   3        123.26        112.05        17.67 o                         
   1  23   3        571.08        552.59        25.35 o                         
   2  23   3        592.13        609.67        33.40 o                         
   3  23   3        272.55        218.50        15.94 o                         
   4  23   3        558.93        598.37        18.43 o                         
   5  23   3        229.17        190.05        16.46 o                         
   6  23   3       1273.23       1591.33        57.02 o                         
   7  23   3        188.73        209.51        14.19 o                         
   8  23   3          5.86         -1.53         9.30 o                         
   9  23   3        189.22        145.17        36.25 o                         
  -9  24   3        521.59        455.69        21.02 o                         
  -8  24   3        172.80        213.35        16.05 o                         
  -7  24   3         11.33         25.98        14.58 o                         
  -6  24   3        571.93        592.63        20.37 o                         
  -5  24   3        572.89        515.11        22.25 o                         
  -4  24   3        143.00        116.04        13.96 o                         
  -3  24   3        137.42         76.00        12.89 o                         
  -2  24   3       1026.45       1051.86        21.40 o                         
  -1  24   3        413.50        462.94        21.19 o                         
   0  24   3        237.90        314.68        19.63 o                         
   1  24   3         45.98         41.30        20.90 o                         
   2  24   3        368.66        476.64        21.88 o                         
   3  24   3          2.85         11.13        13.59 o                         
   4  24   3        120.27        109.35        12.55 o                         
   5  24   3        278.45        286.39        20.14 o                         
   6  24   3        307.49        310.48        11.69 o                         
   7  24   3        744.03        778.27        23.46 o                         
   8  24   3         76.58         56.02        21.72 o                         
  -8  25   3         80.24         66.78        14.19 o                         
  -7  25   3         62.43         61.45        14.90 o                         
  -6  25   3        298.63        344.02        15.19 o                         
  -5  25   3          1.99         -3.97        11.58 o                         
  -4  25   3        557.50        628.00        20.05 o                         
  -3  25   3        493.99        540.99        16.83 o                         
  -2  25   3         12.06         17.67        22.93 o                         
  -1  25   3         28.98         11.22        17.79 o                         
   0  25   3       2524.62       2713.72        99.85 o                         
   1  25   3          7.76          7.87        15.21 o                         
   2  25   3         57.57         65.96        18.87 o                         
   3  25   3       1632.68       1741.63        56.75 o                         
   4  25   3         31.89         28.23        44.98 o                         
   5  25   3        457.39        434.56        15.87 o                         
   6  25   3        420.41        445.89        13.11 o                         
   7  25   3         58.02         51.25        21.00 o                         
   8  25   3         51.85         66.79         9.38 o                         
  -7  26   3         18.68         12.77        11.19 o                         
  -6  26   3        175.66        203.28        26.78 o                         
  -5  26   3         60.84         62.43        14.04 o                         
  -4  26   3         31.08         41.24        15.77 o                         
  -3  26   3         11.57         48.97        17.02 o                         
  -2  26   3        255.43        228.71        13.63 o                         
  -1  26   3         59.26         45.27        11.49 o                         
   0  26   3        141.73        158.82        15.01 o                         
   1  26   3        124.22        129.15        16.33 o                         
   2  26   3        305.41        318.73        16.98 o                         
   3  26   3         92.35         92.83        15.81 o                         
   4  26   3         60.53         76.50        28.08 o                         
   5  26   3         83.29        101.83        14.98 o                         
   6  26   3        839.83        851.76        45.42 o                         
   7  26   3         22.80         12.76        11.57 o                         
  -7  27   3        161.38         96.34        17.22 o                         
  -6  27   3        467.63        476.43        19.67 o                         
  -5  27   3         26.91         28.16        14.50 o                         
  -4  27   3        214.64        215.01        15.19 o                         
  -3  27   3        266.97        251.42        16.99 o                         
  -2  27   3        247.35        309.08        16.44 o                         
  -1  27   3        237.63        293.07        13.88 o                         
   0  27   3         40.36         53.69        12.64 o                         
   1  27   3         58.75         58.01        14.64 o                         
   2  27   3         17.89         33.09        14.58 o                         
   3  27   3         66.10         78.36        12.14 o                         
   4  27   3         12.04          3.91        14.42 o                         
   5  27   3        562.16        652.20        16.70 o                         
   6  27   3         23.75         33.48         8.87 o                         
  -6  28   3         62.76         51.84         7.53 o                         
  -5  28   3        202.11        245.19        13.52 o                         
  -4  28   3        116.65        110.52        15.37 o                         
  -3  28   3        226.33        244.58        14.88 o                         
  -2  28   3         24.07         32.22        12.16 o                         
  -1  28   3        125.49        157.65        11.95 o                         
   0  28   3        157.58        185.19        15.53 o                         
   1  28   3        878.81        950.92        22.76 o                         
   2  28   3        123.89        111.28        12.26 o                         
   3  28   3       1132.36       1142.15        28.36 o                         
   4  28   3         20.20         33.46        13.38 o                         
   5  28   3        323.96        324.04        13.29 o                         
  -5  29   3          0.66         -3.72         6.33 o                         
  -4  29   3          8.36         13.92         9.37 o                         
  -3  29   3        566.92        666.95        22.77 o                         
  -2  29   3         15.82         25.96        10.92 o                         
  -1  29   3         75.01         70.92        11.48 o                         
   0  29   3         79.57         68.30        11.66 o                         
   1  29   3         56.51        106.17        26.35 o                         
   2  29   3         65.06         57.42         9.57 o                         
   3  29   3        175.55        173.75        11.80 o                         
   4  29   3         15.14         20.63         7.82 o                         
  -3  30   3          4.31          6.08         7.69 o                         
  -2  30   3         84.07         71.52         8.62 o                         
  -1  30   3         28.90         45.71        10.29 o                         
   0  30   3         31.85         19.24        11.28 o                         
   1  30   3        669.31        542.83        23.27 o                         
   2  30   3        110.13         70.35         8.12 o                         
   3  30   3         64.23         59.91         9.74 o                         
  -1  31   3         54.25         48.06         7.72 o                         
   0  31   3          5.40          3.03         9.38 o                         
   1  31   3         29.28         56.85        19.94 o                         
 -14   0   4        225.12        222.02        16.53 o                         
 -13   0   4          1.58         10.35        17.92 o                         
 -12   0   4        672.15        625.76        27.18 o                         
 -11   0   4       1285.29       1098.40        30.08 o                         
 -10   0   4         70.94        110.41        18.73 o                         
  -9   0   4         32.29         14.53        15.45 o                         
  -8   0   4       9702.05      11799.36       251.22 o                         
  -7   0   4        298.66         69.57        34.94 o                         
  -6   0   4       3740.88       3018.41        82.75 o                         
  -5   0   4       6032.74       8697.95       226.81 o                         
  -4   0   4      13974.47      16804.29       434.60 o                         
  -3   0   4       9840.26      11027.18       284.82 o                         
  -2   0   4     129573.98     160179.78      4090.68 o                         
  -1   0   4       3134.75       2109.36        56.38 o                         
   0   0   4        223.21        196.79        16.79 o                         
   1   0   4      10167.62      10067.71       367.76 o                         
   2   0   4     207054.95     227192.69      4753.44 o                         
   3   0   4       7781.67       6859.71       173.15 o                         
   4   0   4       8807.77       7837.95       143.41 o                         
   5   0   4      31491.12      36422.57       658.96 o                         
   6   0   4        471.49        342.14        13.60 o                         
   7   0   4       4807.51       6152.07       103.35 o                         
   8   0   4        243.65        237.49        18.43 o                         
   9   0   4       1222.53       1276.18        33.19 o                         
  10   0   4        814.15        627.40        19.69 o                         
  11   0   4        286.67        213.35        15.80 o                         
  12   0   4         83.01        110.49        12.21 o                         
  13   0   4         23.23         15.51        28.21 o                         
 -14   1   4        508.59        441.62        22.00 o                         
 -13   1   4        596.60        508.98        14.90 o                         
 -12   1   4        163.28        190.97        13.04 o                         
 -11   1   4         39.76         37.54        14.09 o                         
 -10   1   4       3967.29       4050.34        63.05 o                         
  -9   1   4       2655.69       2530.09        43.90 o                         
  -8   1   4        807.21        858.43        20.03 o                         
  -7   1   4       3190.34       4434.07        97.20 o                         
  -6   1   4        234.50        255.09        22.51 o                         
  -5   1   4         58.07         20.00         9.90 o                         
  -4   1   4       6894.57       7736.00       164.18 o                         
  -3   1   4       1515.94       1396.29        32.27 o                         
  -2   1   4      12286.01      13298.07       278.83 o                         
  -1   1   4       4776.34       4574.42        97.05 o                         
   0   1   4      77617.30      91823.23      1627.57 o                         
   1   1   4        349.20        280.65        17.69 o                         
   2   1   4       7245.00      12868.62       271.74 o                         
   3   1   4      59196.95      65208.88      1049.03 o                         
   4   1   4       6236.57       6268.33        94.19 o                         
   5   1   4        440.28        249.46        22.56 o                         
   6   1   4       4277.39       3079.59        53.79 o                         
   7   1   4       5041.20       5410.34        77.85 o                         
   8   1   4       2136.82       1854.45        30.29 o                         
   9   1   4        589.22        715.90        17.55 o                         
  10   1   4        414.87        337.91        17.32 o                         
  11   1   4        836.65        836.62        16.43 o                         
  12   1   4          5.15         23.99         8.52 o                         
  13   1   4        145.05        126.60        10.14 o                         
 -14   2   4        364.27        323.17        18.34 o                         
 -13   2   4         66.06         74.51        10.28 o                         
 -12   2   4        458.49        493.92        21.68 o                         
 -11   2   4       1227.19       1365.34        29.34 o                         
 -10   2   4        742.15        663.09        17.23 o                         
  -9   2   4        141.62        165.36        13.07 o                         
  -8   2   4       4836.45       4133.90        70.39 o                         
  -7   2   4       3563.44       3569.79        66.83 o                         
  -6   2   4        552.17        420.74        26.51 o                         
  -5   2   4        277.32        292.98        18.86 o                         
  -4   2   4       2746.28       2419.04        53.97 o                         
  -3   2   4      14034.45      14579.07       371.51 o                         
  -2   2   4      10752.62      12123.31       254.02 o                         
  -1   2   4        148.21        575.44        14.79 o                         
   0   2   4      15554.99      11663.99       226.76 o                         
   1   2   4      69094.61      72820.71      2421.04 o                         
   2   2   4      73087.02      84111.53      1722.27 o                         
   3   2   4      24259.48      20270.95       331.56 o                         
   4   2   4        101.64        162.87         6.84 o                         
   5   2   4      11829.86      12017.06       178.35 o                         
   6   2   4        999.56        843.23        33.65 o                         
   7   2   4        563.10        589.58        18.23 o                         
   8   2   4       3704.88       4211.58        61.39 o                         
   9   2   4        144.11        170.70        14.07 o                         
  10   2   4         17.72          5.96        12.15 o                         
  11   2   4        929.88        890.59        26.89 o                         
  12   2   4         89.70         97.85        11.01 o                         
  13   2   4          5.98          8.56         7.19 o                         
 -13   3   4        821.31        819.80        21.75 o                         
 -12   3   4        179.54        148.64        12.23 o                         
 -11   3   4          6.97          2.95        12.77 o                         
 -10   3   4       3783.63       3441.46        43.68 o                         
  -9   3   4       4603.01       5130.03        68.19 o                         
  -8   3   4        120.99        244.90        10.98 o                         
  -7   3   4       1869.85       2391.55        43.24 o                         
  -6   3   4       6625.05       4955.55       134.82 o                         
  -5   3   4        393.77        399.55        22.13 o                         
  -4   3   4       4470.88       4375.10       108.63 o                         
  -3   3   4       2502.24       1978.17        75.32 o                         
  -2   3   4      63635.57      63986.89      1272.21 o                         
  -1   3   4      71208.45      83856.47      1508.79 o                         
   0   3   4      73789.27      79499.55       952.32 o                         
   1   3   4      28556.46      28138.23       385.17 o                         
   2   3   4       8866.23      10364.97       165.62 o                         
   3   3   4       6656.93       7105.68       109.55 o                         
   4   3   4       6994.43       7392.16        95.16 o                         
   5   3   4        312.60        231.46         8.91 o                         
   6   3   4        152.87        623.68        17.85 o                         
   7   3   4       9911.48       8869.61        94.75 o                         
   8   3   4         28.01         37.18         8.39 o                         
   9   3   4        932.77       1111.59        18.93 o                         
  10   3   4       2054.59       1720.67        24.70 o                         
  11   3   4        271.79        250.68        12.24 o                         
  12   3   4         22.78         23.60        10.26 o                         
  13   3   4        223.04        256.93        12.45 o                         
 -13   4   4        217.56        267.39        14.76 o                         
 -12   4   4         41.81         74.43        13.43 o                         
 -11   4   4        410.11        425.79        15.03 o                         
 -10   4   4        649.58        716.55        15.79 o                         
  -9   4   4       1099.04       1394.20        24.54 o                         
  -8   4   4       2503.86       2146.61        31.00 o                         
  -7   4   4       4474.14       4799.84        81.50 o                         
  -6   4   4        419.80        490.67        27.54 o                         
  -5   4   4      15713.55      15206.02       393.66 o                         
  -4   4   4         58.79         74.98        10.36 o                         
  -3   4   4      13872.70      14997.45       314.85 o                         
  -2   4   4      39236.32      42035.75       758.35 o                         
  -1   4   4     320694.28     346577.78      5101.91 o                         
   0   4   4       3589.12       5097.75        66.21 o                         
   1   4   4       2926.24       1281.92        69.45 o                         
   2   4   4       4487.86       6976.48       109.48 o                         
   3   4   4        290.95        403.42        25.19 o                         
   4   4   4        608.26       2134.48       106.07 o                         
   5   4   4      15347.96      15920.39       217.48 o                         
   6   4   4       1042.08        796.46        22.46 o                         
   7   4   4        109.74        172.40         7.09 o                         
   8   4   4       5572.52       5580.77        63.43 o                         
   9   4   4       1085.54        950.30        16.00 o                         
  10   4   4        482.94        386.33        11.52 o                         
  11   4   4        195.84        368.48        13.99 o                         
  12   4   4        384.92        379.30        19.05 o                         
  13   4   4         95.08         87.12        13.59 o                         
 -13   5   4        778.30        867.49        23.29 o                         
 -12   5   4        145.79        104.72        13.09 o                         
 -11   5   4         12.12         23.77        13.37 o                         
 -10   5   4        362.80        353.30        12.70 o                         
  -9   5   4       3903.16       3738.25        48.74 o                         
  -8   5   4       2517.56       2330.92        38.50 o                         
  -7   5   4      23007.49      21174.33       385.51 o                         
  -6   5   4       2106.73       2154.20        65.07 o                         
  -5   5   4       1278.76       1954.61        54.60 o                         
  -4   5   4         14.10         88.62        12.32 o                         
  -3   5   4       9347.88       7906.17       167.54 o                         
  -2   5   4         17.69         40.79         7.47 o                         
  -1   5   4       4076.39       7819.02       116.54 o                         
   0   5   4         72.98         97.05         5.59 o                         
   1   5   4       2209.48       1454.76        29.28 o                         
   2   5   4       7349.68       7765.42       127.58 o                         
   3   5   4        469.10        700.92        17.28 o                         
   4   5   4      39077.80      35487.80       479.67 o                         
   5   5   4        467.28        591.90        26.18 o                         
   6   5   4        721.53        887.88        20.25 o                         
   7   5   4       7299.57       7345.19        78.91 o                         
   8   5   4         19.54         42.96         9.23 o                         
   9   5   4         18.47         14.27        10.37 o                         
  10   5   4        724.78        785.98        16.81 o                         
  11   5   4        256.05        262.08        12.43 o                         
  12   5   4        291.92        298.99        16.55 o                         
  13   5   4       1018.97        750.87        31.17 o                         
 -13   6   4        398.30        316.38         9.98 o                         
 -12   6   4         57.99         42.10        12.48 o                         
 -11   6   4        402.56        495.19        16.46 o                         
 -10   6   4        325.34        378.86        15.50 o                         
  -9   6   4       2950.50       2536.60        35.68 o                         
  -8   6   4        316.07        509.55        17.00 o                         
  -7   6   4        226.70        278.79        14.91 o                         
  -6   6   4       1635.72       1339.72        45.72 o                         
  -5   6   4      14969.86      13852.88       292.60 o                         
  -4   6   4       3987.85       4150.06       155.62 o                         
  -3   6   4         70.65         69.83        10.56 o                         
  -2   6   4       3047.46       3008.98        88.28 o                         
  -1   6   4      31918.02      28061.12       454.25 o                         
   0   6   4      14566.39      13721.77       203.48 o                         
   1   6   4      17998.41      17015.08       206.01 o                         
   2   6   4      13221.65      14320.26       212.71 o                         
   3   6   4         95.67        284.34        26.48 o                         
   4   6   4        737.77       1323.43        65.59 o                         
   5   6   4        368.14        440.26        12.12 o                         
   6   6   4         55.89         48.87         7.36 o                         
   7   6   4         26.64         68.41         7.61 o                         
   8   6   4       3613.87       4399.27        53.39 o                         
   9   6   4        368.27        350.56        11.65 o                         
  10   6   4        107.30        182.60        12.93 o                         
  11   6   4        106.78         55.30        11.09 o                         
  12   6   4        662.01        757.09        31.91 o                         
  13   6   4         48.50         40.41         9.99 o                         
 -13   7   4       1551.82       1519.85        39.84 o                         
 -12   7   4         18.76         45.93        11.89 o                         
 -11   7   4        236.70        160.71        14.31 o                         
 -10   7   4         74.60        141.78        14.59 o                         
  -9   7   4        327.24        272.28        13.81 o                         
  -8   7   4        200.21        181.85        14.32 o                         
  -7   7   4       2144.80       1733.26        69.15 o                         
  -6   7   4       2732.64       2945.92        67.98 o                         
  -5   7   4       1256.59        996.66        28.19 o                         
  -4   7   4       4698.03       3949.53        86.82 o                         
  -3   7   4      15663.18      18901.19       396.68 o                         
  -2   7   4        691.60       1206.36        35.53 o                         
  -1   7   4       9727.81       8171.16       133.30 o                         
   0   7   4       8330.21       7823.72       108.53 o                         
   1   7   4      10889.50      10492.38       135.13 o                         
   2   7   4       6695.79       4906.34       127.42 o                         
   3   7   4         76.00        439.18        23.09 o                         
   4   7   4        993.85       1275.33        22.42 o                         
   5   7   4       1093.52       1376.17        34.95 o                         
   6   7   4         16.09         26.26         6.19 o                         
   7   7   4        536.64        654.18        11.65 o                         
   8   7   4         29.96        145.81         9.64 o                         
   9   7   4        359.72        621.70        13.39 o                         
  10   7   4        418.54        611.73        13.42 o                         
  11   7   4         64.96         77.75        10.82 o                         
  12   7   4         83.57        126.67        13.94 o                         
  13   7   4        286.76        150.08        38.52 o                         
 -13   8   4          4.24          7.32         7.59 o                         
 -12   8   4       1029.71       1046.22        27.45 o                         
 -11   8   4        211.85        329.24        14.37 o                         
 -10   8   4          6.81         16.96        13.47 o                         
  -9   8   4        160.41        179.47        12.27 o                         
  -8   8   4        338.49        368.10        14.22 o                         
  -7   8   4       2429.02       1967.81        31.79 o                         
  -6   8   4       2077.53       1470.05        39.68 o                         
  -5   8   4        320.62        570.65        19.09 o                         
  -4   8   4       2037.82       1784.59        42.91 o                         
  -3   8   4        594.94        668.90        22.16 o                         
  -2   8   4      19638.83      23279.80       461.22 o                         
  -1   8   4        542.74        750.00        22.78 o                         
   0   8   4       7448.62       5210.43        73.02 o                         
   1   8   4      13381.34      10317.75       172.75 o                         
   2   8   4        568.53       1068.83        19.12 o                         
   3   8   4       2892.82       4277.93        81.96 o                         
   4   8   4       2155.06       3041.18        41.34 o                         
   5   8   4       4351.28       5581.42        93.41 o                         
   6   8   4        392.08        311.64         7.84 o                         
   7   8   4        801.83        976.16        14.83 o                         
   8   8   4        904.95        890.89        14.65 o                         
   9   8   4          3.30          2.90        10.00 o                         
  10   8   4         98.01         90.19        10.20 o                         
  11   8   4          2.00          4.45        17.04 o                         
  12   8   4        123.74        126.72        11.73 o                         
  13   8   4         34.81         27.29        10.85 o                         
 -13   9   4       1183.26       1070.94        43.67 o                         
 -12   9   4        612.61        651.41        20.67 o                         
 -11   9   4        119.90         92.73        11.54 o                         
 -10   9   4        401.24        312.04        16.12 o                         
  -9   9   4       3009.31       3058.23        39.78 o                         
  -8   9   4         11.97         39.22        10.60 o                         
  -7   9   4         14.63         55.18         9.98 o                         
  -6   9   4       2849.62       2460.11        35.03 o                         
  -5   9   4        928.41       1034.47        26.34 o                         
  -4   9   4         42.82        184.00        14.85 o                         
  -3   9   4       1039.09       1712.04        35.53 o                         
  -2   9   4       5048.46       6069.79        91.91 o                         
  -1   9   4         17.96          6.06         8.40 o                         
   0   9   4        651.46        776.13        25.63 o                         
   1   9   4        727.68        651.81        12.73 o                         
   2   9   4        251.30        226.73         8.65 o                         
   3   9   4          0.95          9.40         8.35 o                         
   4   9   4        236.06        166.64         8.20 o                         
   5   9   4       3257.89       2989.77        64.50 o                         
   6   9   4          4.01         39.10         6.31 o                         
   7   9   4        159.08        237.95         8.35 o                         
   8   9   4        274.73        276.60        10.00 o                         
   9   9   4        887.77       1248.63        18.48 o                         
  10   9   4         48.82         20.52        11.23 o                         
  11   9   4        126.08        152.14        16.61 o                         
  12   9   4         20.99         15.12        20.80 o                         
 -13  10   4        117.62         89.76        15.15 o                         
 -12  10   4         20.43         20.85        14.57 o                         
 -11  10   4       2602.63       2751.66        41.37 o                         
 -10  10   4       1589.97       1748.61        30.96 o                         
  -9  10   4        453.95        311.11        12.60 o                         
  -8  10   4        347.97        533.03        13.55 o                         
  -7  10   4       2125.50       1692.36        27.46 o                         
  -6  10   4         48.32         20.33         7.66 o                         
  -5  10   4        779.87        749.27        25.64 o                         
  -4  10   4         14.37         21.39        13.83 o                         
  -3  10   4        181.32        165.40         9.68 o                         
  -2  10   4       1177.35       1380.95        25.63 o                         
  -1  10   4       1893.11       1384.00        39.84 o                         
   0  10   4         24.74         18.81        13.28 o                         
   1  10   4         91.37        125.90         9.18 o                         
   2  10   4         26.50        169.22         7.94 o                         
   3  10   4         32.88          9.57         8.60 o                         
   4  10   4         70.53        122.74         9.59 o                         
   5  10   4         24.25         41.57         9.58 o                         
   6  10   4        938.46       1237.62        15.03 o                         
   7  10   4        974.66       1293.38        24.44 o                         
   8  10   4         73.59        188.74         9.46 o                         
   9  10   4          7.14         26.81        10.76 o                         
  10  10   4        200.87        285.48        12.93 o                         
  11  10   4        337.55        486.23        19.34 o                         
  12  10   4        175.85        150.08        52.63 o                         
 -13  11   4         68.17         20.44        12.51 o                         
 -12  11   4          3.81         -0.05        12.61 o                         
 -11  11   4        722.66        657.31        36.95 o                         
 -10  11   4        643.64        541.96        14.10 o                         
  -9  11   4        166.49        174.50        13.72 o                         
  -8  11   4        183.50        178.65        11.94 o                         
  -7  11   4       2313.14       2291.91        29.50 o                         
  -6  11   4       2480.99       2147.05        28.75 o                         
  -5  11   4       1794.19       2150.56        45.63 o                         
  -4  11   4        499.04        539.72        25.75 o                         
  -3  11   4        197.86        199.68        12.83 o                         
  -2  11   4        132.61        301.87        19.64 o                         
  -1  11   4        329.91        403.41        29.27 o                         
   0  11   4        635.72        535.39        20.76 o                         
   1  11   4       8882.81       8800.64       188.61 o                         
   2  11   4         94.93         39.86         8.75 o                         
   3  11   4       1881.73       2549.23        51.43 o                         
   4  11   4        499.45        386.22        15.04 o                         
   5  11   4        113.62        115.31         8.04 o                         
   6  11   4         23.06         30.09         7.88 o                         
   7  11   4         54.62         50.86         9.36 o                         
   8  11   4        876.42       1090.61        19.70 o                         
   9  11   4       2286.60       2547.74        41.75 o                         
  10  11   4        438.72        424.90        16.56 o                         
  11  11   4          6.66          1.51        17.81 o                         
  12  11   4        132.60        173.28        13.73 o                         
 -12  12   4         69.75         69.41        21.72 o                         
 -11  12   4        330.46        407.25        15.87 o                         
 -10  12   4         30.60          1.14        13.78 o                         
  -9  12   4        176.76        225.44        13.44 o                         
  -8  12   4        114.58        211.96        16.12 o                         
  -7  12   4         34.83         33.89        12.96 o                         
  -6  12   4        560.59        645.92        19.43 o                         
  -5  12   4        148.80        124.08         8.86 o                         
  -4  12   4       2026.45       1957.61        47.89 o                         
  -3  12   4         20.72         66.94        15.55 o                         
  -2  12   4         97.17         68.66        18.59 o                         
  -1  12   4       6437.47       7580.20       281.27 o                         
   0  12   4       2882.72       2652.87        61.87 o                         
   1  12   4       7341.15       7543.64       162.84 o                         
   2  12   4       7175.63       7719.22       204.96 o                         
   3  12   4       2603.91       2765.47        65.71 o                         
   4  12   4       2635.30       2988.21        50.95 o                         
   5  12   4         82.19        141.39        13.15 o                         
   6  12   4        173.29        199.36        10.08 o                         
   7  12   4        238.22        183.14        10.35 o                         
   8  12   4        142.98        310.77        12.83 o                         
   9  12   4        163.08        257.42        17.21 o                         
  10  12   4          0.10         11.86        16.19 o                         
  11  12   4        385.65        446.05        21.02 o                         
  12  12   4         27.90         24.95        11.07 o                         
 -12  13   4          6.85          0.20        19.39 o                         
 -11  13   4          3.68         22.26        14.74 o                         
 -10  13   4        277.19        241.59        18.21 o                         
  -9  13   4       2511.49       2719.60        50.77 o                         
  -8  13   4         24.34         30.77        25.44 o                         
  -7  13   4       2535.54       3232.54        64.61 o                         
  -6  13   4        736.30        741.84        17.95 o                         
  -5  13   4        220.24        212.72        11.09 o                         
  -4  13   4       1822.39       1649.75        41.81 o                         
  -3  13   4        825.14        631.23        47.43 o                         
  -2  13   4        329.82        323.02        22.19 o                         
  -1  13   4       4963.50       4646.36       149.61 o                         
   0  13   4         76.37         91.64        20.74 o                         
   1  13   4       4536.19       4148.31        93.68 o                         
   2  13   4        798.03       1008.09        40.69 o                         
   3  13   4        816.52        725.56        24.68 o                         
   4  13   4        190.79        133.28        11.69 o                         
   5  13   4        751.80       1016.72        33.55 o                         
   6  13   4         93.41        202.95        11.64 o                         
   7  13   4        157.44        174.34        12.43 o                         
   8  13   4        163.79        208.06        19.73 o                         
   9  13   4         53.73         81.74        21.23 o                         
  10  13   4         67.72         84.98        15.48 o                         
  11  13   4         31.94         39.69        15.17 o                         
  12  13   4         68.38         85.74        16.92 o                         
 -12  14   4        236.30        220.03        19.66 o                         
 -11  14   4        247.30        277.11        15.78 o                         
 -10  14   4         20.83         29.19        16.26 o                         
  -9  14   4         17.19         18.26        19.57 o                         
  -8  14   4       1806.02       1751.77        47.61 o                         
  -7  14   4       1921.30       1986.63        46.59 o                         
  -6  14   4        339.67        336.38        13.89 o                         
  -5  14   4        648.19        798.23        16.87 o                         
  -4  14   4        492.74        547.87        13.45 o                         
  -3  14   4          1.48          7.66        17.18 o                         
  -2  14   4        111.64        105.33        18.99 o                         
  -1  14   4       4882.79       4071.53       111.73 o                         
   0  14   4       2247.35       2421.92        58.51 o                         
   1  14   4      14037.06      13635.66       289.72 o                         
   2  14   4        107.24        127.14        17.14 o                         
   3  14   4        722.63        750.32        26.56 o                         
   4  14   4         17.85         24.41        10.92 o                         
   5  14   4         91.99        112.39        23.19 o                         
   6  14   4       1426.45       1556.13        32.93 o                         
   7  14   4         52.85        112.37        17.69 o                         
   8  14   4        248.98        330.95        18.49 o                         
   9  14   4         62.62         26.04        28.33 o                         
  10  14   4         17.45          7.30        14.71 o                         
  11  14   4        821.53        834.55        26.43 o                         
  12  14   4         21.82         26.43         7.42 o                         
 -12  15   4         12.20         14.66        10.17 o                         
 -11  15   4         32.27         61.50        12.99 o                         
 -10  15   4        101.78        108.12        20.95 o                         
  -9  15   4        192.23        229.06        20.09 o                         
  -8  15   4        547.33        620.11        22.37 o                         
  -7  15   4        127.68        147.58        15.35 o                         
  -6  15   4       3714.25       3917.66        98.83 o                         
  -5  15   4          6.24         17.22        10.16 o                         
  -4  15   4       2438.57       2428.42        36.57 o                         
  -3  15   4       1655.33       1807.87        38.53 o                         
  -2  15   4       1231.23       1198.01        26.65 o                         
  -1  15   4       1496.33       1569.73        39.44 o                         
   0  15   4       6718.30       6674.82       112.00 o                         
   1  15   4        102.64         77.46        13.70 o                         
   2  15   4       3735.81       3005.34       119.26 o                         
   3  15   4        811.72        611.62        23.60 o                         
   4  15   4        728.29        718.91        23.24 o                         
   5  15   4         85.08         90.92        25.23 o                         
   6  15   4        293.01        478.69        20.76 o                         
   7  15   4         57.16         57.72        13.43 o                         
   8  15   4        173.39        260.26        17.36 o                         
   9  15   4         52.76         74.92        13.21 o                         
  10  15   4        102.76        108.15        13.71 o                         
  11  15   4         51.27         54.08        13.01 o                         
 -12  16   4         32.29         32.23         8.19 o                         
 -11  16   4        369.07        373.24        14.49 o                         
 -10  16   4        140.78        166.25        34.43 o                         
  -9  16   4        417.85        352.02        29.29 o                         
  -8  16   4        783.34        840.69        26.74 o                         
  -7  16   4        489.03        571.11        17.01 o                         
  -6  16   4        226.72        291.69        12.60 o                         
  -5  16   4       2847.44       3044.92        48.42 o                         
  -4  16   4         75.94         85.26         9.07 o                         
  -3  16   4        271.41        275.11        10.40 o                         
  -2  16   4       3061.40       2978.27        47.24 o                         
  -1  16   4       1141.83       1106.67        21.23 o                         
   0  16   4       5005.66       4599.54        72.31 o                         
   1  16   4       3457.70       2976.06        52.92 o                         
   2  16   4       2640.73       2165.72        35.97 o                         
   3  16   4        249.26        173.93        10.74 o                         
   4  16   4         63.51         48.81        15.04 o                         
   5  16   4        586.34        321.91        20.30 o                         
   6  16   4        680.84        683.99        22.53 o                         
   7  16   4        231.79        193.42        17.56 o                         
   8  16   4        311.06        281.74        17.32 o                         
   9  16   4         63.91         74.95        12.43 o                         
  10  16   4         72.96         74.71        12.26 o                         
  11  16   4         23.94         13.22        15.78 o                         
 -11  17   4         23.79         19.46        11.75 o                         
 -10  17   4        355.13        485.25        22.74 o                         
  -9  17   4        403.86        359.59        21.32 o                         
  -8  17   4         97.75         75.11        18.13 o                         
  -7  17   4         31.20         37.98        13.00 o                         
  -6  17   4        207.05        211.04        12.38 o                         
  -5  17   4        317.54        255.16        12.64 o                         
  -4  17   4        140.72        145.53         9.07 o                         
  -3  17   4        313.82        355.63        11.65 o                         
  -2  17   4        295.75        163.54        10.64 o                         
  -1  17   4        254.02        329.75        12.10 o                         
   0  17   4       2617.78       2253.00        38.04 o                         
   1  17   4        218.30        235.41        13.13 o                         
   2  17   4        240.50        163.54        12.38 o                         
   3  17   4        255.07        390.04        13.63 o                         
   4  17   4       1540.55       1521.91        35.26 o                         
   5  17   4          3.21        -16.59        18.84 o                         
   6  17   4        210.88        255.46        17.46 o                         
   7  17   4         55.71         47.90        17.23 o                         
   8  17   4         35.43         15.03        15.66 o                         
   9  17   4        271.97        316.98        14.44 o                         
  10  17   4        128.70        141.21        14.26 o                         
  11  17   4         13.04          1.51         9.30 o                         
 -11  18   4         37.05         36.27         8.30 o                         
 -10  18   4          3.84         16.41        17.74 o                         
  -9  18   4         14.49         29.46        14.76 o                         
  -8  18   4       1017.38       1198.64        32.63 o                         
  -7  18   4         67.73        112.46        12.88 o                         
  -6  18   4        427.55        417.72        15.17 o                         
  -5  18   4       3464.20       3562.59        53.07 o                         
  -4  18   4       1359.66       1399.53        22.78 o                         
  -3  18   4        354.45        384.69        12.12 o                         
  -2  18   4       1814.39       1672.32        28.51 o                         
  -1  18   4        436.77        486.08        16.58 o                         
   0  18   4       1121.97        840.24        25.03 o                         
   1  18   4       2113.46       2173.54        40.52 o                         
   2  18   4       2805.46       3096.03        55.81 o                         
   3  18   4         11.28         45.99        10.47 o                         
   4  18   4         55.25         36.01        14.78 o                         
   5  18   4        817.18       1100.74        31.11 o                         
   6  18   4       1982.57       1536.73        36.44 o                         
   7  18   4        178.25        174.18        14.46 o                         
   8  18   4        988.31       1124.29        29.58 o                         
   9  18   4         53.24         46.94        15.87 o                         
  10  18   4          0.72         14.20        10.19 o                         
  11  18   4         63.24          8.80         9.91 o                         
 -11  19   4         14.82         32.93         6.85 o                         
 -10  19   4         27.98         33.90        14.78 o                         
  -9  19   4         30.68         37.00        13.65 o                         
  -8  19   4         16.03          5.11        15.51 o                         
  -7  19   4         32.64         19.35        13.36 o                         
  -6  19   4        579.96        513.07        17.58 o                         
  -5  19   4         83.12        153.05        13.87 o                         
  -4  19   4        176.41        205.58        14.46 o                         
  -3  19   4        811.22        944.38        20.14 o                         
  -2  19   4         94.27        100.80        10.24 o                         
  -1  19   4         19.73         38.84        13.93 o                         
   0  19   4       5753.61       5581.97        92.79 o                         
   1  19   4       1790.72       1599.89        32.83 o                         
   2  19   4          3.13         -1.60        13.09 o                         
   3  19   4        605.47        713.92        15.52 o                         
   4  19   4        291.43        288.45        13.41 o                         
   5  19   4         89.25        127.91        17.26 o                         
   6  19   4        855.48        644.77        21.73 o                         
   7  19   4        287.61        489.11        19.09 o                         
   8  19   4         32.12         29.44        12.82 o                         
   9  19   4        181.57        212.39        12.25 o                         
  10  19   4         71.38         37.68        14.54 o                         
 -10  20   4          4.44          4.04         7.74 o                         
  -9  20   4        100.91        105.93        14.24 o                         
  -8  20   4        181.04        156.48        14.90 o                         
  -7  20   4         16.21         30.76        13.82 o                         
  -6  20   4         50.86         68.15        13.21 o                         
  -5  20   4        287.85        289.34        16.05 o                         
  -4  20   4        443.08        495.25        17.26 o                         
  -3  20   4         73.93         39.75        12.38 o                         
  -2  20   4        199.68        199.52        13.06 o                         
  -1  20   4         43.64         53.90        11.51 o                         
   0  20   4         23.48          2.84        11.96 o                         
   1  20   4       1020.18       1149.50        27.78 o                         
   2  20   4       2446.19       2403.51        49.22 o                         
   3  20   4       1506.97       1498.81        32.50 o                         
   4  20   4       2248.64       2425.96        47.52 o                         
   5  20   4       4779.88       4805.13        76.67 o                         
   6  20   4         18.68         44.16        12.33 o                         
   7  20   4        132.46        159.40        13.42 o                         
   8  20   4        150.27        188.62        13.44 o                         
   9  20   4        167.28        127.58        12.76 o                         
  10  20   4          0.50         11.31        10.91 o                         
 -10  21   4         14.11         13.93        18.24 o                         
  -9  21   4         11.19          5.10        15.89 o                         
  -8  21   4        115.50         95.45        17.10 o                         
  -7  21   4        142.34        143.50        13.47 o                         
  -6  21   4         24.16         27.78        16.00 o                         
  -5  21   4         21.07         19.55        14.39 o                         
  -4  21   4         34.07         39.10        14.36 o                         
  -3  21   4       1501.45       1526.08        32.19 o                         
  -2  21   4         20.15         24.17        12.59 o                         
  -1  21   4         56.76         37.58        16.50 o                         
   0  21   4         33.38         45.97        12.27 o                         
   1  21   4       1644.88       1541.27        33.89 o                         
   2  21   4       1027.61        956.64        25.55 o                         
   3  21   4       3583.63       3512.73        64.40 o                         
   4  21   4         37.09         22.07        12.47 o                         
   5  21   4        671.67        825.51        20.86 o                         
   6  21   4        798.36        992.63        22.79 o                         
   7  21   4         24.48         28.39        11.97 o                         
   8  21   4          1.01         18.85        13.35 o                         
   9  21   4          1.84         -7.92        10.08 o                         
  -9  22   4         62.65         68.11        14.26 o                         
  -8  22   4        115.16         92.96        15.36 o                         
  -7  22   4          4.29         -0.71        16.98 o                         
  -6  22   4         17.58         42.41        16.26 o                         
  -5  22   4        171.49        121.76        14.47 o                         
  -4  22   4        202.79        215.51        15.12 o                         
  -3  22   4         49.80         51.99        12.23 o                         
  -2  22   4         29.60         12.63        13.06 o                         
  -1  22   4        269.21        267.19        17.25 o                         
   0  22   4       1108.37       1216.97        38.79 o                         
   1  22   4         36.96         49.29        14.85 o                         
   2  22   4         36.09         19.62        14.55 o                         
   3  22   4       1815.07       1792.58        59.92 o                         
   4  22   4          2.55         20.52        14.08 o                         
   5  22   4        663.25        554.40        17.89 o                         
   6  22   4        278.60        286.94        18.23 o                         
   7  22   4          1.09          8.49        11.53 o                         
   8  22   4        114.30         89.34        11.77 o                         
   9  22   4        189.10        151.64        53.68 o                         
  -9  23   4        153.62        109.65        12.21 o                         
  -8  23   4        357.33        370.41        26.47 o                         
  -7  23   4         17.82          8.42        15.90 o                         
  -6  23   4          5.37         26.68        19.10 o                         
  -5  23   4        407.60        400.29        17.25 o                         
  -4  23   4          6.94        -13.67        13.67 o                         
  -3  23   4        147.15        225.67        13.22 o                         
  -2  23   4        806.86        790.13        21.15 o                         
  -1  23   4        284.70        338.80        15.32 o                         
   0  23   4        244.99        328.73        19.54 o                         
   1  23   4        408.75        404.47        18.11 o                         
   2  23   4        268.74        261.42        15.40 o                         
   3  23   4        335.17        349.40        20.60 o                         
   4  23   4        280.44        202.77        16.48 o                         
   5  23   4        707.18        776.24        30.70 o                         
   6  23   4         91.57        103.06        11.13 o                         
   7  23   4         78.12         63.42        10.12 o                         
   8  23   4         36.10         23.66        22.34 o                         
   9  23   4         63.16         64.22        18.55 o                         
  -8  24   4         15.47         19.31        10.85 o                         
  -7  24   4          5.61         15.53        17.26 o                         
  -6  24   4         68.64        112.14        13.79 o                         
  -5  24   4          1.05        -14.78        15.16 o                         
  -4  24   4          0.01         -9.58        16.21 o                         
  -3  24   4        100.68        133.44        15.52 o                         
  -2  24   4        499.73        458.82        16.81 o                         
  -1  24   4        746.19        729.98        22.02 o                         
   0  24   4        426.46        492.76        25.68 o                         
   1  24   4        105.92        110.91        21.63 o                         
   2  24   4        588.09        616.73        37.09 o                         
   3  24   4         92.18        101.04        15.37 o                         
   4  24   4       1160.69       1409.48        43.06 o                         
   5  24   4       1010.59       1005.01        69.19 o                         
   6  24   4          0.49         -8.55        10.17 o                         
   7  24   4          0.39         13.90         9.65 o                         
   8  24   4          0.41         -3.95        11.95 o                         
  -8  25   4         49.06        178.34        73.51 o                         
  -7  25   4          3.40         10.96        15.51 o                         
  -6  25   4         55.28         58.49        11.54 o                         
  -5  25   4         28.02         36.64        16.24 o                         
  -4  25   4          3.31          4.55        15.11 o                         
  -3  25   4        302.87        335.00        17.76 o                         
  -2  25   4        279.93        243.28        18.87 o                         
  -1  25   4        408.19        410.81        29.68 o                         
   0  25   4        819.14        774.10        23.45 o                         
   1  25   4        421.68        463.18        19.62 o                         
   2  25   4        321.00        303.61        17.54 o                         
   3  25   4       1158.48       1098.96        30.30 o                         
   4  25   4       1336.83       1435.09        44.89 o                         
   5  25   4         13.03         -4.59        11.01 o                         
   6  25   4        628.54        652.86        25.52 o                         
   7  25   4        177.01        185.00        15.16 o                         
  -7  26   4          5.86          6.30        11.45 o                         
  -6  26   4          1.60          4.26        11.10 o                         
  -5  26   4        264.01        281.99        14.02 o                         
  -4  26   4          3.78          2.93        17.61 o                         
  -3  26   4          9.07         -4.79        17.42 o                         
  -2  26   4        197.20        251.91        18.88 o                         
  -1  26   4        201.93        202.62        14.12 o                         
   0  26   4         29.18         21.83        18.18 o                         
   1  26   4        448.41        496.39        19.28 o                         
   2  26   4        277.39        339.76        16.67 o                         
   3  26   4        791.46        777.35        34.54 o                         
   4  26   4        135.48        123.71        16.47 o                         
   5  26   4        147.64        171.21        12.68 o                         
   6  26   4         27.86         28.54        11.18 o                         
   7  26   4         28.19          1.16        10.80 o                         
  -7  27   4         75.88         59.21        17.64 o                         
  -6  27   4        140.22        103.26        13.13 o                         
  -5  27   4          3.25         28.03        14.64 o                         
  -4  27   4         70.51         89.43        14.30 o                         
  -3  27   4        571.02        571.27        35.26 o                         
  -2  27   4         71.60         68.68        12.49 o                         
  -1  27   4          2.80         14.78        14.75 o                         
   0  27   4        268.78        235.51        13.51 o                         
   1  27   4        401.93        418.79        18.05 o                         
   2  27   4          4.25        -10.64        20.37 o                         
   3  27   4        153.55        157.06        14.14 o                         
   4  27   4         72.99         86.78        20.01 o                         
   5  27   4         43.65         72.96        10.08 o                         
   6  27   4        207.18        174.19        12.59 o                         
  -6  28   4         21.88         17.14         7.25 o                         
  -5  28   4        117.16         68.28         9.03 o                         
  -4  28   4        235.72        235.59        13.35 o                         
  -3  28   4         70.36         70.97        14.22 o                         
  -2  28   4        459.17        460.74        29.74 o                         
  -1  28   4        607.48        602.74        18.00 o                         
   0  28   4          4.49          5.34        10.89 o                         
   1  28   4        536.34        410.94        17.29 o                         
   2  28   4        619.24        638.60        17.37 o                         
   3  28   4          8.58         36.09        12.99 o                         
   4  28   4        402.28        434.15        21.00 o                         
   5  28   4        404.83        390.05        10.79 o                         
  -5  29   4          1.93         -6.18         6.18 o                         
  -4  29   4         73.77         56.99         8.57 o                         
  -3  29   4        638.77        513.11        60.48 o                         
  -2  29   4        112.92        118.32        10.45 o                         
  -1  29   4         22.28         29.14        11.29 o                         
   0  29   4        513.46        431.10        14.68 o                         
   1  29   4         20.21         38.12        10.50 o                         
   2  29   4         40.37         30.34         8.52 o                         
   3  29   4        309.40        305.23        13.14 o                         
   4  29   4         30.47         16.21         8.39 o                         
  -3  30   4         15.72         26.48         9.32 o                         
  -2  30   4        336.18        253.56         9.80 o                         
  -1  30   4        973.19        974.34        19.67 o                         
   0  30   4         70.37         15.80        13.23 o                         
   1  30   4         69.55         60.70         8.49 o                         
   2  30   4         66.63         51.20         7.99 o                         
   3  30   4         49.92         22.84         7.07 o                         
   0  31   4        795.29        664.40        20.98 o                         
 -14   1   5         46.35         51.55        12.58 o                         
 -13   1   5         52.97         55.79        10.64 o                         
 -12   1   5          9.69         27.56        11.92 o                         
 -11   1   5         62.70         63.69        13.78 o                         
 -10   1   5         26.12         57.25        14.32 o                         
  -9   1   5        869.76        621.88        24.88 o                         
  -8   1   5        475.21        422.66        17.67 o                         
  -7   1   5       4196.01       3477.10        96.19 o                         
  -6   1   5       9519.65       7646.40       165.59 o                         
  -5   1   5       4540.99       4112.06        78.02 o                         
  -4   1   5         64.70        216.16         9.72 o                         
  -3   1   5      10185.62       8053.10       166.68 o                         
  -2   1   5      26523.10      25578.11       533.93 o                         
  -1   1   5      18527.22      19314.52       494.46 o                         
   0   1   5      13629.10      14227.66       712.43 o                         
   1   1   5      41859.41      37350.71      1663.80 o                         
   2   1   5        949.14       1487.18        33.42 o                         
   3   1   5      11985.99      13635.66       233.50 o                         
   4   1   5       4385.56       4929.91        69.97 o                         
   5   1   5         22.63         78.94         6.98 o                         
   6   1   5       2384.01       2965.97        59.54 o                         
   7   1   5        591.06        908.96        16.44 o                         
   8   1   5        533.05        516.44        15.77 o                         
   9   1   5        375.93        313.56        12.54 o                         
  10   1   5        119.03         53.79        11.54 o                         
  11   1   5         19.96         15.06        11.21 o                         
  12   1   5          4.14         35.11         9.05 o                         
  13   1   5         21.08         -2.97        14.61 o                         
 -13   2   5         13.24          8.47         8.63 o                         
 -12   2   5          2.34         -3.23        12.65 o                         
 -11   2   5        457.69        357.99        17.93 o                         
 -10   2   5        101.07         92.28        12.55 o                         
  -9   2   5        196.85         94.46        12.04 o                         
  -8   2   5        982.98        548.17        15.17 o                         
  -7   2   5       1201.74        636.62        17.27 o                         
  -6   2   5        248.79        393.78        19.77 o                         
  -5   2   5      27247.24      25471.13       535.13 o                         
  -4   2   5       6336.91       5080.88       164.57 o                         
  -3   2   5       2353.95       2281.51        51.24 o                         
  -2   2   5       9010.46       7632.79       160.92 o                         
  -1   2   5       9408.74      13432.68       244.05 o                         
   0   2   5      22964.99      21559.06       395.77 o                         
   1   2   5      19364.91      16352.61       544.03 o                         
   2   2   5      11849.60      12716.14       232.95 o                         
   3   2   5      13498.21      15129.15       275.97 o                         
   4   2   5       2571.63       2821.55        43.78 o                         
   5   2   5         12.90         19.20         7.48 o                         
   6   2   5       3906.11       3739.20        58.60 o                         
   7   2   5       1885.50       1565.23        23.42 o                         
   8   2   5        506.64        483.99        12.57 o                         
   9   2   5        524.48        441.25        13.73 o                         
  10   2   5        228.33        332.14        14.12 o                         
  11   2   5         27.00        124.96        12.44 o                         
  12   2   5        123.87        199.49        14.31 o                         
  13   2   5         40.32         33.82        15.46 o                         
 -13   3   5         28.76         22.42         8.60 o                         
 -12   3   5        944.52        956.52        24.12 o                         
 -11   3   5        124.92        235.10        13.01 o                         
 -10   3   5          7.91         26.68        12.45 o                         
  -9   3   5       1706.61       1811.54        29.16 o                         
  -8   3   5         40.63         46.54        10.44 o                         
  -7   3   5       8205.13       8272.46       155.11 o                         
  -6   3   5      18969.80      20781.80       539.58 o                         
  -5   3   5       1962.09       1524.25        47.52 o                         
  -4   3   5       2000.03       1876.17        45.02 o                         
  -3   3   5       2297.50       2258.42        43.70 o                         
  -2   3   5        123.75         66.97         7.87 o                         
  -1   3   5       4325.52       4367.25        57.14 o                         
   0   3   5       3970.94       4309.48        76.60 o                         
   1   3   5       2882.12       2791.24        51.50 o                         
   2   3   5       7080.33       6815.45        96.28 o                         
   3   3   5       1149.92       2348.17        79.92 o                         
   4   3   5        314.39        665.82        25.96 o                         
   5   3   5        442.79        291.23        10.35 o                         
   6   3   5        894.15        911.75        13.54 o                         
   7   3   5       4306.72       4895.77        53.35 o                         
   8   3   5       2492.30       2712.95        33.14 o                         
   9   3   5        402.24        633.07        14.02 o                         
  10   3   5        275.49        417.62        12.02 o                         
  11   3   5        239.34        250.32        15.82 o                         
  12   3   5         16.72          3.17        12.06 o                         
  13   3   5         34.89         14.46         9.80 o                         
 -13   4   5        100.60        102.67         8.43 o                         
 -12   4   5         27.14          9.09        13.10 o                         
 -11   4   5       1789.92       1800.07        38.88 o                         
 -10   4   5       1708.27       1318.89        21.54 o                         
  -9   4   5        409.38        445.88        14.58 o                         
  -8   4   5         34.92         67.18        11.84 o                         
  -7   4   5       1914.63       2049.80        72.47 o                         
  -6   4   5          5.60         74.53        21.40 o                         
  -5   4   5       4976.34       6244.29       166.19 o                         
  -4   4   5        752.74        801.04        19.99 o                         
  -3   4   5        201.19        247.10        12.46 o                         
  -2   4   5      16757.66      18528.21       335.39 o                         
  -1   4   5        467.92       1282.82        24.05 o                         
   0   4   5       4588.13       3277.14        64.63 o                         
   1   4   5       6025.37       6961.17        99.46 o                         
   2   4   5        553.25        435.21        18.84 o                         
   3   4   5        539.23        861.71        15.72 o                         
   4   4   5        158.51        127.27        12.78 o                         
   5   4   5       1916.02       2440.13        41.99 o                         
   6   4   5       5447.17       5247.17        56.59 o                         
   7   4   5        918.44        796.29        13.00 o                         
   8   4   5        107.29        181.13        10.28 o                         
   9   4   5        167.35        200.24        11.40 o                         
  10   4   5        184.50        208.68        10.64 o                         
  11   4   5          8.09         24.66        11.39 o                         
  12   4   5        304.28        248.20        14.86 o                         
  13   4   5        107.73         87.40        11.30 o                         
 -13   5   5         52.86         46.96         8.08 o                         
 -12   5   5        930.72       1010.06        22.22 o                         
 -11   5   5        282.85        252.16        18.65 o                         
 -10   5   5        761.29        692.96        25.27 o                         
  -9   5   5       1622.03       1858.39        32.85 o                         
  -8   5   5        237.07        307.76        13.17 o                         
  -7   5   5        785.72       1406.37        25.23 o                         
  -6   5   5       1069.45       1899.81        42.61 o                         
  -5   5   5        366.50        443.85        19.71 o                         
  -4   5   5       4752.62       4995.41       108.46 o                         
  -3   5   5      31102.16      35980.55       711.13 o                         
  -2   5   5      61045.05      62953.99      1136.92 o                         
  -1   5   5       6726.27       4977.81        83.79 o                         
   0   5   5       1137.42        549.44        27.30 o                         
   1   5   5       1046.38        890.68        15.11 o                         
   2   5   5        217.45         41.85         8.18 o                         
   3   5   5         64.99         62.93         8.84 o                         
   4   5   5      27507.66      27817.46       448.65 o                         
   5   5   5         50.78         96.85        10.04 o                         
   6   5   5        336.24        894.85        22.52 o                         
   7   5   5        391.35        440.02        10.24 o                         
   8   5   5         85.88        157.15         8.65 o                         
   9   5   5         14.90         35.61        10.51 o                         
  10   5   5        118.16         33.51        11.06 o                         
  11   5   5        169.63        205.00        11.90 o                         
  12   5   5         70.94        103.05        12.58 o                         
  13   5   5         18.56          2.87         6.65 o                         
 -13   6   5         59.29         52.46         7.65 o                         
 -12   6   5         59.94         54.49        12.17 o                         
 -11   6   5       1726.82       1922.65        33.50 o                         
 -10   6   5       1474.43       1687.86        27.71 o                         
  -9   6   5        149.33         59.65        14.64 o                         
  -8   6   5       3455.03       3188.62        44.91 o                         
  -7   6   5        382.14        560.15        21.07 o                         
  -6   6   5       2310.89       1819.14        41.52 o                         
  -5   6   5      15580.63      16168.32       294.66 o                         
  -4   6   5        186.35        172.94        14.07 o                         
  -3   6   5       3276.30       4425.21        82.96 o                         
  -2   6   5      10323.48      13297.23       242.38 o                         
  -1   6   5      14617.01      18798.85       278.26 o                         
   0   6   5        119.69        356.84        11.93 o                         
   1   6   5      14328.10      10852.13       140.16 o                         
   2   6   5        835.86       1504.17        27.87 o                         
   3   6   5        547.34        709.85        20.57 o                         
   4   6   5       5751.56       8381.79       141.03 o                         
   5   6   5       3905.40       4116.47        86.61 o                         
   6   6   5      11078.71      11172.93       123.52 o                         
   7   6   5        242.57        130.27         8.03 o                         
   8   6   5        451.78        635.83        12.74 o                         
   9   6   5       1017.02        948.54        16.24 o                         
  10   6   5        407.22        606.50        13.75 o                         
  11   6   5        121.56        254.05        12.87 o                         
  12   6   5        431.09        397.15        19.65 o                         
  13   6   5        352.20        189.54        37.79 o                         
 -13   7   5        151.60        173.49        10.63 o                         
 -12   7   5         40.37         27.82        12.02 o                         
 -11   7   5         56.26         45.36        15.46 o                         
 -10   7   5       1412.90       1388.13        25.73 o                         
  -9   7   5       2017.01       1950.38        31.93 o                         
  -8   7   5        581.02        518.56        16.24 o                         
  -7   7   5         25.13         50.04        11.78 o                         
  -6   7   5       2742.24       2511.06        41.86 o                         
  -5   7   5       1937.06       2684.35        54.28 o                         
  -4   7   5         29.19         20.90        12.84 o                         
  -3   7   5      10440.95      12078.40       220.80 o                         
  -2   7   5      25327.64      26559.86       430.66 o                         
  -1   7   5       1297.05        832.07        18.63 o                         
   0   7   5      10952.95      10886.85       162.40 o                         
   1   7   5       3509.05       3608.64        45.45 o                         
   2   7   5       1252.00       1557.90        38.14 o                         
   3   7   5       1886.74       1795.66        38.57 o                         
   4   7   5      13665.75      13345.65       180.87 o                         
   5   7   5       4338.68       4606.34        65.80 o                         
   6   7   5        356.93        566.53        19.18 o                         
   7   7   5       3234.86       3283.71        36.26 o                         
   8   7   5       1168.84       1315.21        18.65 o                         
   9   7   5        125.78        113.78        10.40 o                         
  10   7   5         44.20         87.70        10.91 o                         
  11   7   5       1660.74       1639.49        37.27 o                         
  12   7   5         46.54         59.33        11.59 o                         
  13   7   5        459.15        382.97        43.72 o                         
 -13   8   5        110.05        117.48         8.24 o                         
 -12   8   5         15.22         16.03        11.03 o                         
 -11   8   5         54.93         59.83        11.87 o                         
 -10   8   5         36.07         45.54        13.86 o                         
  -9   8   5         20.99         16.64        12.72 o                         
  -8   8   5       3523.52       4279.06        54.83 o                         
  -7   8   5        777.73        593.69        15.35 o                         
  -6   8   5       1607.02       1854.21        30.00 o                         
  -5   8   5         64.31         54.22        20.37 o                         
  -4   8   5      11240.62      11659.61       247.15 o                         
  -3   8   5       7769.44       9032.35       166.27 o                         
  -2   8   5       2864.73       2824.29        44.32 o                         
  -1   8   5      19231.86      19394.49       406.38 o                         
   0   8   5       4123.85       3432.20        49.10 o                         
   1   8   5        452.08        313.27         7.47 o                         
   2   8   5        191.55        356.14        18.78 o                         
   3   8   5        490.66        282.69        12.05 o                         
   4   8   5       1916.94       1628.15        55.99 o                         
   5   8   5       1912.73       1676.29        25.85 o                         
   6   8   5       2973.31       2835.76        29.98 o                         
   7   8   5         49.39         46.69         7.75 o                         
   8   8   5        180.39        113.05         9.21 o                         
   9   8   5         87.76        122.31        10.48 o                         
  10   8   5        627.85        514.14        13.21 o                         
  11   8   5        549.23        513.75        26.80 o                         
  12   8   5        482.32        502.82        16.78 o                         
 -13   9   5        293.82        227.56        12.94 o                         
 -12   9   5        812.25        797.00        28.03 o                         
 -11   9   5         79.01         62.00        11.32 o                         
 -10   9   5       1117.56       1235.91        42.63 o                         
  -9   9   5       2815.20       2527.75        35.92 o                         
  -8   9   5        285.73        387.37        14.33 o                         
  -7   9   5        834.22        843.47        20.55 o                         
  -6   9   5       2280.92       2403.40        34.75 o                         
  -5   9   5        445.76        399.75        28.14 o                         
  -4   9   5         53.05         62.62        12.32 o                         
  -3   9   5      21457.30      26339.15       529.83 o                         
  -2   9   5      30956.73      30015.48       443.74 o                         
  -1   9   5        993.99       1366.53        28.69 o                         
   0   9   5       2525.74       2892.97        50.11 o                         
   1   9   5       1568.97       1560.12        30.17 o                         
   2   9   5       3270.65       2744.53        43.77 o                         
   3   9   5        663.07       1200.47        34.45 o                         
   4   9   5        152.89        231.26        14.54 o                         
   5   9   5        705.32        324.91        17.36 o                         
   6   9   5         25.60         57.30         6.56 o                         
   7   9   5       3194.65       3579.35        39.23 o                         
   8   9   5       4331.57       3809.81        42.08 o                         
   9   9   5        100.14         48.92         9.83 o                         
  10   9   5        572.13        572.61        23.66 o                         
  11   9   5        244.70        347.63        17.90 o                         
  12   9   5         51.31         37.16        11.57 o                         
 -13  10   5         20.41         21.31        14.33 o                         
 -12  10   5        322.67        277.23        20.54 o                         
 -11  10   5        588.34        519.63        13.36 o                         
 -10  10   5       1362.94       1365.58        44.54 o                         
  -9  10   5          0.63          4.15        11.90 o                         
  -8  10   5       5282.90       5159.21        57.98 o                         
  -7  10   5        297.93        371.81        11.77 o                         
  -6  10   5          6.01         12.42         8.40 o                         
  -5  10   5        262.43        216.66        14.60 o                         
  -4  10   5       9040.68       9028.53       267.64 o                         
  -3  10   5       2731.11       2326.85        41.73 o                         
  -2  10   5      31559.12      34707.87       511.93 o                         
  -1  10   5      33962.83      42530.27       892.76 o                         
   0  10   5       1431.89        714.66        19.02 o                         
   1  10   5        158.87        146.89         8.68 o                         
   2  10   5        111.79        140.29         8.72 o                         
   3  10   5        542.29        768.77        17.17 o                         
   4  10   5       1301.04       1010.70        20.23 o                         
   5  10   5       4107.35       4292.40        46.86 o                         
   6  10   5       1290.32       1084.37        14.47 o                         
   7  10   5        397.34        349.71         9.97 o                         
   8  10   5       2469.91       2259.82        48.83 o                         
   9  10   5         60.39        111.11        10.91 o                         
  10  10   5        309.22        234.88        13.65 o                         
  11  10   5         57.34         88.31        15.38 o                         
  12  10   5        193.84        132.91        67.40 o                         
 -13  11   5        263.13        175.94        14.84 o                         
 -12  11   5        279.10        272.12        31.91 o                         
 -11  11   5        616.90        576.23        16.64 o                         
 -10  11   5        244.43        317.88        13.02 o                         
  -9  11   5         82.68         72.77        12.87 o                         
  -8  11   5         88.49        110.53        11.26 o                         
  -7  11   5       2044.06       2332.10        30.17 o                         
  -6  11   5       2258.74       1936.03        28.70 o                         
  -5  11   5       1758.33       1543.12        35.74 o                         
  -4  11   5        819.05        911.77        28.19 o                         
  -3  11   5        115.03        190.19        13.54 o                         
  -2  11   5       1370.57       1632.07        39.94 o                         
  -1  11   5        858.80        656.96        32.73 o                         
   0  11   5      14547.65      14776.70       313.09 o                         
   1  11   5         92.97        106.50        10.01 o                         
   2  11   5       5233.85       4780.98       105.04 o                         
   3  11   5       6177.63       5008.74        94.91 o                         
   4  11   5        868.83        348.45        23.48 o                         
   5  11   5        867.10        569.07        11.30 o                         
   6  11   5        499.72        333.62         9.76 o                         
   7  11   5       2172.26       2721.74        56.06 o                         
   8  11   5       2078.27       1901.65        29.62 o                         
   9  11   5        409.33        318.06        15.41 o                         
  10  11   5        585.27        485.43        16.77 o                         
  11  11   5        150.13        198.08        17.97 o                         
  12  11   5          8.74         11.31        12.81 o                         
 -12  12   5        439.23        398.35        26.91 o                         
 -11  12   5         55.98         33.27        12.26 o                         
 -10  12   5        704.23        708.24        20.87 o                         
  -9  12   5        594.13        597.12        18.93 o                         
  -8  12   5        271.01        256.39        14.19 o                         
  -7  12   5       1973.10       2188.77        42.57 o                         
  -6  12   5       1538.87       1474.09        24.04 o                         
  -5  12   5        242.61        280.70        17.99 o                         
  -4  12   5       2365.66       3001.06        84.66 o                         
  -3  12   5        348.28        182.49        18.64 o                         
  -2  12   5        163.28        214.47        20.66 o                         
  -1  12   5      25420.22      24787.88       638.07 o                         
   0  12   5         49.45          8.62        16.47 o                         
   1  12   5        285.05         80.97        16.43 o                         
   2  12   5        676.37        370.74        26.59 o                         
   3  12   5       1123.88       1146.03        30.57 o                         
   4  12   5          0.52         12.63         7.71 o                         
   5  12   5        211.44        412.68        18.13 o                         
   6  12   5       1341.96       1238.53        20.76 o                         
   7  12   5        286.95        156.62        10.72 o                         
   8  12   5       1182.89       1240.13        29.01 o                         
   9  12   5        379.08        428.15        18.42 o                         
  10  12   5        189.67        283.70        21.40 o                         
  11  12   5         22.70         27.09        15.71 o                         
  12  12   5        166.65        110.54        10.38 o                         
 -12  13   5       1444.51       1394.74        56.24 o                         
 -11  13   5         37.01         65.42        14.77 o                         
 -10  13   5       1159.57       1273.43        34.51 o                         
  -9  13   5         88.56        109.77        19.80 o                         
  -8  13   5        907.40        778.29        26.98 o                         
  -7  13   5       1057.13        912.65        22.25 o                         
  -6  13   5         46.72         49.52        11.96 o                         
  -5  13   5        272.27        211.64        12.95 o                         
  -4  13   5       1241.22       1367.23        29.40 o                         
  -3  13   5       3108.79       2787.95       118.12 o                         
  -2  13   5       1442.58       2153.40        70.04 o                         
  -1  13   5        145.27         60.83        18.85 o                         
   0  13   5      17187.66      17559.37       370.49 o                         
   1  13   5       4877.13       3801.17       129.89 o                         
   2  13   5        121.94        134.97        26.75 o                         
   3  13   5        589.72        429.47        20.34 o                         
   4  13   5         43.56         75.22         9.80 o                         
   5  13   5       1221.10       1200.56        51.04 o                         
   6  13   5        408.13        452.15        14.25 o                         
   7  13   5        364.49        216.29        14.96 o                         
   8  13   5        704.70        925.97        43.25 o                         
   9  13   5       1071.71       1075.43        44.99 o                         
  10  13   5        575.13        770.46        21.95 o                         
  11  13   5         12.41         17.78        13.76 o                         
  12  13   5         39.99         56.82        12.27 o                         
 -12  14   5        620.74        676.91        31.35 o                         
 -11  14   5        395.96        445.09        17.93 o                         
 -10  14   5        893.44        826.53        26.69 o                         
  -9  14   5        804.50        727.66        22.57 o                         
  -8  14   5         86.84         79.97        16.13 o                         
  -7  14   5        419.10        434.20        22.50 o                         
  -6  14   5        879.89        798.43        20.85 o                         
  -5  14   5        217.45        320.21        14.99 o                         
  -4  14   5         77.96         80.84        10.68 o                         
  -3  14   5         11.30         38.69        13.44 o                         
  -2  14   5        222.51        192.89        19.21 o                         
  -1  14   5       3485.28       2634.04        76.29 o                         
   0  14   5       3845.31       3619.12        89.48 o                         
   1  14   5        391.04        283.14        15.15 o                         
   2  14   5       1157.76        913.04        26.55 o                         
   3  14   5       6810.79       7175.71       157.34 o                         
   4  14   5         60.89        166.57        11.03 o                         
   5  14   5        193.20        115.61        20.27 o                         
   6  14   5         42.48         74.34        13.55 o                         
   7  14   5       1370.51       1390.38        26.39 o                         
   8  14   5        244.18        406.12        18.98 o                         
   9  14   5        110.78        228.45        16.08 o                         
  10  14   5         43.63         64.38        13.51 o                         
  11  14   5        323.69        316.18        20.81 o                         
 -12  15   5         48.64         47.97        14.48 o                         
 -11  15   5         31.84         39.38        13.16 o                         
 -10  15   5          0.48         20.67        17.26 o                         
  -9  15   5        793.01        778.38        24.32 o                         
  -8  15   5        110.93        142.31        16.78 o                         
  -7  15   5        254.07        228.17        16.97 o                         
  -6  15   5       3394.82       2943.43        57.89 o                         
  -5  15   5       1066.19        999.58        20.12 o                         
  -4  15   5       1041.78        949.60        21.77 o                         
  -3  15   5         24.92          5.92         9.78 o                         
  -2  15   5        154.10        249.10        13.16 o                         
  -1  15   5        111.66        147.28        15.59 o                         
   0  15   5       4209.30       4323.62        84.71 o                         
   1  15   5       2270.24       2259.20        37.51 o                         
   2  15   5         16.86         45.47        19.46 o                         
   3  15   5        793.98        485.36        15.30 o                         
   4  15   5        805.68        722.94        20.50 o                         
   5  15   5       1843.38       2115.35        53.17 o                         
   6  15   5        582.94        732.95        29.91 o                         
   7  15   5         12.17         -4.37        12.55 o                         
   8  15   5        181.51        173.32        13.56 o                         
   9  15   5         84.34        118.47        14.58 o                         
  10  15   5          3.18         22.94        12.06 o                         
  11  15   5        292.68        328.43        14.33 o                         
 -12  16   5        132.17         90.77        20.24 o                         
 -11  16   5        170.36        206.19        13.04 o                         
 -10  16   5        128.03        105.54        16.93 o                         
  -9  16   5        478.13        467.98        26.74 o                         
  -8  16   5        301.91        247.19        15.82 o                         
  -7  16   5        495.54        495.47        18.28 o                         
  -6  16   5        329.34        310.85        15.08 o                         
  -5  16   5          3.69          4.43        13.21 o                         
  -4  16   5        255.23        301.32        12.43 o                         
  -3  16   5        348.49        372.81        17.80 o                         
  -2  16   5          6.15         -5.61        10.69 o                         
  -1  16   5       1135.03       1196.88        24.33 o                         
   0  16   5         18.94         41.06        11.37 o                         
   1  16   5         90.56         45.40        11.69 o                         
   2  16   5        181.37         75.78         9.90 o                         
   3  16   5        284.35        340.26        17.89 o                         
   4  16   5          0.32          2.26        10.43 o                         
   5  16   5          0.81         13.99        20.80 o                         
   6  16   5         70.99         58.15        16.11 o                         
   7  16   5          5.25        -15.34        15.34 o                         
   8  16   5        136.53        171.37        13.61 o                         
   9  16   5         24.54         -7.20        12.90 o                         
  10  16   5          4.23         19.52        13.61 o                         
  11  16   5         52.82         41.39        14.87 o                         
 -11  17   5         54.67         77.65        10.45 o                         
 -10  17   5         10.45          1.22        18.00 o                         
  -9  17   5        658.60        723.81        32.24 o                         
  -8  17   5          0.49         -3.99        14.80 o                         
  -7  17   5         42.86         67.42        14.74 o                         
  -6  17   5        328.08        286.68        14.58 o                         
  -5  17   5        383.36        465.94        21.53 o                         
  -4  17   5        858.45        884.85        19.75 o                         
  -3  17   5         14.03        -11.11        11.11 o                         
  -2  17   5         55.20         37.92        11.26 o                         
  -1  17   5        205.26        203.51        11.50 o                         
   0  17   5        254.52        272.60        14.09 o                         
   1  17   5        415.82        482.04        20.70 o                         
   2  17   5        751.43        732.72        17.12 o                         
   3  17   5        270.25        222.03        14.54 o                         
   4  17   5        456.19        465.11        17.55 o                         
   5  17   5        233.73        348.48        30.79 o                         
   6  17   5        502.49        613.21        23.84 o                         
   7  17   5        455.67        289.07        14.95 o                         
   8  17   5         13.08         36.13        15.16 o                         
   9  17   5        437.62        422.75        32.38 o                         
  10  17   5         36.01         -1.43        18.51 o                         
  11  17   5         24.92         16.48         8.22 o                         
 -11  18   5        123.10         93.93        11.89 o                         
 -10  18   5          1.76        -19.35        19.66 o                         
  -9  18   5         27.87         20.31        16.87 o                         
  -8  18   5         15.72         14.75        14.64 o                         
  -7  18   5        494.22        668.15        21.25 o                         
  -6  18   5        142.52        164.48        13.16 o                         
  -5  18   5        402.85        565.23        16.59 o                         
  -4  18   5       1445.80       1351.71        25.72 o                         
  -3  18   5        252.20        268.02        13.03 o                         
  -2  18   5         65.86        131.10        14.59 o                         
  -1  18   5       3416.27       3240.54        59.15 o                         
   0  18   5        876.24        814.17        21.75 o                         
   1  18   5         41.25         38.53        12.20 o                         
   2  18   5         61.89         84.00        11.51 o                         
   3  18   5       1287.49       1219.95        24.51 o                         
   4  18   5        528.10        626.03        20.26 o                         
   5  18   5       1231.17       1086.62        33.79 o                         
   6  18   5          7.76         32.32        16.99 o                         
   7  18   5        469.71        470.12        16.98 o                         
   8  18   5        655.27        773.01        32.88 o                         
   9  18   5        159.34        179.36        15.71 o                         
  10  18   5         50.42         68.64        14.53 o                         
 -11  19   5         35.00         36.53         5.40 o                         
 -10  19   5          8.81          4.71        13.65 o                         
  -9  19   5         72.83         94.59        19.01 o                         
  -8  19   5        401.91        475.61        15.90 o                         
  -7  19   5        165.70        223.74        13.55 o                         
  -6  19   5        493.06        465.76        14.74 o                         
  -5  19   5       2005.16       1989.07        35.48 o                         
  -4  19   5        316.95        376.87        14.01 o                         
  -3  19   5       1102.22        973.41        20.63 o                         
  -2  19   5        315.94        330.11        14.45 o                         
  -1  19   5        145.45        113.94        11.79 o                         
   0  19   5         22.72         42.14        14.06 o                         
   1  19   5       3253.20       3114.27        56.08 o                         
   2  19   5        981.46        986.05        21.55 o                         
   3  19   5        643.48        729.08        18.61 o                         
   4  19   5       1678.10       1780.68        36.78 o                         
   5  19   5        186.52        198.27        14.30 o                         
   6  19   5        437.03        429.71        20.09 o                         
   7  19   5         94.32         70.19        15.98 o                         
   8  19   5         11.20         48.69        15.50 o                         
   9  19   5         33.39         62.54        11.15 o                         
  10  19   5        394.98        221.24        17.99 o                         
 -10  20   5        111.41        110.68        12.32 o                         
  -9  20   5        166.26        214.19        21.98 o                         
  -8  20   5         94.55        119.89        16.91 o                         
  -7  20   5         35.69         32.28        13.08 o                         
  -6  20   5        447.85        617.65        20.75 o                         
  -5  20   5         59.41         97.31        12.87 o                         
  -4  20   5        121.97        152.93        14.67 o                         
  -3  20   5         62.93         39.07        12.75 o                         
  -2  20   5         96.50        102.09        15.69 o                         
  -1  20   5        551.10        610.21        17.13 o                         
   0  20   5        586.94        626.01        26.73 o                         
   1  20   5       1573.98       1626.45        36.08 o                         
   2  20   5       2087.17       2212.84        42.50 o                         
   3  20   5        531.07        411.32        15.55 o                         
   4  20   5       1039.43        806.00        26.13 o                         
   5  20   5        269.90        430.99        16.27 o                         
   6  20   5       2002.35       1860.99        41.83 o                         
   7  20   5         21.24         39.67        13.31 o                         
   8  20   5        588.29        567.60        22.79 o                         
   9  20   5        120.59         99.79        19.69 o                         
  10  20   5          4.82         43.71        27.84 o                         
 -10  21   5         69.52         51.79        15.14 o                         
  -9  21   5        190.41        276.82        18.31 o                         
  -8  21   5        132.51        141.84        15.78 o                         
  -7  21   5        645.65        731.93        26.87 o                         
  -6  21   5        241.92        289.58        18.33 o                         
  -5  21   5        839.88        907.18        35.39 o                         
  -4  21   5        383.44        299.19        18.90 o                         
  -3  21   5       4396.02       4713.19        95.35 o                         
  -2  21   5       1377.31       1286.95        27.38 o                         
  -1  21   5         30.59         26.55        12.11 o                         
   0  21   5        204.87        208.57        17.13 o                         
   1  21   5        210.90        213.00        22.72 o                         
   2  21   5       1429.77       1344.77        29.80 o                         
   3  21   5        804.76        771.67        23.62 o                         
   4  21   5        216.35        234.85        17.04 o                         
   5  21   5       2536.99       2494.81        58.47 o                         
   6  21   5       1111.19       1026.63        33.40 o                         
   7  21   5         28.89         34.32        13.59 o                         
   8  21   5         50.47         81.31        20.41 o                         
   9  21   5         35.64         39.83        27.78 o                         
  -9  22   5         63.60         57.91        14.28 o                         
  -8  22   5        893.24        953.08        30.68 o                         
  -7  22   5         81.66         83.66        23.31 o                         
  -6  22   5         67.75         76.90        17.82 o                         
  -5  22   5        540.11        545.76        20.80 o                         
  -4  22   5       2303.88       2331.36        94.16 o                         
  -3  22   5        265.56        250.49        17.02 o                         
  -2  22   5        236.65        197.42        18.13 o                         
  -1  22   5       3375.96       3483.28        95.86 o                         
   0  22   5       1009.39       1142.01        25.52 o                         
   1  22   5       1494.89       1609.08        34.38 o                         
   2  22   5       2618.69       2514.00        82.85 o                         
   3  22   5        314.26        319.62        17.99 o                         
   4  22   5        131.88         60.33        17.26 o                         
   5  22   5        941.13        727.61        22.64 o                         
   6  22   5       2048.02       2187.74        51.56 o                         
   7  22   5         25.24         38.34        11.50 o                         
   8  22   5         75.92         65.76        22.34 o                         
   9  22   5         93.49         78.86        16.63 o                         
  -9  23   5        838.82        893.73        94.69 o                         
  -8  23   5         59.22         64.22        13.41 o                         
  -7  23   5        147.15        149.64        21.83 o                         
  -6  23   5       1650.68       1743.85        42.44 o                         
  -5  23   5         44.13         50.44        18.39 o                         
  -4  23   5          8.49         40.02        18.53 o                         
  -3  23   5       1935.04       2059.39        59.03 o                         
  -2  23   5       1614.91       1439.60        35.23 o                         
  -1  23   5         23.50         44.65        14.62 o                         
   0  23   5       1639.42       1643.54        31.51 o                         
   1  23   5        208.81        207.63        15.09 o                         
   2  23   5        366.32        331.55        15.96 o                         
   3  23   5         61.13         83.47        12.76 o                         
   4  23   5        347.60        426.06        20.33 o                         
   5  23   5        376.48        399.09        17.06 o                         
   6  23   5        103.07        106.36        15.49 o                         
   7  23   5         50.41         57.29        12.05 o                         
   8  23   5         98.79         79.03         9.43 o                         
  -8  24   5       1045.14       1157.81       107.56 o                         
  -7  24   5        111.93         67.77        12.31 o                         
  -6  24   5          6.08         19.91        13.63 o                         
  -5  24   5        327.28        270.05        18.57 o                         
  -4  24   5       1518.53       1615.94        78.64 o                         
  -3  24   5       1072.69       1178.90        30.11 o                         
  -2  24   5        346.07        408.84        19.73 o                         
  -1  24   5        349.97        408.75        27.20 o                         
   0  24   5         66.77         72.73        22.35 o                         
   1  24   5        183.79        216.21        19.06 o                         
   2  24   5       1602.15       1730.40        38.74 o                         
   3  24   5         86.04         73.59        13.42 o                         
   4  24   5         71.99         72.77        15.77 o                         
   5  24   5         35.74         19.64        12.94 o                         
   6  24   5        415.89        423.82        22.76 o                         
   7  24   5        465.71        461.98        25.53 o                         
   8  24   5         57.03         68.70        10.27 o                         
  -8  25   5         26.10         22.17        13.98 o                         
  -7  25   5        145.41        174.89        17.83 o                         
  -6  25   5        402.27        466.00        18.01 o                         
  -5  25   5        111.82        134.56        14.45 o                         
  -4  25   5          7.44        -10.10        14.95 o                         
  -3  25   5       2600.49       2807.63        63.13 o                         
  -2  25   5         45.74         94.50        18.23 o                         
  -1  25   5         55.71         81.56        19.22 o                         
   0  25   5        181.99        217.92        19.93 o                         
   1  25   5         43.37         66.41        17.17 o                         
   2  25   5         34.32         67.39        15.50 o                         
   3  25   5        561.21        569.19        35.43 o                         
   4  25   5        272.91        268.48        21.65 o                         
   5  25   5         43.68         54.97        11.14 o                         
   6  25   5         34.25         36.66         9.68 o                         
   7  25   5         35.60         48.57        24.16 o                         
  -7  26   5         68.35         60.51        12.60 o                         
  -6  26   5         15.85         27.78        11.73 o                         
  -5  26   5        255.38        278.75        13.74 o                         
  -4  26   5         93.05        116.95        16.55 o                         
  -3  26   5          9.47         13.65        25.05 o                         
  -2  26   5        560.70        616.79        22.43 o                         
  -1  26   5        363.90        483.59        21.73 o                         
   0  26   5        138.06        171.60        18.60 o                         
   1  26   5        214.39        177.18        16.26 o                         
   2  26   5         49.50         54.20        18.19 o                         
   3  26   5         27.56         57.65        20.48 o                         
   4  26   5        229.68        250.02        14.81 o                         
   5  26   5         24.88         37.57        14.36 o                         
   6  26   5         43.09         25.83        10.94 o                         
   7  26   5          1.09         22.35         9.28 o                         
  -6  27   5        177.45        149.12        26.39 o                         
  -5  27   5        120.23        132.63        15.38 o                         
  -4  27   5         27.82         36.30        14.24 o                         
  -3  27   5        380.54        416.38        22.38 o                         
  -2  27   5        289.03        258.75        15.27 o                         
  -1  27   5          1.58          5.53        13.52 o                         
   0  27   5        603.47        625.43        19.56 o                         
   1  27   5        653.70        643.37        24.70 o                         
   2  27   5         70.99         89.54        12.98 o                         
   3  27   5         24.74         19.90        17.62 o                         
   4  27   5         28.84         51.43        11.83 o                         
   5  27   5         24.75          7.51        14.05 o                         
   6  27   5         46.49         35.57         7.75 o                         
  -6  28   5         17.81         22.02         7.12 o                         
  -5  28   5         72.14         70.71        10.15 o                         
  -4  28   5        343.03        382.39        13.82 o                         
  -3  28   5        217.24        239.27        20.65 o                         
  -2  28   5         81.90         82.28        17.05 o                         
  -1  28   5         69.67        149.47        14.83 o                         
   0  28   5        266.38        296.78        13.85 o                         
   1  28   5        149.29        152.62        10.72 o                         
   2  28   5         38.31         39.78        10.15 o                         
   3  28   5        316.04        285.47        14.70 o                         
   4  28   5        100.34        135.50        12.84 o                         
   5  28   5        109.33        108.23         9.09 o                         
  -5  29   5        136.53         86.46         8.64 o                         
  -4  29   5         42.34         73.28        11.68 o                         
  -3  29   5        809.95        957.07        28.65 o                         
  -2  29   5         10.19         17.41         9.01 o                         
  -1  29   5          0.49         14.18        10.14 o                         
   0  29   5       1363.87       1439.68        42.02 o                         
   1  29   5         65.29         96.17         8.14 o                         
   2  29   5         98.37        157.50        14.92 o                         
   3  29   5         93.86         94.48        10.34 o                         
   4  29   5        106.41         83.37        10.95 o                         
  -3  30   5         41.20         53.82         7.90 o                         
  -2  30   5          8.10          5.40         7.35 o                         
  -1  30   5        390.88        421.04        18.78 o                         
   0  30   5        150.67        214.47        19.67 o                         
   1  30   5        141.32        121.95        10.70 o                         
   2  30   5         93.63         74.90         7.70 o                         
 -13   0   6         46.71         47.22        10.71 o                         
 -12   0   6        623.81        563.14        79.77 o                         
 -11   0   6       1283.36       1213.90        32.01 o                         
 -10   0   6        233.64        318.06        23.95 o                         
  -9   0   6        472.86        619.77        21.85 o                         
  -8   0   6       1490.35       1928.45        41.81 o                         
  -7   0   6      29328.72      35635.92       747.03 o                         
  -6   0   6        457.96        609.28        22.69 o                         
  -5   0   6        125.38         43.79        12.88 o                         
  -4   0   6       1592.56       1608.35        47.47 o                         
  -3   0   6        109.62         93.68        12.79 o                         
  -2   0   6        321.04        810.23        26.56 o                         
  -1   0   6       1380.60       2877.34        76.90 o                         
   0   0   6        803.56        602.67        33.59 o                         
   1   0   6         66.83         97.05        11.08 o                         
   2   0   6      35835.60      38854.73       814.23 o                         
   3   0   6      35900.06      36417.49       651.97 o                         
   4   0   6       6847.66       5842.45       333.50 o                         
   5   0   6       2745.38       4916.35       124.99 o                         
   6   0   6       5212.62       5448.06        91.97 o                         
   7   0   6       2800.53       2846.33        51.10 o                         
   8   0   6        558.20        533.78        28.49 o                         
   9   0   6       3466.10       3331.45        70.33 o                         
  10   0   6       1122.42        869.46        26.99 o                         
  11   0   6        189.54        301.11        16.54 o                         
  12   0   6        793.45        625.29        24.47 o                         
  13   0   6        105.72         72.31        14.70 o                         
 -13   1   6          9.32         14.98        10.16 o                         
 -12   1   6        117.82        117.92        13.67 o                         
 -11   1   6        323.99        393.75        16.42 o                         
 -10   1   6        694.08        749.16        21.99 o                         
  -9   1   6        129.19        209.87        13.08 o                         
  -8   1   6        690.14        587.03        13.94 o                         
  -7   1   6        631.34        881.75        23.50 o                         
  -6   1   6        821.53        936.49        23.79 o                         
  -5   1   6        553.93        677.30        15.89 o                         
  -4   1   6       1089.44        816.21        19.72 o                         
  -3   1   6        110.31         94.16         9.41 o                         
  -2   1   6      12978.50      13701.10       249.23 o                         
  -1   1   6       6031.80       5444.46       120.05 o                         
   0   1   6        360.28        624.71        15.27 o                         
   1   1   6       5533.49       5397.01       136.47 o                         
   2   1   6       6760.29       5732.54       157.47 o                         
   3   1   6       2188.51       3151.03       134.51 o                         
   4   1   6      57679.70      69404.26      1018.37 o                         
   5   1   6       3831.45       3461.32        83.52 o                         
   6   1   6         28.15         47.52         8.44 o                         
   7   1   6       2094.30       2334.98        34.82 o                         
   8   1   6       1274.56       1391.72        27.08 o                         
   9   1   6        393.05        315.78        12.73 o                         
  10   1   6         10.72         56.86        11.62 o                         
  11   1   6        182.72        162.73        11.28 o                         
  12   1   6         28.43         38.77         8.60 o                         
  13   1   6         74.96         23.47        14.27 o                         
 -13   2   6         40.80         48.14        11.34 o                         
 -12   2   6         16.99         21.85        15.60 o                         
 -11   2   6        584.16        575.58        16.80 o                         
 -10   2   6         43.25         51.20        12.62 o                         
  -9   2   6         19.65          6.25        12.76 o                         
  -8   2   6        270.75        171.96        11.52 o                         
  -7   2   6        915.59        999.71        23.66 o                         
  -6   2   6       2307.72       2039.08        43.96 o                         
  -5   2   6        780.71        555.55        18.20 o                         
  -4   2   6       4231.75       4549.56        99.39 o                         
  -3   2   6        757.71        665.01        19.63 o                         
  -2   2   6        727.38       1008.04        25.13 o                         
  -1   2   6      29073.91      29945.48       541.55 o                         
   0   2   6       6279.69       7834.01       144.18 o                         
   1   2   6       7241.39       5704.64       166.26 o                         
   2   2   6        101.17         99.87        12.96 o                         
   3   2   6      17441.58      15899.05       286.53 o                         
   4   2   6      13448.50      12424.38       538.42 o                         
   5   2   6        954.56        976.32        31.72 o                         
   6   2   6        214.09        258.42        13.03 o                         
   7   2   6        271.14        276.68         9.56 o                         
   8   2   6         21.44         91.49        10.23 o                         
   9   2   6        114.58        144.97        11.75 o                         
  10   2   6        289.67        258.35        12.21 o                         
  11   2   6          3.11         16.41        11.52 o                         
  12   2   6        191.33        176.37        16.44 o                         
  13   2   6        148.95        152.75        28.60 o                         
 -13   3   6        280.17        286.98        10.94 o                         
 -12   3   6         30.32         36.15        16.69 o                         
 -11   3   6        192.73        239.13        14.16 o                         
 -10   3   6          4.63          7.80        12.17 o                         
  -9   3   6        447.38        641.32        16.33 o                         
  -8   3   6       1964.89       1780.17        30.14 o                         
  -7   3   6        568.94        356.49        17.17 o                         
  -6   3   6         59.15        173.50        14.94 o                         
  -5   3   6      19347.84      21082.51       385.40 o                         
  -4   3   6         48.37         12.13        10.65 o                         
  -3   3   6       2610.84       3270.75        62.59 o                         
  -2   3   6      13555.82      12790.34       207.62 o                         
  -1   3   6       4004.04       3039.70        44.61 o                         
   0   3   6       5915.22       8045.82       176.63 o                         
   1   3   6        449.99        398.41        15.94 o                         
   2   3   6        299.82        155.33         8.48 o                         
   3   3   6        529.59       1128.50        71.62 o                         
   4   3   6      15708.42      19978.04       327.18 o                         
   5   3   6       5936.30       5593.83        94.40 o                         
   6   3   6        305.83        164.61         6.98 o                         
   7   3   6         81.70        140.55         7.47 o                         
   8   3   6       5857.97       5383.45        57.43 o                         
   9   3   6         15.43         18.77         9.93 o                         
  10   3   6        161.46         86.03        10.84 o                         
  11   3   6        334.10        364.83        18.49 o                         
  12   3   6         20.41         48.31        14.95 o                         
  13   3   6          2.25         11.86         8.49 o                         
 -13   4   6         35.57         39.89         8.52 o                         
 -12   4   6         82.56         45.63        13.13 o                         
 -11   4   6        127.76        163.34        15.07 o                         
 -10   4   6        249.92        219.63        13.83 o                         
  -9   4   6        116.69        161.70        14.67 o                         
  -8   4   6        800.07       1149.06        25.18 o                         
  -7   4   6       1692.32       2221.81        33.16 o                         
  -6   4   6       1799.27       1935.44        38.61 o                         
  -5   4   6       3956.87       4432.20        85.29 o                         
  -4   4   6        649.40        706.63        19.86 o                         
  -3   4   6       2389.91       2452.11        42.83 o                         
  -2   4   6          4.88         36.71         8.53 o                         
  -1   4   6       1596.21       2358.92        32.08 o                         
   0   4   6       5185.17       4060.19        50.54 o                         
   1   4   6       1897.83        894.36        42.36 o                         
   2   4   6        212.87        369.62        10.35 o                         
   3   4   6      14683.37      14252.50       181.03 o                         
   4   4   6       2348.21       1705.45        27.16 o                         
   5   4   6        139.17        270.38        10.93 o                         
   6   4   6        123.54        103.38         6.52 o                         
   7   4   6       1202.37        852.82        12.39 o                         
   8   4   6       1422.69       1864.38        23.03 o                         
   9   4   6       2392.85       2609.54        30.79 o                         
  10   4   6        110.83         69.88         9.88 o                         
  11   4   6         38.92        146.15        16.48 o                         
  12   4   6         36.98         15.72        11.66 o                         
  13   4   6         53.56         46.25         6.10 o                         
 -13   5   6        142.56        151.86         9.50 o                         
 -12   5   6        622.46        538.21        16.43 o                         
 -11   5   6        614.16        744.46        20.66 o                         
 -10   5   6        351.72        252.61        14.81 o                         
  -9   5   6        314.14        357.55        16.63 o                         
  -8   5   6        727.16        750.02        17.94 o                         
  -7   5   6        384.18        184.69         8.89 o                         
  -6   5   6         11.71         60.69        14.42 o                         
  -5   5   6       1010.90       1369.90        32.52 o                         
  -4   5   6        325.31        556.57        15.15 o                         
  -3   5   6        164.20        300.28        13.08 o                         
  -2   5   6      31953.43      40755.60       737.47 o                         
  -1   5   6       6521.40       5857.78        88.51 o                         
   0   5   6         33.41         17.25         6.57 o                         
   1   5   6        104.61        109.96         7.41 o                         
   2   5   6         77.71        154.37         9.28 o                         
   3   5   6       1731.31       1828.86        25.61 o                         
   4   5   6       7827.16       9872.23       136.15 o                         
   5   5   6       2485.85       1903.98        31.82 o                         
   6   5   6         21.26         50.38         6.40 o                         
   7   5   6        724.02        750.99        11.53 o                         
   8   5   6        152.37         95.79         8.68 o                         
   9   5   6          7.06          5.17         9.54 o                         
  10   5   6         35.24         36.81        11.13 o                         
  11   5   6        157.39        109.15        13.25 o                         
  12   5   6         13.01         -3.99        11.41 o                         
  13   5   6        280.26        173.01        32.42 o                         
 -13   6   6         60.92         64.15         7.28 o                         
 -12   6   6        184.62        183.51        13.15 o                         
 -11   6   6         32.28         17.86        18.74 o                         
 -10   6   6        288.13        300.41        14.17 o                         
  -9   6   6          0.22         -0.16        14.64 o                         
  -8   6   6       1800.57       1512.54        26.10 o                         
  -7   6   6        300.47        216.63        10.65 o                         
  -6   6   6        396.01        553.55        16.62 o                         
  -5   6   6       1014.79        656.25        20.01 o                         
  -4   6   6         45.57         10.39        11.16 o                         
  -3   6   6        287.26        131.38        11.11 o                         
  -2   6   6        371.29        554.25        14.04 o                         
  -1   6   6      17191.01      18605.17       337.66 o                         
   0   6   6       2687.02       1530.49        41.08 o                         
   1   6   6        124.71        109.65        10.33 o                         
   2   6   6        741.13        819.16        21.97 o                         
   3   6   6        566.78        370.33         9.58 o                         
   4   6   6          6.41         58.69         7.85 o                         
   5   6   6         46.66        100.87         9.68 o                         
   6   6   6        564.04        687.59        10.85 o                         
   7   6   6          5.88         17.29         7.80 o                         
   8   6   6       2865.89       3396.02        38.33 o                         
   9   6   6        666.01       1101.78        24.01 o                         
  10   6   6         23.73          6.12        10.96 o                         
  11   6   6        152.22        243.08        14.98 o                         
  12   6   6         24.13         55.54        11.31 o                         
  13   6   6         92.62         63.82        11.20 o                         
 -13   7   6         36.74         24.59         9.17 o                         
 -12   7   6        195.58        178.61        12.41 o                         
 -11   7   6        553.01        447.13        18.32 o                         
 -10   7   6          0.37          8.46        12.81 o                         
  -9   7   6        105.09         75.34        16.86 o                         
  -8   7   6       1479.40       1554.65        29.13 o                         
  -7   7   6        722.53        539.78        16.09 o                         
  -6   7   6        953.01        610.01        17.01 o                         
  -5   7   6         15.64         29.21        13.02 o                         
  -4   7   6        395.18        622.15        18.81 o                         
  -3   7   6       2424.94       3106.25        59.93 o                         
  -2   7   6       4933.31       6461.72        90.50 o                         
  -1   7   6        141.41        234.77         9.92 o                         
   0   7   6       1340.88       1288.76        26.96 o                         
   1   7   6       7023.18       7465.28        97.36 o                         
   2   7   6         93.09        323.65        24.90 o                         
   3   7   6       3333.50       2655.04        41.92 o                         
   4   7   6        108.59         97.79         8.34 o                         
   5   7   6        145.93        183.36         9.38 o                         
   6   7   6         19.92         68.21         6.36 o                         
   7   7   6       1443.84       1500.15        19.14 o                         
   8   7   6         15.76          7.57         9.20 o                         
   9   7   6          5.43         42.01        10.40 o                         
  10   7   6          3.03         22.73        10.76 o                         
  11   7   6        216.52        262.84        21.27 o                         
  12   7   6          3.96          8.68        10.61 o                         
 -13   8   6        227.65        210.63         9.76 o                         
 -12   8   6          0.08          0.72        11.03 o                         
 -11   8   6        219.26        213.63        18.39 o                         
 -10   8   6        786.21        593.86        17.75 o                         
  -9   8   6        182.81        136.50        20.75 o                         
  -8   8   6         29.19         44.89        13.43 o                         
  -7   8   6       2258.47       2827.57        38.61 o                         
  -6   8   6        380.39        759.03        18.86 o                         
  -5   8   6        106.16         31.06        15.74 o                         
  -4   8   6        378.48        540.03        18.10 o                         
  -3   8   6       5456.76       5850.13       142.93 o                         
  -2   8   6        867.09       1134.04        19.16 o                         
  -1   8   6         20.33         17.36        14.02 o                         
   0   8   6       6821.07       8864.59       132.95 o                         
   1   8   6        511.99        115.24         8.11 o                         
   2   8   6       9644.84       8415.10       127.18 o                         
   3   8   6       1286.74        876.91        21.00 o                         
   4   8   6        494.01        268.82         9.76 o                         
   5   8   6        574.91        397.74        10.80 o                         
   6   8   6       1592.28       2075.88        22.95 o                         
   7   8   6         37.52         62.32         8.13 o                         
   8   8   6        111.50        105.34         9.41 o                         
   9   8   6       3239.54       3017.31        35.42 o                         
  10   8   6        110.96        226.97        17.65 o                         
  11   8   6         19.91         41.56        15.20 o                         
  12   8   6          1.98         -3.44         8.38 o                         
 -13   9   6         39.54         26.69        16.40 o                         
 -12   9   6        138.69        231.38        10.26 o                         
 -11   9   6          9.34         30.46        11.26 o                         
 -10   9   6       1229.12       1062.80        36.16 o                         
  -9   9   6        136.97         82.23        13.11 o                         
  -8   9   6         34.20         73.28        12.55 o                         
  -7   9   6       1374.51        970.02        26.17 o                         
  -6   9   6       1511.53       1363.16        23.16 o                         
  -5   9   6       2731.14       3087.18        68.36 o                         
  -4   9   6        381.29        247.02        14.55 o                         
  -3   9   6       4703.18       5592.06        93.70 o                         
  -2   9   6      34479.71      36844.10       504.12 o                         
  -1   9   6       4236.51       3205.51        71.05 o                         
   0   9   6       3601.62       3841.60        55.05 o                         
   1   9   6         23.19         36.53         7.24 o                         
   2   9   6         73.64         31.66         8.75 o                         
   3   9   6        194.11         53.91         9.04 o                         
   4   9   6       9812.38      12322.38       279.34 o                         
   5   9   6        905.98       1038.84        13.53 o                         
   6   9   6         70.39        182.43        10.05 o                         
   7   9   6        281.01        248.00         8.24 o                         
   8   9   6          7.19         13.57         9.27 o                         
   9   9   6        490.04        476.21        16.15 o                         
  10   9   6        260.66        579.15        18.92 o                         
  11   9   6          6.58         17.84        14.68 o                         
  12   9   6         17.75          4.93         4.88 o                         
 -13  10   6         24.41         35.72        12.60 o                         
 -12  10   6        429.32        440.59        35.74 o                         
 -11  10   6        599.66        551.67        14.32 o                         
 -10  10   6         27.98         21.93        15.74 o                         
  -9  10   6        246.39        188.77        12.29 o                         
  -8  10   6        137.54        293.47        13.86 o                         
  -7  10   6       7847.76       7321.05        87.02 o                         
  -6  10   6         44.90         54.09         8.81 o                         
  -5  10   6          3.28         -1.47         8.68 o                         
  -4  10   6       4231.86       4241.96        81.76 o                         
  -3  10   6       3706.20       3916.93        56.82 o                         
  -2  10   6         15.21        100.03        11.37 o                         
  -1  10   6       6266.55       7781.49       143.81 o                         
   0  10   6      10100.57       9472.82       155.72 o                         
   1  10   6       1084.46       1312.65        25.77 o                         
   2  10   6         52.24        249.86        19.99 o                         
   3  10   6       9973.55       9222.82       139.96 o                         
   4  10   6       3092.34       2589.88        61.86 o                         
   5  10   6        118.12         82.19         6.24 o                         
   6  10   6        385.95        301.13         8.85 o                         
   7  10   6        465.36        672.61        12.49 o                         
   8  10   6        494.39        690.18        15.09 o                         
   9  10   6       1102.02        917.17        21.18 o                         
  10  10   6         21.70         47.50        13.64 o                         
  11  10   6         10.39        -14.56        16.96 o                         
  12  10   6        929.12       1038.80        42.61 o                         
 -13  11   6        165.82         69.21        12.64 o                         
 -12  11   6        479.83        300.86       202.59 o                         
 -11  11   6        184.60        254.69        12.58 o                         
 -10  11   6        322.89        419.11        19.33 o                         
  -9  11   6       2702.52       2379.96        52.63 o                         
  -8  11   6        164.87        194.55        11.89 o                         
  -7  11   6         26.91         56.22        10.18 o                         
  -6  11   6       1788.64       1892.56        28.44 o                         
  -5  11   6       5183.70       4069.05        70.61 o                         
  -4  11   6       2913.11       2970.73        64.18 o                         
  -3  11   6       2074.05       2107.24        39.29 o                         
  -2  11   6       9507.07       7420.17       137.57 o                         
  -1  11   6         19.53         44.96        13.03 o                         
   0  11   6       1136.21       1168.81        27.40 o                         
   1  11   6       3087.16       3124.58        65.46 o                         
   2  11   6        988.16        958.12        25.62 o                         
   3  11   6        413.41        340.16        21.08 o                         
   4  11   6       2261.38       2733.32        83.73 o                         
   5  11   6       3481.00       3347.28        39.13 o                         
   6  11   6         95.41        151.08         8.83 o                         
   7  11   6        141.43        225.66        14.36 o                         
   8  11   6         41.91         45.61        11.79 o                         
   9  11   6        257.48        254.82        15.21 o                         
  10  11   6         92.36         99.16        15.19 o                         
  11  11   6        541.14        596.16        27.64 o                         
  12  11   6        179.27        138.09        11.29 o                         
 -12  12   6        415.80        362.74        26.01 o                         
 -11  12   6       1325.30       1413.06        38.64 o                         
 -10  12   6        396.64        414.93        17.51 o                         
  -9  12   6        519.32        529.51        18.82 o                         
  -8  12   6         23.78         39.27        12.79 o                         
  -7  12   6       1803.67       1721.66        35.26 o                         
  -6  12   6       2890.62       3225.84        45.64 o                         
  -5  12   6       4027.14       4209.83        68.69 o                         
  -4  12   6       2060.47       2046.21        37.77 o                         
  -3  12   6       1778.56       1336.80        41.08 o                         
  -2  12   6        374.24        363.50        20.42 o                         
  -1  12   6       1389.29       1386.21        84.47 o                         
   0  12   6       5639.75       5159.36       114.16 o                         
   1  12   6       2880.56       2641.17        63.40 o                         
   2  12   6        774.54        582.95        32.24 o                         
   3  12   6       7683.51       7012.41       116.45 o                         
   4  12   6        296.56        374.99        12.34 o                         
   5  12   6        714.56        957.93        31.77 o                         
   6  12   6       1490.34       1367.46        20.90 o                         
   7  12   6        387.72        348.39        13.54 o                         
   8  12   6          4.23         37.19        13.86 o                         
   9  12   6        275.63        422.01        16.02 o                         
  10  12   6         47.88         41.51        12.43 o                         
  11  12   6        335.20        347.66        46.60 o                         
  12  12   6        741.47        649.44        19.60 o                         
 -12  13   6        453.75        454.79        26.99 o                         
 -11  13   6         18.42         17.87        14.70 o                         
 -10  13   6        778.97        738.91        25.91 o                         
  -9  13   6       1600.71       1828.96        52.27 o                         
  -8  13   6        433.16        362.52        18.44 o                         
  -7  13   6        146.04         90.05        12.18 o                         
  -6  13   6       1396.17       1433.01        41.17 o                         
  -5  13   6       4655.73       4493.96        85.03 o                         
  -4  13   6       1114.83       1072.23        33.55 o                         
  -3  13   6       5734.12       5040.52        95.88 o                         
  -2  13   6        739.43        921.19        30.64 o                         
  -1  13   6       3230.78       3123.83        88.98 o                         
   0  13   6       1266.08        988.39        31.81 o                         
   1  13   6       2916.16       2396.66        59.26 o                         
   2  13   6        276.07        335.99        22.22 o                         
   3  13   6         71.49        279.39        18.76 o                         
   4  13   6       3640.63       3145.16        56.26 o                         
   5  13   6       2342.96       2012.42        40.26 o                         
   6  13   6        183.03        372.22        15.24 o                         
   7  13   6         42.30         75.38        12.22 o                         
   8  13   6        183.47        173.54        14.59 o                         
   9  13   6        108.88         97.42        15.15 o                         
  10  13   6         31.71         27.15        17.18 o                         
  11  13   6        524.80        519.19        19.74 o                         
  12  13   6        275.50        260.96       117.33 o                         
 -12  14   6         10.63         20.52        16.95 o                         
 -11  14   6        295.40        420.10        17.64 o                         
 -10  14   6        867.03        791.72        26.30 o                         
  -9  14   6         11.59         26.06        16.03 o                         
  -8  14   6       1363.84       1439.54        32.43 o                         
  -7  14   6        808.34        752.34        18.31 o                         
  -6  14   6       2558.46       2450.23        40.51 o                         
  -5  14   6       1311.08       1283.63        35.12 o                         
  -4  14   6       6541.82       6878.11       114.04 o                         
  -3  14   6       1369.63       1180.04        24.96 o                         
  -2  14   6       1270.19       1113.43        30.02 o                         
  -1  14   6       3248.53       2520.78        58.70 o                         
   0  14   6       1348.74       1328.23        31.95 o                         
   1  14   6        802.64       1017.83        20.38 o                         
   2  14   6        368.93        524.78        18.82 o                         
   3  14   6       8024.61       7688.55       127.83 o                         
   4  14   6        177.80        170.83        13.52 o                         
   5  14   6       2139.26       2375.05       109.61 o                         
   6  14   6       3534.20       3817.86        66.52 o                         
   7  14   6         83.19         46.44        12.31 o                         
   8  14   6        337.48        268.75        17.91 o                         
   9  14   6        401.46        327.34        16.56 o                         
  10  14   6         35.58         32.06        15.13 o                         
  11  14   6         64.15         55.17        11.77 o                         
 -12  15   6        929.07        921.81        37.68 o                         
 -11  15   6        279.75        377.43        22.19 o                         
 -10  15   6         10.09         11.39        17.29 o                         
  -9  15   6        465.15        527.07        21.21 o                         
  -8  15   6        432.47        380.48        22.66 o                         
  -7  15   6        162.69        219.10        14.59 o                         
  -6  15   6        706.06        768.35        21.76 o                         
  -5  15   6        802.72        801.84        27.14 o                         
  -4  15   6       1504.47       1325.66        28.10 o                         
  -3  15   6       2053.05       1749.73        33.92 o                         
  -2  15   6       5604.29       5398.02        77.03 o                         
  -1  15   6        243.47        240.36        13.29 o                         
   0  15   6        133.17        125.46        13.27 o                         
   1  15   6        963.41        855.79        18.40 o                         
   2  15   6       1887.22       1525.04        27.45 o                         
   3  15   6       2160.48       1896.55        34.91 o                         
   4  15   6        146.48        149.44        13.85 o                         
   5  15   6       8441.77       8481.18       140.39 o                         
   6  15   6         92.45         81.94        14.84 o                         
   7  15   6        412.36        231.23        14.07 o                         
   8  15   6       2022.70       2223.80        44.29 o                         
   9  15   6         49.00         58.83        13.42 o                         
  10  15   6         97.12        103.82        13.26 o                         
  11  15   6        306.25        127.34       144.71 o                         
 -11  16   6        174.93        173.83        12.33 o                         
 -10  16   6        739.38        807.24        24.91 o                         
  -9  16   6        543.87        584.58        26.61 o                         
  -8  16   6       1375.90       1424.95        55.50 o                         
  -7  16   6        236.61        226.14        16.06 o                         
  -6  16   6         27.49         44.82        16.12 o                         
  -5  16   6       1002.68       1261.43        39.08 o                         
  -4  16   6       9571.66       9582.53       134.24 o                         
  -3  16   6       2374.91       2342.17        39.25 o                         
  -2  16   6        739.07        800.14        27.91 o                         
  -1  16   6        112.84        120.94        11.47 o                         
   0  16   6      10335.26       9778.99       162.40 o                         
   1  16   6       1752.81       1512.74        27.84 o                         
   2  16   6        597.21        700.54        28.64 o                         
   3  16   6       2534.65       2561.64        42.89 o                         
   4  16   6       1206.03        909.37        20.68 o                         
   5  16   6       1110.76        896.39        23.95 o                         
   6  16   6       2504.20       2718.10        76.73 o                         
   7  16   6         89.90        107.21        13.22 o                         
   8  16   6       1089.89       1069.59        54.60 o                         
   9  16   6        517.61        574.34        17.49 o                         
  10  16   6        371.12        348.68        36.75 o                         
  11  16   6         31.17         37.54        12.42 o                         
 -11  17   6         19.06         35.91         9.94 o                         
 -10  17   6        671.27        690.67        21.95 o                         
  -9  17   6        158.52        210.12        19.39 o                         
  -8  17   6       2478.26       2643.96       105.44 o                         
  -7  17   6        994.33        893.74        23.26 o                         
  -6  17   6       2753.19       2754.95        61.80 o                         
  -5  17   6        544.33        598.83        16.03 o                         
  -4  17   6         77.31         84.50        12.81 o                         
  -3  17   6        207.56        191.96        12.64 o                         
  -2  17   6       2500.57       2146.68        36.88 o                         
  -1  17   6         44.47         69.34        10.25 o                         
   0  17   6        965.72       1023.01        39.80 o                         
   1  17   6       1508.38       1508.45        32.42 o                         
   2  17   6      10499.37      10308.86       153.67 o                         
   3  17   6         70.14         53.09        10.54 o                         
   4  17   6       2901.84       3172.12        51.98 o                         
   5  17   6       5534.40       5736.40       102.01 o                         
   6  17   6        450.87        325.23        15.25 o                         
   7  17   6        972.43       1050.27        43.07 o                         
   8  17   6        741.09        566.65        19.92 o                         
   9  17   6         30.21         14.81        14.61 o                         
  10  17   6        482.98        451.75        30.49 o                         
  11  17   6        268.85        187.50        11.46 o                         
 -11  18   6        242.14        212.62         9.67 o                         
 -10  18   6        567.62        706.98        24.21 o                         
  -9  18   6         30.74         -3.92        20.95 o                         
  -8  18   6        513.16        489.16        36.21 o                         
  -7  18   6        599.63        631.38        21.68 o                         
  -6  18   6         52.97         38.14        16.48 o                         
  -5  18   6        107.27         93.95        12.76 o                         
  -4  18   6       4829.17       4582.82        79.91 o                         
  -3  18   6       2470.22       2415.99        41.08 o                         
  -2  18   6         82.33         69.27        11.42 o                         
  -1  18   6       1832.12       1886.63        32.49 o                         
   0  18   6        897.68        823.32        23.74 o                         
   1  18   6        578.32        710.39        22.44 o                         
   2  18   6       2035.23       2296.69        39.25 o                         
   3  18   6       2102.56       1951.57        47.60 o                         
   4  18   6       3404.75       3744.16        81.67 o                         
   5  18   6       4089.75       4534.64        89.85 o                         
   6  18   6       2216.36       2000.92        41.40 o                         
   7  18   6         91.60        226.63        16.32 o                         
   8  18   6         53.44         34.27        15.08 o                         
   9  18   6        113.49        157.23        12.11 o                         
  10  18   6        360.01        324.39        32.68 o                         
 -11  19   6         48.10         38.59         5.17 o                         
 -10  19   6         24.37         54.30        11.42 o                         
  -9  19   6        190.76        242.03        20.20 o                         
  -8  19   6        122.05        175.23        17.13 o                         
  -7  19   6        190.98        185.88        25.91 o                         
  -6  19   6        199.87        218.43        14.53 o                         
  -5  19   6       3430.39       3531.14        60.80 o                         
  -4  19   6        467.48        376.54        14.28 o                         
  -3  19   6        933.63       1034.15        27.44 o                         
  -2  19   6        118.22        163.22        14.51 o                         
  -1  19   6        588.29        501.34        15.49 o                         
   0  19   6         22.89         34.82        14.56 o                         
   1  19   6       4318.92       4132.46       117.34 o                         
   2  19   6       2018.70       2246.23        42.86 o                         
   3  19   6          5.27         10.90        13.80 o                         
   4  19   6      10734.22      11484.86       187.51 o                         
   5  19   6       4821.32       5439.70        99.84 o                         
   6  19   6        573.12        533.86        17.35 o                         
   7  19   6         44.25         45.81        14.48 o                         
   8  19   6         78.67         55.53        15.56 o                         
   9  19   6         44.23         44.67        11.73 o                         
  10  19   6        477.54        276.98        17.80 o                         
 -10  20   6        339.85        310.57        22.36 o                         
  -9  20   6         11.67         32.98        16.61 o                         
  -8  20   6         16.90         13.50        19.64 o                         
  -7  20   6        469.75        500.74        20.81 o                         
  -6  20   6        397.15        373.65        14.41 o                         
  -5  20   6         25.09         17.66        12.63 o                         
  -4  20   6       3957.24       4010.28        59.84 o                         
  -3  20   6       3240.69       3173.68        49.42 o                         
  -2  20   6        113.06         45.40        13.60 o                         
  -1  20   6       3639.62       3706.59       103.16 o                         
   0  20   6         44.90         58.95        16.09 o                         
   1  20   6         96.35        175.87        22.27 o                         
   2  20   6        155.86        131.75        14.67 o                         
   3  20   6       6150.10       6406.84       122.35 o                         
   4  20   6        196.01        193.72        17.54 o                         
   5  20   6       3668.48       3623.70       115.01 o                         
   6  20   6        228.52        267.63        16.74 o                         
   7  20   6         22.15         50.99        16.34 o                         
   8  20   6        396.45        366.10        18.32 o                         
   9  20   6         38.78         20.37        17.75 o                         
 -10  21   6         25.72         19.32        14.65 o                         
  -9  21   6        177.85        193.74        17.36 o                         
  -8  21   6         59.13         72.48        15.21 o                         
  -7  21   6         40.88         58.60        17.66 o                         
  -6  21   6         81.70         48.11        14.75 o                         
  -5  21   6       1175.79       1169.78        32.02 o                         
  -4  21   6          3.48         -5.52        14.16 o                         
  -3  21   6        414.51        400.66        15.51 o                         
  -2  21   6        911.34        819.19        24.24 o                         
  -1  21   6         86.70         65.23        13.92 o                         
   0  21   6          4.96         11.23        14.16 o                         
   1  21   6       2186.53       2129.84        50.80 o                         
   2  21   6        264.69        284.85        18.40 o                         
   3  21   6          9.85         24.37        17.18 o                         
   4  21   6       2146.05       2452.11        58.93 o                         
   5  21   6       3476.85       3828.08       142.18 o                         
   6  21   6       1257.64       1388.11        36.90 o                         
   7  21   6         69.98         37.83        12.69 o                         
   8  21   6         13.84         -4.23         4.23 o                         
   9  21   6        567.44        442.69        23.00 o                         
  -9  22   6         26.13         55.00        19.22 o                         
  -8  22   6         26.58         29.68        18.56 o                         
  -7  22   6        198.26        250.61        17.68 o                         
  -6  22   6         85.90         92.92        18.95 o                         
  -5  22   6         20.47         11.10        17.90 o                         
  -4  22   6        671.63        771.32        29.49 o                         
  -3  22   6        100.10         94.63        13.15 o                         
  -2  22   6         73.11         42.32        14.81 o                         
  -1  22   6        153.54         96.97        13.32 o                         
   0  22   6        150.42        148.53        16.91 o                         
   1  22   6         48.29         98.99        16.20 o                         
   2  22   6       1180.37       1184.20        35.54 o                         
   3  22   6        540.77        573.61        32.06 o                         
   4  22   6       1221.11       1252.44        36.43 o                         
   5  22   6         93.13        113.09        16.64 o                         
   6  22   6        110.77        164.84        20.25 o                         
   7  22   6        199.50        210.49        18.90 o                         
   8  22   6          6.06         -1.56        11.29 o                         
   9  22   6        191.70         96.85        10.65 o                         
  -9  23   6         23.56         27.36        10.76 o                         
  -8  23   6        168.49        172.52        24.40 o                         
  -7  23   6         13.04          7.85        20.40 o                         
  -6  23   6         61.04         62.29        17.37 o                         
  -5  23   6        268.50        281.16        20.06 o                         
  -4  23   6        412.73        408.93        23.35 o                         
  -3  23   6       1125.37        989.06        25.25 o                         
  -2  23   6         68.85         71.85        13.89 o                         
  -1  23   6        418.69        418.69        16.89 o                         
   0  23   6         19.16         24.76        17.35 o                         
   1  23   6        323.85        305.81        15.53 o                         
   2  23   6          5.85         28.88        14.98 o                         
   3  23   6          4.39          2.34        16.12 o                         
   4  23   6        169.51        156.89        19.88 o                         
   5  23   6        209.04        241.05        16.57 o                         
   6  23   6        104.58        119.22        19.78 o                         
   7  23   6         46.98         48.33        11.90 o                         
   8  23   6        321.36        294.78        15.74 o                         
  -8  24   6          0.12          3.03        12.53 o                         
  -7  24   6        203.66        190.44        15.76 o                         
  -6  24   6        118.09        150.74        14.14 o                         
  -5  24   6        225.85        224.44        18.41 o                         
  -4  24   6         57.00         46.24        17.61 o                         
  -3  24   6        104.63        103.67        18.13 o                         
  -2  24   6        167.31        206.67        16.79 o                         
  -1  24   6        209.27        246.36        14.82 o                         
   0  24   6         33.93         33.63        16.22 o                         
   1  24   6         35.31         68.79        14.71 o                         
   2  24   6         45.63         42.00        15.16 o                         
   3  24   6          0.48        -10.68        30.48 o                         
   4  24   6          1.43         21.03        15.79 o                         
   5  24   6       1554.87       1230.72        38.79 o                         
   6  24   6          3.97          7.79        14.47 o                         
   7  24   6        287.01        220.49        14.75 o                         
   8  24   6         15.44         28.42        17.95 o                         
  -8  25   6         17.19         -0.34         8.91 o                         
  -7  25   6         13.07         45.80        12.07 o                         
  -6  25   6         20.18         27.63        13.96 o                         
  -5  25   6          6.08          7.25        13.86 o                         
  -4  25   6         45.33         80.78        14.61 o                         
  -3  25   6         17.15          3.95        16.93 o                         
  -2  25   6        327.49        335.14        29.01 o                         
  -1  25   6        399.71        430.94        22.27 o                         
   0  25   6         47.70         41.02        18.84 o                         
   1  25   6        183.09        201.74        14.47 o                         
   2  25   6         48.14         29.55        14.53 o                         
   3  25   6        553.54        579.86        25.76 o                         
   4  25   6         53.50         51.64        12.86 o                         
   5  25   6          5.24          3.08         8.14 o                         
   6  25   6         61.75         70.89         9.50 o                         
   7  25   6          0.79         -0.30        28.34 o                         
  -7  26   6         16.55         24.34        11.39 o                         
  -6  26   6         16.56         19.42        11.68 o                         
  -5  26   6         22.29         22.45        11.97 o                         
  -4  26   6          5.03         11.81        16.13 o                         
  -3  26   6        235.79        313.52        22.82 o                         
  -2  26   6          1.81          2.85        20.71 o                         
  -1  26   6        366.04        434.41        21.18 o                         
   0  26   6        127.95        162.31        17.98 o                         
   1  26   6         41.53         57.26        15.09 o                         
   2  26   6        169.51        207.19        16.94 o                         
   3  26   6        282.85        283.44        21.35 o                         
   4  26   6         52.61         58.25        10.16 o                         
   5  26   6        131.61        199.71        14.88 o                         
   6  26   6         33.52         57.10        10.26 o                         
  -6  27   6         20.80          7.06         8.38 o                         
  -5  27   6         17.32          9.45        11.52 o                         
  -4  27   6         21.51         29.55        16.40 o                         
  -3  27   6         30.60         31.50        17.70 o                         
  -2  27   6         87.45        136.31        19.49 o                         
  -1  27   6         98.43        106.59        13.73 o                         
   0  27   6        394.23        356.90        19.95 o                         
   1  27   6         99.77        107.72        13.53 o                         
   2  27   6         83.61         77.24        11.31 o                         
   3  27   6         65.52         57.65        34.14 o                         
   4  27   6         18.58         15.46        11.03 o                         
   5  27   6        227.71        277.81        13.14 o                         
   6  27   6          0.72         -9.71         9.78 o                         
  -5  28   6         23.70         17.62         8.32 o                         
  -4  28   6        180.98        176.42        14.87 o                         
  -3  28   6        782.54        785.54        26.34 o                         
  -2  28   6          7.59          3.97        13.22 o                         
  -1  28   6        287.70        367.11        14.67 o                         
   0  28   6        184.67        152.77        10.94 o                         
   1  28   6         22.98          9.41        10.55 o                         
   2  28   6         67.76         72.56        12.46 o                         
   3  28   6        487.81        463.50        20.17 o                         
   4  28   6        123.73        134.39        12.21 o                         
   5  28   6         17.63         21.78         8.10 o                         
  -4  29   6          5.42         31.55        14.25 o                         
  -3  29   6        177.11        154.08        11.16 o                         
  -2  29   6        212.77        180.64        16.35 o                         
  -1  29   6         53.04         60.57         9.08 o                         
   0  29   6        323.58        260.04        11.28 o                         
   1  29   6         24.78         29.70         7.20 o                         
   2  29   6        114.92        128.93         8.49 o                         
   3  29   6        209.15        170.05        12.64 o                         
   4  29   6         48.00         34.06        10.00 o                         
  -3  30   6        124.98         98.23         7.89 o                         
  -2  30   6         87.41         79.13         7.34 o                         
  -1  30   6        302.36        257.06        15.89 o                         
   0  30   6         40.97         45.42         6.32 o                         
   1  30   6         33.47         44.26        15.92 o                         
   2  30   6         12.95         16.18         6.63 o                         
 -13   1   7          0.49          3.68        10.52 o                         
 -12   1   7         88.60         65.86        13.15 o                         
 -11   1   7        765.90        670.29        18.86 o                         
 -10   1   7         26.72         18.83        15.13 o                         
  -9   1   7        231.32        132.97        12.40 o                         
  -8   1   7          7.86         14.78        10.46 o                         
  -7   1   7          3.26          1.78        13.27 o                         
  -6   1   7       1520.21        849.37        22.89 o                         
  -5   1   7        578.18        285.91        15.45 o                         
  -4   1   7        729.16       1023.14        40.31 o                         
  -3   1   7        557.38        444.12        12.54 o                         
  -2   1   7       7771.87       8225.35       170.58 o                         
  -1   1   7      15080.08      14599.11       286.75 o                         
   0   1   7       2282.00       1914.73        37.21 o                         
   1   1   7        595.90        288.87        13.33 o                         
   2   1   7       2439.85       1748.95        45.36 o                         
   3   1   7       3604.45       2738.30        72.12 o                         
   4   1   7       1270.26       1376.48        38.06 o                         
   5   1   7         56.22        119.53         9.86 o                         
   6   1   7         91.67        104.41         6.49 o                         
   7   1   7        192.86        317.94        10.50 o                         
   8   1   7       4137.71       3773.25        47.77 o                         
   9   1   7        285.94        357.43        13.26 o                         
  10   1   7          2.70         35.53        12.53 o                         
  11   1   7         45.18         77.88        12.09 o                         
  12   1   7          3.02          3.71         9.93 o                         
  13   1   7         20.72         14.37        11.96 o                         
 -13   2   7        635.17        623.46        23.76 o                         
 -12   2   7        822.45        847.75        57.02 o                         
 -11   2   7         17.85         -3.57        12.84 o                         
 -10   2   7         56.24         71.72        15.50 o                         
  -9   2   7        261.10        357.86        14.39 o                         
  -8   2   7        190.52         66.32        10.51 o                         
  -7   2   7        971.41        449.30        16.69 o                         
  -6   2   7       2665.63       2550.92        56.70 o                         
  -5   2   7       1471.98       1136.56        32.39 o                         
  -4   2   7       4576.90       6944.06       148.94 o                         
  -3   2   7         38.48         52.67         9.47 o                         
  -2   2   7       1062.40       1111.60        27.79 o                         
  -1   2   7       3206.17       2807.59        53.84 o                         
   0   2   7        146.35        124.60         9.11 o                         
   1   2   7      11391.08       8806.23       251.53 o                         
   2   2   7         56.18        141.57        17.59 o                         
   3   2   7        927.11       1114.55        42.13 o                         
   4   2   7       1951.75       2347.70        45.81 o                         
   5   2   7        429.45        350.48        21.70 o                         
   6   2   7        904.31       1609.93        26.43 o                         
   7   2   7       1877.22       2059.77        30.68 o                         
   8   2   7          0.23        125.58        11.79 o                         
   9   2   7       1495.05       1271.58        23.29 o                         
  10   2   7        589.20        616.49        15.26 o                         
  11   2   7          6.14         43.81        11.29 o                         
  12   2   7         52.91        119.57        21.09 o                         
  13   2   7        382.26        158.80        13.13 o                         
 -13   3   7        241.08        213.88        12.69 o                         
 -12   3   7         26.94         39.07        16.50 o                         
 -11   3   7        473.29        524.75        17.74 o                         
 -10   3   7        353.99        284.46        17.84 o                         
  -9   3   7       2296.25       2431.48        42.78 o                         
  -8   3   7       2870.61       3177.38        73.61 o                         
  -7   3   7        809.12        958.94        17.70 o                         
  -6   3   7         72.94        218.98        15.46 o                         
  -5   3   7      11138.96      10741.35       198.69 o                         
  -4   3   7       1897.82       2487.10        49.83 o                         
  -3   3   7         33.02         31.61        13.04 o                         
  -2   3   7       4707.60       5492.50        84.21 o                         
  -1   3   7      27277.06      26563.67       365.05 o                         
   0   3   7       4828.39       4039.16        58.89 o                         
   1   3   7        740.82       1901.66       114.02 o                         
   2   3   7      29247.03      27760.65       412.33 o                         
   3   3   7        103.11        109.18         9.33 o                         
   4   3   7        117.04         57.41         6.92 o                         
   5   3   7       1689.24       2312.09        38.86 o                         
   6   3   7         18.28         49.94         6.59 o                         
   7   3   7        737.91        660.65        10.57 o                         
   8   3   7       8048.54       7972.85        83.52 o                         
   9   3   7       1648.44       1813.48        23.45 o                         
  10   3   7       1267.53       1756.45        37.39 o                         
  11   3   7         57.33         97.60        11.81 o                         
  12   3   7         11.71         27.45        11.04 o                         
  13   3   7          4.32          6.51         7.16 o                         
 -13   4   7        278.12        238.86         8.88 o                         
 -12   4   7         37.87         28.60        16.49 o                         
 -11   4   7        549.67        481.84        17.16 o                         
 -10   4   7         31.45         45.66        14.44 o                         
  -9   4   7        517.12        523.78        18.38 o                         
  -8   4   7        622.89        931.94        22.67 o                         
  -7   4   7       5318.46       5823.81        77.41 o                         
  -6   4   7         34.18        118.90        12.81 o                         
  -5   4   7        310.73        571.93        20.36 o                         
  -4   4   7        180.71        240.43        13.75 o                         
  -3   4   7      14382.75      15720.96       286.53 o                         
  -2   4   7       4235.12       4817.66        73.80 o                         
  -1   4   7       4346.73       4875.43        64.34 o                         
   0   4   7      13578.33      11433.12       226.30 o                         
   1   4   7       6338.36       6969.41       105.84 o                         
   2   4   7       7146.76       8123.83       113.65 o                         
   3   4   7      13478.23      12418.04       159.83 o                         
   4   4   7        774.05       1002.09        21.64 o                         
   5   4   7       2703.20       2725.29        42.10 o                         
   6   4   7        176.64        200.09         6.72 o                         
   7   4   7         75.77        102.62         7.60 o                         
   8   4   7        299.98        265.38         9.96 o                         
   9   4   7         68.53         80.71        10.04 o                         
  10   4   7       3006.46       3267.24        38.38 o                         
  11   4   7         22.65         35.22        15.45 o                         
  12   4   7        201.28        132.31        11.60 o                         
  13   4   7         24.39         20.05         6.52 o                         
 -13   5   7         15.74         33.53         7.77 o                         
 -12   5   7         56.03         70.66        16.71 o                         
 -11   5   7         79.53         82.87        17.71 o                         
 -10   5   7        127.04         86.73        15.25 o                         
  -9   5   7        493.69        604.07        18.87 o                         
  -8   5   7        997.83       1078.57        22.87 o                         
  -7   5   7        159.91         61.01         8.67 o                         
  -6   5   7        350.97        215.91        14.86 o                         
  -5   5   7        114.14        178.60        15.77 o                         
  -4   5   7        221.35        241.78        15.06 o                         
  -3   5   7         44.11         47.94         9.65 o                         
  -2   5   7        189.20        605.85        13.47 o                         
  -1   5   7       1460.61       1606.98        34.30 o                         
   0   5   7         22.52         90.65         8.98 o                         
   1   5   7      10001.89      11233.45       189.62 o                         
   2   5   7        463.18        588.34        19.03 o                         
   3   5   7       6452.57       4473.71       184.99 o                         
   4   5   7       8659.38       9099.91       127.12 o                         
   5   5   7       1575.37       1746.46        29.31 o                         
   6   5   7         22.35         41.99         5.88 o                         
   7   5   7       1377.72       1216.18        15.85 o                         
   8   5   7        274.89        232.33         9.65 o                         
   9   5   7        164.01         32.89        10.20 o                         
  10   5   7         34.72         18.85        12.87 o                         
  11   5   7        671.86        932.66        23.34 o                         
  12   5   7        285.67        261.90        12.47 o                         
 -13   6   7        199.25        229.88        11.94 o                         
 -12   6   7        153.83        223.09        13.02 o                         
 -11   6   7         11.24         13.09        14.83 o                         
 -10   6   7       1098.71       1133.37        21.54 o                         
  -9   6   7        300.84        289.53        16.25 o                         
  -8   6   7       1551.05       1357.51        26.36 o                         
  -7   6   7         70.37        109.43        10.07 o                         
  -6   6   7       7564.51       6956.75       116.15 o                         
  -5   6   7       3592.39       2914.14        63.77 o                         
  -4   6   7       1265.91       1667.41        31.94 o                         
  -3   6   7       1787.29       2835.81        61.55 o                         
  -2   6   7        272.36        291.08        10.17 o                         
  -1   6   7       7246.85       7487.59       138.28 o                         
   0   6   7       6175.16       8010.87       120.58 o                         
   1   6   7       8461.40       5566.94       134.31 o                         
   2   6   7        715.19        480.91        17.31 o                         
   3   6   7       2163.27       3180.06        60.02 o                         
   4   6   7       1774.26       1244.94        21.62 o                         
   5   6   7          1.02         21.47        10.43 o                         
   6   6   7       4993.44       4901.40        49.82 o                         
   7   6   7       1562.76       1904.64        22.12 o                         
   8   6   7       1492.55       2195.22        29.49 o                         
   9   6   7         65.86        119.41        11.56 o                         
  10   6   7       1048.41       1140.06        41.92 o                         
  11   6   7        250.18        208.66        15.13 o                         
  12   6   7         50.02         26.94         8.17 o                         
 -13   7   7        468.92        484.45        14.34 o                         
 -12   7   7        443.26        557.50        17.34 o                         
 -11   7   7        319.45        288.62        16.53 o                         
 -10   7   7         24.43         -2.16        12.89 o                         
  -9   7   7       1490.09       1646.14        30.58 o                         
  -8   7   7       7320.57       7093.56       101.77 o                         
  -7   7   7        647.89        320.01        16.09 o                         
  -6   7   7        239.48        182.46         8.84 o                         
  -5   7   7       1306.18       2069.03        36.07 o                         
  -4   7   7       3493.84       2384.95        43.40 o                         
  -3   7   7      12509.08      13034.19       238.47 o                         
  -2   7   7       9922.12      12026.71       166.27 o                         
  -1   7   7       6760.04       6717.38       124.57 o                         
   0   7   7        383.89        140.97         8.77 o                         
   1   7   7        639.21        592.31        23.04 o                         
   2   7   7      12707.11      12451.06       204.46 o                         
   3   7   7         49.81        106.84         7.51 o                         
   4   7   7       2793.11       2656.90        40.20 o                         
   5   7   7        184.84        186.46         8.10 o                         
   6   7   7       1469.08       1251.15        21.00 o                         
   7   7   7       1107.84       1101.04        14.92 o                         
   8   7   7         82.08        101.72         9.32 o                         
   9   7   7         74.81        112.12        10.72 o                         
  10   7   7         27.68         37.46        14.52 o                         
  11   7   7       1082.61        995.74        28.30 o                         
  12   7   7        451.88        321.67        32.70 o                         
 -13   8   7         90.77        110.26        17.47 o                         
 -12   8   7         55.01         46.73         9.20 o                         
 -11   8   7         26.92         19.45        14.72 o                         
 -10   8   7        672.62        568.04        16.08 o                         
  -9   8   7        320.84        436.29        20.12 o                         
  -8   8   7         70.71        125.69        14.89 o                         
  -7   8   7       1122.32       1066.05        21.68 o                         
  -6   8   7        444.07        313.89        10.48 o                         
  -5   8   7        382.53        219.27        13.70 o                         
  -4   8   7       1186.05       1687.53        33.06 o                         
  -3   8   7      32015.97      40361.57       514.19 o                         
  -2   8   7      11809.46      12325.26       170.69 o                         
  -1   8   7      13497.73      15465.14       326.12 o                         
   0   8   7       6278.80       6168.33        93.77 o                         
   1   8   7       1519.08       1715.89        25.45 o                         
   2   8   7       1537.12       2691.22       124.15 o                         
   3   8   7       8004.79       7418.49       111.60 o                         
   4   8   7        527.10        291.66        15.71 o                         
   5   8   7          6.18          8.27         5.94 o                         
   6   8   7       1268.13       1444.99        21.50 o                         
   7   8   7       2010.85       2419.27        26.88 o                         
   8   8   7        914.95        553.98        11.64 o                         
   9   8   7       2011.99       1748.30        25.57 o                         
  10   8   7        605.97        595.12        18.71 o                         
  11   8   7        117.38        182.77        24.13 o                         
  12   8   7          6.62         11.00         7.41 o                         
 -13   9   7          4.01         26.48        15.31 o                         
 -12   9   7         68.12         91.39         9.54 o                         
 -11   9   7         40.27         60.27        16.14 o                         
 -10   9   7        611.16        526.77        29.18 o                         
  -9   9   7        266.15        323.55        25.55 o                         
  -8   9   7        778.37       1117.72        22.81 o                         
  -7   9   7       1949.63       1884.76        29.33 o                         
  -6   9   7       9079.45       9589.34       146.52 o                         
  -5   9   7       2154.11       1905.08        28.12 o                         
  -4   9   7       2343.94       2234.27        62.10 o                         
  -3   9   7        382.28        221.92         8.72 o                         
  -2   9   7      33084.60      38476.84       569.49 o                         
  -1   9   7      37857.01      44792.85       937.45 o                         
   0   9   7        120.32        492.05        11.87 o                         
   1   9   7      18877.85      19764.55       272.15 o                         
   2   9   7       4532.51       3744.23        67.17 o                         
   3   9   7        497.39        681.50        17.22 o                         
   4   9   7         49.49        219.47        21.59 o                         
   5   9   7        893.99        750.77        11.12 o                         
   6   9   7         33.13         36.50         6.85 o                         
   7   9   7       1899.99       1891.76        29.00 o                         
   8   9   7         90.33         81.45        10.33 o                         
   9   9   7       1214.39       1519.36        24.65 o                         
  10   9   7        142.09        105.43        14.92 o                         
  11   9   7       1111.93       1109.54        32.90 o                         
  12   9   7        330.92        202.58        80.11 o                         
 -13  10   7         65.66         50.71        13.65 o                         
 -12  10   7        384.17        457.21       129.44 o                         
 -11  10   7         13.27         22.81        10.48 o                         
 -10  10   7        106.91        134.96        16.00 o                         
  -9  10   7         36.46         34.35        12.90 o                         
  -8  10   7        187.04        146.24        14.47 o                         
  -7  10   7       2101.50       1897.03        35.02 o                         
  -6  10   7       3476.16       4129.15        57.14 o                         
  -5  10   7        317.66        146.38        10.39 o                         
  -4  10   7        157.38        239.85        10.52 o                         
  -3  10   7       1720.95       1646.77        27.34 o                         
  -2  10   7       2165.79       1802.44        38.74 o                         
  -1  10   7       5014.01       7291.30       157.21 o                         
   0  10   7      20557.62      18470.54       309.45 o                         
   1  10   7        118.51        186.17        12.54 o                         
   2  10   7       1414.50       1393.76        38.84 o                         
   3  10   7       8515.03       8876.57       211.41 o                         
   4  10   7        581.16        828.96        14.98 o                         
   5  10   7         94.46        151.28         7.80 o                         
   6  10   7        208.87        161.69         8.60 o                         
   7  10   7        765.27        822.25        15.29 o                         
   8  10   7         34.79         94.79        11.00 o                         
   9  10   7       2141.47       2992.76        47.87 o                         
  10  10   7        690.10        521.24        16.97 o                         
  11  10   7          7.71         25.21        10.06 o                         
  12  10   7        622.74        583.31        26.50 o                         
 -13  11   7         18.29         14.65        12.95 o                         
 -12  11   7         26.03        146.63        18.87 o                         
 -11  11   7        137.61        156.18        12.34 o                         
 -10  11   7        144.23        231.69        18.96 o                         
  -9  11   7        638.07        546.70        16.99 o                         
  -8  11   7        364.17        312.32        15.91 o                         
  -7  11   7        517.19        610.74        16.17 o                         
  -6  11   7        113.59         42.72        10.85 o                         
  -5  11   7       4519.38       4319.04        58.85 o                         
  -4  11   7         33.40         75.31         9.45 o                         
  -3  11   7         32.19         39.37        13.51 o                         
  -2  11   7        182.33        242.68        14.91 o                         
  -1  11   7        642.36        494.29        19.45 o                         
   0  11   7       4741.66       4279.84       113.08 o                         
   1  11   7       3434.44       3961.55        88.39 o                         
   2  11   7       5992.43       5682.50       107.14 o                         
   3  11   7          9.93         85.20        10.10 o                         
   4  11   7       8112.37       7065.49        86.46 o                         
   5  11   7        508.62        520.28        10.80 o                         
   6  11   7         18.80         37.58         9.26 o                         
   7  11   7        264.36        502.85        13.30 o                         
   8  11   7         71.13         90.85        12.00 o                         
   9  11   7        243.16        230.55        14.66 o                         
  10  11   7          2.36          1.27        11.46 o                         
  11  11   7        423.74        431.61        18.02 o                         
  12  11   7        574.64        627.42        69.98 o                         
 -12  12   7        227.29        222.20        19.43 o                         
 -11  12   7        225.19        221.06        16.44 o                         
 -10  12   7        282.75        253.62        17.16 o                         
  -9  12   7       1016.62        971.06        25.22 o                         
  -8  12   7         21.50         51.21        13.85 o                         
  -7  12   7         69.72        126.22        13.71 o                         
  -6  12   7        691.56        588.64        14.92 o                         
  -5  12   7        138.57        182.88        10.93 o                         
  -4  12   7         38.91         35.11        10.56 o                         
  -3  12   7       1114.43        827.02        24.36 o                         
  -2  12   7       3011.72       3086.55        62.05 o                         
  -1  12   7       2386.36       1964.36        61.43 o                         
   0  12   7        331.08        300.41        21.88 o                         
   1  12   7      11481.40      10160.47       268.45 o                         
   2  12   7       3617.58       2737.99       107.85 o                         
   3  12   7        232.54        177.78         9.64 o                         
   4  12   7        415.46        323.29        20.69 o                         
   5  12   7          5.41         19.64         9.26 o                         
   6  12   7        661.30        600.30        12.87 o                         
   7  12   7        782.93        674.76        15.41 o                         
   8  12   7         23.29         11.89        12.52 o                         
   9  12   7         47.63         68.43        24.18 o                         
  10  12   7        571.10        732.56        23.68 o                         
  11  12   7        145.38         84.16        13.85 o                         
  12  12   7        114.51         50.24         6.86 o                         
 -12  13   7        213.56        227.06        13.31 o                         
 -11  13   7        946.75        920.76        25.63 o                         
 -10  13   7       1245.18       1394.88        37.83 o                         
  -9  13   7       1370.47       1353.49        77.69 o                         
  -8  13   7         55.04         63.52        16.58 o                         
  -7  13   7        573.08        493.55        17.01 o                         
  -6  13   7         80.84        137.54        13.36 o                         
  -5  13   7       3531.42       3388.70        66.03 o                         
  -4  13   7       1482.24       1579.58        46.88 o                         
  -3  13   7       1180.09        945.50        26.74 o                         
  -2  13   7        107.38        172.24        12.20 o                         
  -1  13   7       2282.70       1688.06        55.20 o                         
   0  13   7          2.51         18.48        19.69 o                         
   1  13   7       1877.00       1695.25        44.21 o                         
   2  13   7        711.06        762.79        26.73 o                         
   3  13   7         46.81         71.45        11.64 o                         
   4  13   7        148.43         98.36        16.74 o                         
   5  13   7        533.78        636.40        16.41 o                         
   6  13   7        172.38        220.14        12.51 o                         
   7  13   7        115.87         59.30        12.18 o                         
   8  13   7        133.34        222.83        13.18 o                         
   9  13   7        472.62        370.99        18.18 o                         
  10  13   7         32.54         39.12        15.29 o                         
  11  13   7         28.45         -2.55        11.75 o                         
 -12  14   7        216.12        145.76        10.78 o                         
 -11  14   7        122.75        142.97        14.25 o                         
 -10  14   7         20.84         28.82        18.14 o                         
  -9  14   7        948.56       1009.76        56.89 o                         
  -8  14   7        121.08        149.73        19.80 o                         
  -7  14   7       2274.14       2222.54        39.49 o                         
  -6  14   7       2433.69       2388.94        42.26 o                         
  -5  14   7        234.34        347.99        16.87 o                         
  -4  14   7         15.17         22.74        12.30 o                         
  -3  14   7         47.61         66.98        13.14 o                         
  -2  14   7         10.72          5.18         9.75 o                         
  -1  14   7         58.50        120.22        12.16 o                         
   0  14   7         92.31         88.69        11.35 o                         
   1  14   7        451.62        422.99        15.73 o                         
   2  14   7         79.95         72.17         9.16 o                         
   3  14   7         56.68         64.99        12.45 o                         
   4  14   7         22.78         73.39        14.39 o                         
   5  14   7          3.65         11.05        11.47 o                         
   6  14   7        306.79        344.57        14.12 o                         
   7  14   7        694.39        683.44        22.71 o                         
   8  14   7        106.82         92.90        12.27 o                         
   9  14   7         13.59         13.49        13.63 o                         
  10  14   7        741.99        837.63        31.58 o                         
  11  14   7         17.16         28.13        16.42 o                         
 -12  15   7          3.07         50.01        35.02 o                         
 -11  15   7         18.59         28.37        12.89 o                         
 -10  15   7        431.40        531.51        22.20 o                         
  -9  15   7        144.48        115.02        20.70 o                         
  -8  15   7       1019.98       1062.14        31.34 o                         
  -7  15   7        307.36        352.65        16.91 o                         
  -6  15   7         93.21         78.36        14.23 o                         
  -5  15   7        418.03        430.28        18.02 o                         
  -4  15   7          8.15         11.56        15.14 o                         
  -3  15   7         31.33         36.97        13.99 o                         
  -2  15   7        297.36        279.85        11.10 o                         
  -1  15   7         93.38        110.82        10.93 o                         
   0  15   7        180.98        170.89        12.73 o                         
   1  15   7       1599.44       1418.50        34.07 o                         
   2  15   7        480.96        454.49        13.45 o                         
   3  15   7        851.50        667.72        18.33 o                         
   4  15   7        176.06        267.79        19.21 o                         
   5  15   7         33.97         25.50        12.11 o                         
   6  15   7        232.40        283.08        15.03 o                         
   7  15   7          6.13         29.03        12.51 o                         
   8  15   7        756.89        749.63        27.31 o                         
   9  15   7          1.49         -5.68        12.41 o                         
  10  15   7        329.20        344.17        28.89 o                         
  11  15   7         55.54         38.64        23.21 o                         
 -11  16   7          3.73          0.54        11.02 o                         
 -10  16   7         20.19         27.21        15.91 o                         
  -9  16   7        115.12        137.96        19.15 o                         
  -8  16   7          0.38         15.49        17.29 o                         
  -7  16   7        142.20        158.36        14.56 o                         
  -6  16   7       1995.19       1958.16        51.56 o                         
  -5  16   7        293.26        333.58        19.92 o                         
  -4  16   7        488.59        482.40        17.70 o                         
  -3  16   7         15.01         20.93        12.78 o                         
  -2  16   7        458.12        411.09        12.78 o                         
  -1  16   7        223.76        260.07        11.39 o                         
   0  16   7         40.10         -3.86        12.61 o                         
   1  16   7        241.70        294.04        15.93 o                         
   2  16   7        846.13       1076.02        21.64 o                         
   3  16   7         62.26         21.31        10.52 o                         
   4  16   7        621.31        784.67        23.33 o                         
   5  16   7       1528.99       1719.63        40.98 o                         
   6  16   7         76.64        127.16        13.47 o                         
   7  16   7         35.09         31.84        12.58 o                         
   8  16   7          7.63         15.02        13.57 o                         
   9  16   7          9.14          9.87        17.56 o                         
  10  16   7         24.48         13.78        12.51 o                         
  11  16   7         24.11         19.74         7.70 o                         
 -11  17   7        224.57        164.65        10.42 o                         
 -10  17   7         11.05         30.87        14.58 o                         
  -9  17   7        544.42        575.88        23.27 o                         
  -8  17   7          0.87         -8.62        16.90 o                         
  -7  17   7         95.59        107.88        19.30 o                         
  -6  17   7       1387.98       1284.41        61.06 o                         
  -5  17   7       2134.62       2157.77        38.31 o                         
  -4  17   7       1037.16       1057.92        25.98 o                         
  -3  17   7        905.34        915.57        24.74 o                         
  -2  17   7         34.63         32.13        11.39 o                         
  -1  17   7         23.01         19.88        10.47 o                         
   0  17   7        437.66        389.86        16.20 o                         
   1  17   7        499.25        604.67        17.81 o                         
   2  17   7         72.66         25.14        12.48 o                         
   3  17   7         89.97        114.40        11.45 o                         
   4  17   7        631.12        631.29        23.91 o                         
   5  17   7        792.51        979.32        37.58 o                         
   6  17   7          1.49          8.68        13.17 o                         
   7  17   7        102.82         57.73        13.60 o                         
   8  17   7         51.86         80.93        13.08 o                         
   9  17   7        126.97        111.51        18.64 o                         
  10  17   7         16.21         33.46        14.40 o                         
 -11  18   7         27.96         60.31        11.45 o                         
 -10  18   7          4.30         10.44        17.73 o                         
  -9  18   7         37.53         23.93        16.78 o                         
  -8  18   7         62.55         67.43        17.74 o                         
  -7  18   7         10.82          6.35        18.55 o                         
  -6  18   7       2615.85       2721.27        53.42 o                         
  -5  18   7          5.55          4.40        16.35 o                         
  -4  18   7        456.69        366.56        18.38 o                         
  -3  18   7       1982.66       1856.64        37.14 o                         
  -2  18   7        641.37        651.99        17.41 o                         
  -1  18   7         48.57         66.15        11.22 o                         
   0  18   7        212.80        195.59        14.98 o                         
   1  18   7        462.15        383.23        32.13 o                         
   2  18   7       1464.90       1454.72        27.34 o                         
   3  18   7       1378.67       1430.54        25.43 o                         
   4  18   7        336.22        345.48        16.48 o                         
   5  18   7          2.62         29.13        16.10 o                         
   6  18   7        458.16        577.71        19.92 o                         
   7  18   7        779.76        773.12        23.49 o                         
   8  18   7          0.52         13.21        10.69 o                         
   9  18   7        334.91        352.98        35.32 o                         
  10  18   7         42.34         60.99        13.65 o                         
 -10  19   7        106.16         77.58        11.57 o                         
  -9  19   7        343.50        318.17        17.38 o                         
  -8  19   7        101.76         80.70        16.66 o                         
  -7  19   7        182.44        133.21        24.33 o                         
  -6  19   7       1494.20       1670.61        95.83 o                         
  -5  19   7        137.20        108.56        13.25 o                         
  -4  19   7          7.52         10.62        15.01 o                         
  -3  19   7         92.23        122.79        14.01 o                         
  -2  19   7        814.87        837.58        20.28 o                         
  -1  19   7       4516.50       4809.44        80.99 o                         
   0  19   7        548.36        523.27        23.57 o                         
   1  19   7        407.72        473.68        17.29 o                         
   2  19   7       1120.95        979.22        41.24 o                         
   3  19   7         11.11         30.89        15.27 o                         
   4  19   7       5289.44       5580.30       106.56 o                         
   5  19   7       4582.54       5119.63       135.93 o                         
   6  19   7        684.36        750.10        20.77 o                         
   7  19   7         57.72         89.36        13.77 o                         
   8  19   7         33.20         18.46        11.17 o                         
   9  19   7        247.06        240.04        55.94 o                         
  10  19   7        159.50        140.60        66.04 o                         
 -10  20   7        131.97        190.86        10.58 o                         
  -9  20   7        502.19        472.62        24.29 o                         
  -8  20   7        117.13        148.52        20.77 o                         
  -7  20   7       1188.31       1259.42        40.08 o                         
  -6  20   7         94.24        124.52        14.33 o                         
  -5  20   7        150.13        208.60        14.52 o                         
  -4  20   7       1007.17       1033.20        21.40 o                         
  -3  20   7       1081.50       1130.16        25.79 o                         
  -2  20   7        510.97        577.44        22.86 o                         
  -1  20   7        361.69        445.03        26.95 o                         
   0  20   7         97.73         84.63        17.30 o                         
   1  20   7        815.74        860.85        25.89 o                         
   2  20   7        443.13        506.16        18.24 o                         
   3  20   7       1697.21       1560.39        64.04 o                         
   4  20   7       1071.81       1287.26        40.64 o                         
   5  20   7         35.04         66.30        17.65 o                         
   6  20   7        695.38        706.05        37.36 o                         
   7  20   7        263.76        284.91        18.24 o                         
   8  20   7         32.87         29.49        12.90 o                         
   9  20   7         82.98         63.67        26.90 o                         
 -10  21   7        218.55        245.16         8.87 o                         
  -9  21   7        158.53        171.22        18.46 o                         
  -8  21   7        251.60        212.39        23.53 o                         
  -7  21   7         46.14         35.00        18.10 o                         
  -6  21   7        106.25         98.06        13.14 o                         
  -5  21   7        765.96        706.74        25.08 o                         
  -4  21   7         83.11        120.95        13.41 o                         
  -3  21   7         21.43         35.60        19.34 o                         
  -2  21   7        143.94        106.57        13.74 o                         
  -1  21   7        478.98        391.67        15.58 o                         
   0  21   7        231.07        261.13        17.99 o                         
   1  21   7         50.78         50.93        15.28 o                         
   2  21   7        950.81        862.57        22.29 o                         
   3  21   7         93.02         55.86        16.18 o                         
   4  21   7        872.94        952.95        39.57 o                         
   5  21   7        725.33        769.62        26.81 o                         
   6  21   7        227.42        332.83        20.12 o                         
   7  21   7        583.03        532.32        24.84 o                         
   8  21   7        527.83        625.56        21.91 o                         
   9  21   7         57.92         61.67        20.31 o                         
  -9  22   7        337.53        326.00        92.38 o                         
  -8  22   7          8.59         38.20        18.14 o                         
  -7  22   7        141.85        107.22        14.87 o                         
  -6  22   7        730.92        701.93        20.43 o                         
  -5  22   7        157.36        156.07        15.03 o                         
  -4  22   7       2344.98       2063.01        65.36 o                         
  -3  22   7        204.41        202.64        19.54 o                         
  -2  22   7         54.06         49.93        13.32 o                         
  -1  22   7        620.34        540.30        21.51 o                         
   0  22   7       2835.29       2836.47        67.91 o                         
   1  22   7         16.60         25.33        16.15 o                         
   2  22   7          6.53         23.67        13.66 o                         
   3  22   7        103.71         95.01        15.57 o                         
   4  22   7        750.22        725.26        25.72 o                         
   5  22   7        226.98        345.28        20.14 o
[truncated: 682,750 more chars]
